# Supplementary material for: Mechanistic elucidation guided by covalent inhibitors for the development of anti-diabetic PPARγ ligands
Source: Chem Sci. 2016 May 13;7(8):5523–9. doi: 10.1039/c6sc01279e (PMC6021786; doi:10.1039/c6sc01279e)
Supplement: Supplementary file 1 [file SC-007-C6SC01279E-s001.zip]

Archive with 12 entries (12 files):
- SB1405.mtz
- SB1404.pdb
- SB1404.mtz
- SR1664.pdb
- SR1664.mtz
- SB1453.pdb
- SB1453.mtz
- SB1451.pdb
- SB1451.mtz
- SB1406.pdb
- SB1406.mtz
- SB1405.pdb
