# Supplementary material for: Mechanistic elucidation guided by covalent inhibitors for the development of anti-diabetic PPARγ ligands
Source: Chem Sci. 2016 May 13;7(8):5523–9. doi: 10.1039/c6sc01279e (PMC6021786; doi:10.1039/c6sc01279e)
Supplement: Supplementary file 1 [file SC-007-C6SC01279E-s001.zip › SB1404.pdb]

HEADER    ----                                    15-JUL-15   XXXX              
COMPND    ---                                                                   
REMARK   3
REMARK   3 REFINEMENT.
REMARK   3   PROGRAM     : REFMAC 5.8.0103  
REMARK   3   AUTHORS     : MURSHUDOV,SKUBAK,LEBEDEV,PANNU,
REMARK   3                 STEINER,NICHOLLS,WINN,LONG,VAGIN
REMARK   3
REMARK   3    REFINEMENT TARGET : MAXIMUM LIKELIHOOD
REMARK   3
REMARK   3  DATA USED IN REFINEMENT.
REMARK   3   RESOLUTION RANGE HIGH (ANGSTROMS) :   2.80
REMARK   3   RESOLUTION RANGE LOW  (ANGSTROMS) :  30.00
REMARK   3   DATA CUTOFF            (SIGMA(F)) : NONE
REMARK   3   COMPLETENESS FOR RANGE        (%) :  99.00
REMARK   3   NUMBER OF REFLECTIONS             :    9137
REMARK   3
REMARK   3  FIT TO DATA USED IN REFINEMENT.
REMARK   3   CROSS-VALIDATION METHOD          : THROUGHOUT
REMARK   3   FREE R VALUE TEST SET SELECTION  : RANDOM
REMARK   3   R VALUE     (WORKING + TEST SET) : 0.20967
REMARK   3   R VALUE            (WORKING SET) :  0.20801
REMARK   3   FREE R VALUE                     :  0.24409
REMARK   3   FREE R VALUE TEST SET SIZE   (%) :  4.9
REMARK   3   FREE R VALUE TEST SET COUNT      :   466
REMARK   3
REMARK   3  FIT IN THE HIGHEST RESOLUTION BIN.
REMARK   3   TOTAL NUMBER OF BINS USED           :      20
REMARK   3   BIN RESOLUTION RANGE HIGH           :    2.800
REMARK   3   BIN RESOLUTION RANGE LOW            :    2.872
REMARK   3   REFLECTION IN BIN     (WORKING SET) :      644
REMARK   3   BIN COMPLETENESS (WORKING+TEST) (%) :    98.97
REMARK   3   BIN R VALUE           (WORKING SET) :    0.223
REMARK   3   BIN FREE R VALUE SET COUNT          :       31
REMARK   3   BIN FREE R VALUE                    :    0.364
REMARK   3
REMARK   3  NUMBER OF NON-HYDROGEN ATOMS USED IN REFINEMENT.
REMARK   3   ALL ATOMS                :     2234
REMARK   3
REMARK   3  B VALUES.
REMARK   3   FROM WILSON PLOT           (A**2) : NULL
REMARK   3   MEAN B VALUE      (OVERALL, A**2) :  82.811
REMARK   3   OVERALL ANISOTROPIC B VALUE.
REMARK   3    B11 (A**2) :     0.62
REMARK   3    B22 (A**2) :    -5.83
REMARK   3    B33 (A**2) :     5.21
REMARK   3    B12 (A**2) :    -0.00
REMARK   3    B13 (A**2) :    -0.00
REMARK   3    B23 (A**2) :     0.00
REMARK   3
REMARK   3  ESTIMATED OVERALL COORDINATE ERROR.
REMARK   3   ESU BASED ON R VALUE                            (A):   1.981
REMARK   3   ESU BASED ON FREE R VALUE                       (A):   0.345
REMARK   3   ESU BASED ON MAXIMUM LIKELIHOOD                 (A):   0.188
REMARK   3   ESU FOR B VALUES BASED ON MAXIMUM LIKELIHOOD (A**2):   9.170
REMARK   3
REMARK   3 CORRELATION COEFFICIENTS.
REMARK   3   CORRELATION COEFFICIENT FO-FC      :   0.947
REMARK   3   CORRELATION COEFFICIENT FO-FC FREE :   0.929
REMARK   3
REMARK   3  RMS DEVIATIONS FROM IDEAL VALUES        COUNT    RMS    WEIGHT
REMARK   3   BOND LENGTHS REFINED ATOMS        (A):  2241 ; 0.011 ; 0.019
REMARK   3   BOND LENGTHS OTHERS               (A):  2245 ; 0.006 ; 0.020
REMARK   3   BOND ANGLES REFINED ATOMS   (DEGREES):  3017 ; 1.475 ; 1.994
REMARK   3   BOND ANGLES OTHERS          (DEGREES):  5179 ; 0.986 ; 3.000
REMARK   3   TORSION ANGLES, PERIOD 1    (DEGREES):   270 ; 5.207 ; 5.000
REMARK   3   TORSION ANGLES, PERIOD 2    (DEGREES):    99 ;35.609 ;25.152
REMARK   3   TORSION ANGLES, PERIOD 3    (DEGREES):   438 ;14.844 ;15.000
REMARK   3   TORSION ANGLES, PERIOD 4    (DEGREES):     9 ;24.110 ;15.000
REMARK   3   CHIRAL-CENTER RESTRAINTS       (A**3):   348 ; 0.080 ; 0.200
REMARK   3   GENERAL PLANES REFINED ATOMS      (A):  2448 ; 0.008 ; 0.020
REMARK   3   GENERAL PLANES OTHERS             (A):   481 ; 0.010 ; 0.020
REMARK   3
REMARK   3  ISOTROPIC THERMAL FACTOR RESTRAINTS.     COUNT   RMS    WEIGHT
REMARK   3   MAIN-CHAIN BOND REFINED ATOMS  (A**2):  1083 ; 5.453 ; 7.884
REMARK   3   MAIN-CHAIN BOND OTHER ATOMS    (A**2):  1082 ; 5.453 ; 7.881
REMARK   3   MAIN-CHAIN ANGLE REFINED ATOMS (A**2):  1349 ; 8.142 ;11.798
REMARK   3   MAIN-CHAIN ANGLE OTHER ATOMS (A**2)  :  1350 ; 8.139 ;11.800
REMARK   3   SIDE-CHAIN BOND REFINED ATOMS  (A**2):  1158 ; 5.897 ; 8.627
REMARK   3   SIDE-CHAIN BOND OTHER ATOMS  (A**2)  :  1159 ; 5.895 ; 8.627
REMARK   3   SIDE-CHAIN ANGLE OTHER ATOMS (A**2)  :  1668 ; 9.304 ;12.642
REMARK   3   LONG RANGE B REFINED ATOMS (A**2)    :  2601 ;12.970 ;62.986
REMARK   3   LONG RANGE B OTHER ATOMS (A**2)      :  2601 ;12.961 ;62.989
REMARK   3
REMARK   3  NCS RESTRAINTS STATISTICS
REMARK   3   NUMBER OF NCS GROUPS : NULL
REMARK   3
REMARK   3  TWIN DETAILS
REMARK   3   NUMBER OF TWIN DOMAINS  : NULL
REMARK   3
REMARK   3
REMARK   3  TLS DETAILS
REMARK   3   NUMBER OF TLS GROUPS  : NULL
REMARK   3
REMARK   3
REMARK   3  BULK SOLVENT MODELLING.
REMARK   3   METHOD USED :  MASK
REMARK   3   PARAMETERS FOR MASK CALCULATION
REMARK   3   VDW PROBE RADIUS   :   1.20
REMARK   3   ION PROBE RADIUS   :   0.80
REMARK   3   SHRINKAGE RADIUS   :   0.80
REMARK   3
REMARK   3  OTHER REFINEMENT REMARKS:
REMARK   3  HYDROGENS HAVE BEEN ADDED IN THE RIDING POSITIONS
REMARK   3  U VALUES      : REFINED INDIVIDUALLY
REMARK   3
LINKR        SG  CYS A 285                 CAK B4H A 501                CYS-B4H
LINKR            LYS A 263                     LYS A 275                gap
LINKR            ILE A 262                     LYS A 275                gap
CISPEP   1 LYS A  358    PRO A  359                    0.00
CRYST1   53.383  130.851   53.267  90.00  90.00  90.00 P 21 21 2                
SCALE1      0.018733  0.000000  0.000000        0.00000                         
SCALE2     -0.000000  0.007642  0.000000        0.00000                         
SCALE3      0.000000 -0.000000  0.018773        0.00000                         
ATOM      1  N   PRO A 206      -6.456   6.744 -40.656  1.00111.85           N
ATOM      2  CA  PRO A 206      -7.424   5.647 -40.596  1.00110.60           C
ATOM      3  CB  PRO A 206      -6.513   4.395 -40.631  1.00112.19           C
ATOM      4  CG  PRO A 206      -5.202   4.862 -40.059  1.00104.70           C
ATOM      5  CD  PRO A 206      -5.061   6.259 -40.592  1.00107.64           C
ATOM      6  C   PRO A 206      -8.312   5.736 -39.335  1.00116.38           C
ATOM      7  O   PRO A 206      -9.213   6.587 -39.278  1.00108.01           O
ATOM      8  N   GLU A 207      -8.043   4.887 -38.345  1.00115.55           N
ATOM      9  CA  GLU A 207      -8.669   4.962 -37.050  1.00110.77           C
ATOM     10  CB  GLU A 207      -8.653   3.593 -36.363  1.00122.35           C
ATOM     11  CG  GLU A 207      -8.785   3.627 -34.845  1.00126.77           C
ATOM     12  CD  GLU A 207     -10.145   4.104 -34.366  1.00134.45           C
ATOM     13  OE1 GLU A 207     -10.916   4.699 -35.153  1.00135.11           O
ATOM     14  OE2 GLU A 207     -10.447   3.878 -33.172  1.00129.60           O
ATOM     15  C   GLU A 207      -7.834   5.949 -36.264  1.00106.71           C
ATOM     16  O   GLU A 207      -8.361   6.743 -35.483  1.00 99.99           O
ATOM     17  N   SER A 208      -6.517   5.903 -36.468  1.00 98.85           N
ATOM     18  CA  SER A 208      -5.622   6.874 -35.846  1.00 97.71           C
ATOM     19  CB  SER A 208      -4.183   6.673 -36.326  1.00100.72           C
ATOM     20  OG  SER A 208      -3.933   7.361 -37.544  1.00105.46           O
ATOM     21  C   SER A 208      -6.051   8.337 -36.040  1.00 94.23           C
ATOM     22  O   SER A 208      -5.599   9.213 -35.317  1.00104.11           O
ATOM     23  N   ALA A 209      -6.920   8.591 -37.011  1.00 95.30           N
ATOM     24  CA  ALA A 209      -7.506   9.905 -37.229  1.00 86.90           C
ATOM     25  CB  ALA A 209      -8.185   9.941 -38.597  1.00 87.64           C
ATOM     26  C   ALA A 209      -8.512  10.278 -36.138  1.00 79.28           C
ATOM     27  O   ALA A 209      -8.415  11.345 -35.544  1.00 70.32           O
ATOM     28  N   ASP A 210      -9.488   9.397 -35.925  1.00 77.69           N
ATOM     29  CA  ASP A 210     -10.535   9.558 -34.909  1.00 75.43           C
ATOM     30  CB  ASP A 210     -11.379   8.289 -34.849  1.00 83.59           C
ATOM     31  CG  ASP A 210     -12.047   7.963 -36.172  1.00 88.37           C
ATOM     32  OD1 ASP A 210     -12.851   8.794 -36.641  1.00 86.02           O
ATOM     33  OD2 ASP A 210     -11.763   6.883 -36.736  1.00 89.82           O
ATOM     34  C   ASP A 210      -9.940   9.817 -33.512  1.00 73.60           C
ATOM     35  O   ASP A 210     -10.449  10.632 -32.736  1.00 66.19           O
ATOM     36  N   LEU A 211      -8.855   9.104 -33.227  1.00 72.63           N
ATOM     37  CA  LEU A 211      -8.123   9.195 -31.977  1.00 77.22           C
ATOM     38  CB  LEU A 211      -7.208   7.984 -31.836  1.00 76.23           C
ATOM     39  CG  LEU A 211      -7.801   6.580 -31.888  1.00 78.33           C
ATOM     40  CD1 LEU A 211      -6.638   5.592 -31.756  1.00 77.74           C
ATOM     41  CD2 LEU A 211      -8.854   6.335 -30.811  1.00 74.67           C
ATOM     42  C   LEU A 211      -7.251  10.447 -31.877  1.00 82.18           C
ATOM     43  O   LEU A 211      -7.025  10.988 -30.781  1.00 76.94           O
ATOM     44  N   ARG A 212      -6.710  10.863 -33.016  1.00 84.05           N
ATOM     45  CA  ARG A 212      -6.001  12.126 -33.097  1.00 84.13           C
ATOM     46  CB  ARG A 212      -5.354  12.264 -34.462  1.00 91.83           C
ATOM     47  CG  ARG A 212      -4.314  13.354 -34.541  1.00101.29           C
ATOM     48  CD  ARG A 212      -3.061  12.958 -33.782  1.00106.29           C
ATOM     49  NE  ARG A 212      -2.547  14.120 -33.061  1.00114.97           N
ATOM     50  CZ  ARG A 212      -2.050  14.121 -31.822  1.00111.32           C
ATOM     51  NH1 ARG A 212      -1.627  15.276 -31.316  1.00119.96           N
ATOM     52  NH2 ARG A 212      -1.973  13.008 -31.075  1.00 97.53           N
ATOM     53  C   ARG A 212      -6.944  13.280 -32.837  1.00 76.90           C
ATOM     54  O   ARG A 212      -6.567  14.269 -32.208  1.00 82.86           O
ATOM     55  N   ALA A 213      -8.175  13.134 -33.313  1.00 74.10           N
ATOM     56  CA  ALA A 213      -9.226  14.129 -33.107  1.00 76.04           C
ATOM     57  CB  ALA A 213     -10.447  13.787 -33.960  1.00 75.05           C
ATOM     58  C   ALA A 213      -9.640  14.259 -31.632  1.00 71.44           C
ATOM     59  O   ALA A 213      -9.673  15.363 -31.100  1.00 64.54           O
ATOM     60  N   LEU A 214      -9.989  13.126 -31.022  1.00 65.35           N
ATOM     61  CA  LEU A 214     -10.324  13.034 -29.615  1.00 62.29           C
ATOM     62  CB  LEU A 214     -10.485  11.567 -29.236  1.00 62.60           C
ATOM     63  CG  LEU A 214     -10.923  11.292 -27.799  1.00 65.16           C
ATOM     64  CD1 LEU A 214     -12.262  11.951 -27.492  1.00 61.77           C
ATOM     65  CD2 LEU A 214     -11.001   9.790 -27.580  1.00 64.48           C
ATOM     66  C   LEU A 214      -9.260  13.694 -28.699  1.00 66.87           C
ATOM     67  O   LEU A 214      -9.600  14.414 -27.744  1.00 58.91           O
ATOM     68  N   ALA A 215      -7.994  13.465 -29.032  1.00 59.31           N
ATOM     69  CA  ALA A 215      -6.868  14.050 -28.340  1.00 61.46           C
ATOM     70  CB  ALA A 215      -5.577  13.455 -28.894  1.00 61.67           C
ATOM     71  C   ALA A 215      -6.789  15.583 -28.425  1.00 67.62           C
ATOM     72  O   ALA A 215      -6.246  16.234 -27.526  1.00 73.31           O
ATOM     73  N   LYS A 216      -7.264  16.132 -29.534  1.00 72.39           N
ATOM     74  CA  LYS A 216      -7.266  17.574 -29.774  1.00 73.89           C
ATOM     75  CB  LYS A 216      -7.200  17.868 -31.281  1.00 87.97           C
ATOM     76  CG  LYS A 216      -5.790  17.808 -31.861  1.00101.81           C
ATOM     77  CD  LYS A 216      -5.793  17.786 -33.394  1.00114.49           C
ATOM     78  CE  LYS A 216      -4.630  18.571 -34.013  1.00117.15           C
ATOM     79  NZ  LYS A 216      -3.291  17.988 -33.723  1.00116.47           N
ATOM     80  C   LYS A 216      -8.505  18.214 -29.150  1.00 67.44           C
ATOM     81  O   LYS A 216      -8.443  19.313 -28.617  1.00 69.66           O
ATOM     82  N   HIS A 217      -9.631  17.519 -29.231  1.00 63.21           N
ATOM     83  CA  HIS A 217     -10.852  17.916 -28.547  1.00 62.46           C
ATOM     84  CB  HIS A 217     -11.948  16.906 -28.847  1.00 59.39           C
ATOM     85  CG  HIS A 217     -13.152  17.059 -27.987  1.00 68.33           C
ATOM     86  ND1 HIS A 217     -14.197  17.895 -28.317  1.00 75.63           N
ATOM     87  CE1 HIS A 217     -15.120  17.837 -27.369  1.00 79.20           C
ATOM     88  NE2 HIS A 217     -14.698  17.011 -26.428  1.00 81.32           N
ATOM     89  CD2 HIS A 217     -13.467  16.510 -26.789  1.00 73.60           C
ATOM     90  C   HIS A 217     -10.638  18.048 -27.029  1.00 63.58           C
ATOM     91  O   HIS A 217     -11.087  19.001 -26.409  1.00 62.37           O
ATOM     92  N   LEU A 218      -9.959  17.067 -26.461  1.00 64.67           N
ATOM     93  CA  LEU A 218      -9.671  17.020 -25.043  1.00 61.52           C
ATOM     94  CB  LEU A 218      -9.190  15.601 -24.653  1.00 59.69           C
ATOM     95  CG  LEU A 218     -10.322  14.564 -24.751  1.00 59.91           C
ATOM     96  CD1 LEU A 218      -9.767  13.169 -24.627  1.00 63.23           C
ATOM     97  CD2 LEU A 218     -11.439  14.759 -23.729  1.00 66.02           C
ATOM     98  C   LEU A 218      -8.672  18.093 -24.624  1.00 63.58           C
ATOM     99  O   LEU A 218      -8.889  18.753 -23.603  1.00 61.48           O
ATOM    100  N   TYR A 219      -7.590  18.266 -25.393  1.00 63.60           N
ATOM    101  CA  TYR A 219      -6.654  19.384 -25.166  1.00 66.57           C
ATOM    102  CB  TYR A 219      -5.603  19.423 -26.243  1.00 66.65           C
ATOM    103  CG  TYR A 219      -4.565  20.539 -26.090  1.00 71.66           C
ATOM    104  CD1 TYR A 219      -3.519  20.415 -25.191  1.00 79.20           C
ATOM    105  CE1 TYR A 219      -2.542  21.397 -25.061  1.00 73.82           C
ATOM    106  CZ  TYR A 219      -2.596  22.511 -25.852  1.00 69.56           C
ATOM    107  OH  TYR A 219      -1.646  23.515 -25.695  1.00 73.53           O
ATOM    108  CE2 TYR A 219      -3.633  22.665 -26.757  1.00 69.73           C
ATOM    109  CD2 TYR A 219      -4.608  21.687 -26.873  1.00 67.88           C
ATOM    110  C   TYR A 219      -7.334  20.748 -25.175  1.00 68.64           C
ATOM    111  O   TYR A 219      -7.022  21.587 -24.350  1.00 79.43           O
ATOM    112  N   ASP A 220      -8.221  20.964 -26.144  1.00 66.41           N
ATOM    113  CA  ASP A 220      -9.000  22.202 -26.235  1.00 71.04           C
ATOM    114  CB  ASP A 220      -9.988  22.184 -27.417  1.00 76.12           C
ATOM    115  CG  ASP A 220      -9.324  22.420 -28.778  1.00 86.74           C
ATOM    116  OD1 ASP A 220      -8.146  22.861 -28.854  1.00 94.39           O
ATOM    117  OD2 ASP A 220     -10.012  22.154 -29.799  1.00 96.22           O
ATOM    118  C   ASP A 220      -9.798  22.387 -24.971  1.00 68.07           C
ATOM    119  O   ASP A 220      -9.710  23.417 -24.326  1.00 69.57           O
ATOM    120  N   SER A 221     -10.571  21.357 -24.647  1.00 66.38           N
ATOM    121  CA  SER A 221     -11.417  21.342 -23.489  1.00 64.36           C
ATOM    122  CB  SER A 221     -12.135  20.021 -23.425  1.00 60.30           C
ATOM    123  OG  SER A 221     -13.232  20.158 -22.581  1.00 79.05           O
ATOM    124  C   SER A 221     -10.605  21.561 -22.208  1.00 66.72           C
ATOM    125  O   SER A 221     -11.012  22.274 -21.282  1.00 61.29           O
ATOM    126  N   TYR A 222      -9.439  20.957 -22.186  1.00 63.83           N
ATOM    127  CA  TYR A 222      -8.527  21.065 -21.054  1.00 62.66           C
ATOM    128  CB  TYR A 222      -7.339  20.150 -21.353  1.00 59.78           C
ATOM    129  CG  TYR A 222      -6.137  20.243 -20.489  1.00 55.27           C
ATOM    130  CD1 TYR A 222      -5.129  21.169 -20.773  1.00 57.32           C
ATOM    131  CE1 TYR A 222      -3.981  21.242 -20.013  1.00 55.69           C
ATOM    132  CZ  TYR A 222      -3.810  20.336 -18.981  1.00 57.94           C
ATOM    133  OH  TYR A 222      -2.684  20.384 -18.231  1.00 54.22           O
ATOM    134  CE2 TYR A 222      -4.790  19.386 -18.689  1.00 57.98           C
ATOM    135  CD2 TYR A 222      -5.939  19.343 -19.454  1.00 53.63           C
ATOM    136  C   TYR A 222      -8.070  22.499 -20.844  1.00 62.32           C
ATOM    137  O   TYR A 222      -8.076  23.011 -19.723  1.00 56.69           O
ATOM    138  N   ILE A 223      -7.675  23.138 -21.934  1.00 63.38           N
ATOM    139  CA  ILE A 223      -7.194  24.512 -21.879  1.00 69.11           C
ATOM    140  CB  ILE A 223      -6.477  24.849 -23.191  1.00 72.79           C
ATOM    141  CG1 ILE A 223      -5.194  24.065 -23.196  1.00 70.07           C
ATOM    142  CD1 ILE A 223      -4.503  24.135 -24.494  1.00 80.09           C
ATOM    143  CG2 ILE A 223      -6.119  26.338 -23.304  1.00 74.41           C
ATOM    144  C   ILE A 223      -8.277  25.548 -21.517  1.00 66.08           C
ATOM    145  O   ILE A 223      -7.997  26.508 -20.825  1.00 67.00           O
ATOM    146  N   LYS A 224      -9.492  25.336 -21.989  1.00 68.40           N
ATOM    147  CA  LYS A 224     -10.623  26.164 -21.605  1.00 77.36           C
ATOM    148  CB  LYS A 224     -11.844  25.761 -22.441  1.00 84.81           C
ATOM    149  CG  LYS A 224     -13.220  26.146 -21.887  1.00100.44           C
ATOM    150  CD  LYS A 224     -14.315  25.241 -22.443  1.00110.04           C
ATOM    151  CE  LYS A 224     -14.453  25.339 -23.966  1.00108.64           C
ATOM    152  NZ  LYS A 224     -14.918  24.051 -24.561  1.00110.47           N
ATOM    153  C   LYS A 224     -10.916  26.034 -20.096  1.00 76.76           C
ATOM    154  O   LYS A 224     -11.184  27.018 -19.412  1.00 83.01           O
ATOM    155  N   SER A 225     -10.884  24.793 -19.621  1.00 68.22           N
ATOM    156  CA  SER A 225     -11.276  24.425 -18.262  1.00 67.86           C
ATOM    157  CB  SER A 225     -11.520  22.924 -18.190  1.00 65.38           C
ATOM    158  OG  SER A 225     -12.610  22.538 -18.986  1.00 68.84           O
ATOM    159  C   SER A 225     -10.316  24.747 -17.126  1.00 68.14           C
ATOM    160  O   SER A 225     -10.747  24.943 -15.989  1.00 67.64           O
ATOM    161  N   PHE A 226      -9.024  24.752 -17.420  1.00 66.51           N
ATOM    162  CA  PHE A 226      -8.010  24.956 -16.393  1.00 65.05           C
ATOM    163  CB  PHE A 226      -7.079  23.758 -16.355  1.00 65.37           C
ATOM    164  CG  PHE A 226      -7.796  22.450 -16.084  1.00 66.80           C
ATOM    165  CD1 PHE A 226      -8.447  22.237 -14.866  1.00 61.11           C
ATOM    166  CE1 PHE A 226      -9.112  21.050 -14.604  1.00 59.72           C
ATOM    167  CZ  PHE A 226      -9.148  20.052 -15.563  1.00 68.54           C
ATOM    168  CE2 PHE A 226      -8.513  20.253 -16.793  1.00 69.47           C
ATOM    169  CD2 PHE A 226      -7.849  21.443 -17.049  1.00 64.74           C
ATOM    170  C   PHE A 226      -7.252  26.275 -16.617  1.00 67.84           C
ATOM    171  O   PHE A 226      -6.724  26.533 -17.704  1.00 67.59           O
ATOM    172  N   PRO A 227      -7.206  27.120 -15.578  1.00 74.01           N
ATOM    173  CA  PRO A 227      -6.637  28.447 -15.762  1.00 78.92           C
ATOM    174  CB  PRO A 227      -7.050  29.188 -14.481  1.00 81.98           C
ATOM    175  CG  PRO A 227      -7.206  28.112 -13.442  1.00 81.77           C
ATOM    176  CD  PRO A 227      -7.624  26.875 -14.178  1.00 78.43           C
ATOM    177  C   PRO A 227      -5.114  28.410 -15.938  1.00 74.51           C
ATOM    178  O   PRO A 227      -4.590  29.065 -16.845  1.00 83.42           O
ATOM    179  N   LEU A 228      -4.434  27.607 -15.126  1.00 64.90           N
ATOM    180  CA  LEU A 228      -2.973  27.554 -15.114  1.00 70.02           C
ATOM    181  CB  LEU A 228      -2.447  27.827 -13.695  1.00 71.34           C
ATOM    182  CG  LEU A 228      -0.940  27.834 -13.479  1.00 76.19           C
ATOM    183  CD1 LEU A 228      -0.222  28.792 -14.432  1.00 78.86           C
ATOM    184  CD2 LEU A 228      -0.660  28.202 -12.033  1.00 75.91           C
ATOM    185  C   LEU A 228      -2.460  26.198 -15.626  1.00 71.41           C
ATOM    186  O   LEU A 228      -2.549  25.172 -14.920  1.00 69.92           O
ATOM    187  N   THR A 229      -1.898  26.219 -16.840  1.00 70.84           N
ATOM    188  CA  THR A 229      -1.396  25.012 -17.495  1.00 69.38           C
ATOM    189  CB  THR A 229      -1.328  25.205 -19.014  1.00 70.12           C
ATOM    190  OG1 THR A 229      -0.390  26.252 -19.329  1.00 72.69           O
ATOM    191  CG2 THR A 229      -2.688  25.554 -19.570  1.00 71.42           C
ATOM    192  C   THR A 229       0.004  24.684 -17.024  1.00 64.04           C
ATOM    193  O   THR A 229       0.699  25.543 -16.496  1.00 70.73           O
ATOM    194  N   LYS A 230       0.439  23.459 -17.284  1.00 62.06           N
ATOM    195  CA  LYS A 230       1.842  23.091 -17.073  1.00 60.46           C
ATOM    196  CB  LYS A 230       2.113  21.641 -17.439  1.00 54.52           C
ATOM    197  CG  LYS A 230       3.447  21.130 -16.882  1.00 51.96           C
ATOM    198  CD  LYS A 230       3.799  19.699 -17.271  1.00 48.62           C
ATOM    199  CE  LYS A 230       5.176  19.318 -16.748  1.00 54.30           C
ATOM    200  NZ  LYS A 230       5.418  17.835 -16.701  1.00 62.01           N
ATOM    201  C   LYS A 230       2.795  23.994 -17.851  1.00 67.63           C
ATOM    202  O   LYS A 230       3.881  24.312 -17.359  1.00 75.54           O
ATOM    203  N   ALA A 231       2.398  24.394 -19.058  1.00 69.16           N
ATOM    204  CA  ALA A 231       3.196  25.326 -19.864  1.00 72.97           C
ATOM    205  CB  ALA A 231       2.434  25.710 -21.124  1.00 73.94           C
ATOM    206  C   ALA A 231       3.606  26.595 -19.066  1.00 74.47           C
ATOM    207  O   ALA A 231       4.795  26.809 -18.793  1.00 66.29           O
ATOM    208  N   LYS A 232       2.623  27.407 -18.669  1.00 68.64           N
ATOM    209  CA  LYS A 232       2.925  28.633 -17.940  1.00 75.18           C
ATOM    210  CB  LYS A 232       1.689  29.510 -17.751  1.00 82.75           C
ATOM    211  CG  LYS A 232       2.068  30.950 -17.378  1.00 98.23           C
ATOM    212  CD  LYS A 232       1.006  31.994 -17.729  1.00104.02           C
ATOM    213  CE  LYS A 232       1.588  33.410 -17.735  1.00111.25           C
ATOM    214  NZ  LYS A 232       0.548  34.477 -17.873  1.00118.50           N
ATOM    215  C   LYS A 232       3.577  28.351 -16.585  1.00 82.79           C
ATOM    216  O   LYS A 232       4.533  29.007 -16.199  1.00 92.13           O
ATOM    217  N   ALA A 233       3.058  27.353 -15.879  1.00 84.64           N
ATOM    218  CA  ALA A 233       3.604  26.933 -14.600  1.00 77.94           C
ATOM    219  CB  ALA A 233       2.862  25.716 -14.103  1.00 77.66           C
ATOM    220  C   ALA A 233       5.086  26.630 -14.628  1.00 75.09           C
ATOM    221  O   ALA A 233       5.780  26.939 -13.672  1.00 73.96           O
ATOM    222  N   ARG A 234       5.555  25.986 -15.694  1.00 80.57           N
ATOM    223  CA  ARG A 234       6.985  25.689 -15.847  1.00 79.24           C
ATOM    224  CB  ARG A 234       7.246  24.707 -16.981  1.00 83.03           C
ATOM    225  CG  ARG A 234       6.807  23.271 -16.706  1.00 82.17           C
ATOM    226  CD  ARG A 234       7.711  22.533 -15.732  1.00 82.18           C
ATOM    227  NE  ARG A 234       7.115  22.444 -14.404  1.00 84.27           N
ATOM    228  CZ  ARG A 234       7.465  21.579 -13.446  1.00 92.51           C
ATOM    229  NH1 ARG A 234       6.823  21.595 -12.273  1.00 93.64           N
ATOM    230  NH2 ARG A 234       8.433  20.681 -13.637  1.00 96.93           N
ATOM    231  C   ARG A 234       7.709  26.994 -16.114  1.00 81.71           C
ATOM    232  O   ARG A 234       8.637  27.336 -15.391  1.00 83.69           O
ATOM    233  N   ALA A 235       7.233  27.740 -17.113  1.00 82.98           N
ATOM    234  CA  ALA A 235       7.752  29.070 -17.438  1.00 84.45           C
ATOM    235  CB  ALA A 235       6.806  29.781 -18.392  1.00 84.04           C
ATOM    236  C   ALA A 235       7.976  29.929 -16.179  1.00 90.02           C
ATOM    237  O   ALA A 235       9.070  30.470 -15.962  1.00 90.73           O
ATOM    238  N   ILE A 236       6.937  30.024 -15.354  1.00 83.50           N
ATOM    239  CA  ILE A 236       7.022  30.682 -14.042  1.00 77.03           C
ATOM    240  CB  ILE A 236       5.662  30.695 -13.312  1.00 68.42           C
ATOM    241  CG1 ILE A 236       4.684  31.632 -14.043  1.00 70.75           C
ATOM    242  CD1 ILE A 236       3.230  31.521 -13.593  1.00 66.90           C
ATOM    243  CG2 ILE A 236       5.824  31.138 -11.858  1.00 65.88           C
ATOM    244  C   ILE A 236       8.076  30.034 -13.145  1.00 79.12           C
ATOM    245  O   ILE A 236       8.935  30.727 -12.631  1.00 85.68           O
ATOM    246  N   LEU A 237       8.011  28.720 -12.965  1.00 78.15           N
ATOM    247  CA  LEU A 237       8.939  28.013 -12.064  1.00 87.35           C
ATOM    248  CB  LEU A 237       8.604  26.522 -11.996  1.00 87.63           C
ATOM    249  CG  LEU A 237       7.466  26.176 -11.048  1.00 86.68           C
ATOM    250  CD1 LEU A 237       6.901  24.806 -11.360  1.00 83.65           C
ATOM    251  CD2 LEU A 237       7.939  26.228  -9.609  1.00 89.29           C
ATOM    252  C   LEU A 237      10.404  28.148 -12.457  1.00 94.94           C
ATOM    253  O   LEU A 237      11.286  28.262 -11.607  1.00 88.86           O
ATOM    254  N   THR A 238      10.628  28.098 -13.761  1.00104.69           N
ATOM    255  CA  THR A 238      11.930  28.303 -14.370  1.00104.32           C
ATOM    256  CB  THR A 238      11.838  28.172 -15.904  1.00102.58           C
ATOM    257  OG1 THR A 238      10.913  29.153 -16.414  1.00110.55           O
ATOM    258  CG2 THR A 238      11.376  26.800 -16.325  1.00100.47           C
ATOM    259  C   THR A 238      12.325  29.739 -14.087  1.00113.47           C
ATOM    260  O   THR A 238      13.489  30.057 -13.827  1.00121.97           O
ATOM    261  N   GLY A 239      11.320  30.606 -14.195  1.00119.46           N
ATOM    262  CA  GLY A 239      11.487  32.046 -14.047  1.00119.81           C
ATOM    263  C   GLY A 239      11.762  32.681 -15.397  1.00117.38           C
ATOM    264  O   GLY A 239      11.754  33.911 -15.521  1.00115.08           O
ATOM    265  N   LYS A 240      11.944  31.846 -16.421  1.00108.20           N
ATOM    266  CA  LYS A 240      12.222  32.294 -17.765  1.00112.47           C
ATOM    267  CB  LYS A 240      12.832  31.148 -18.569  1.00121.21           C
ATOM    268  CG  LYS A 240      14.164  30.668 -18.030  1.00133.04           C
ATOM    269  CD  LYS A 240      14.684  29.506 -18.857  1.00139.87           C
ATOM    270  CE  LYS A 240      16.057  29.053 -18.379  1.00142.96           C
ATOM    271  NZ  LYS A 240      16.568  27.896 -19.169  1.00142.61           N
ATOM    272  C   LYS A 240      10.928  32.754 -18.401  1.00104.34           C
ATOM    273  O   LYS A 240      10.463  32.167 -19.370  1.00 98.82           O
ATOM    274  N   THR A 241      10.352  33.814 -17.840  1.00107.00           N
ATOM    275  CA  THR A 241       9.094  34.374 -18.325  1.00117.54           C
ATOM    276  CB  THR A 241       7.849  33.729 -17.658  1.00120.94           C
ATOM    277  OG1 THR A 241       6.656  34.195 -18.303  1.00132.61           O
ATOM    278  CG2 THR A 241       7.761  34.045 -16.162  1.00119.26           C
ATOM    279  C   THR A 241       9.090  35.879 -18.123  1.00121.73           C
ATOM    280  O   THR A 241       9.859  36.418 -17.317  1.00125.73           O
ATOM    281  N   THR A 242       8.206  36.544 -18.856  1.00123.77           N
ATOM    282  CA  THR A 242       8.112  38.006 -18.826  1.00131.56           C
ATOM    283  CB  THR A 242       7.571  38.541 -20.181  1.00131.46           C
ATOM    284  OG1 THR A 242       8.599  38.401 -21.175  1.00127.98           O
ATOM    285  CG2 THR A 242       7.140  40.027 -20.116  1.00127.61           C
ATOM    286  C   THR A 242       7.313  38.534 -17.625  1.00134.40           C
ATOM    287  O   THR A 242       7.367  39.739 -17.323  1.00128.92           O
ATOM    288  N   ASP A 243       6.596  37.657 -16.923  1.00139.93           N
ATOM    289  CA  ASP A 243       5.782  38.108 -15.795  1.00137.04           C
ATOM    290  CB  ASP A 243       4.547  37.207 -15.599  1.00140.03           C
ATOM    291  CG  ASP A 243       3.466  37.426 -16.680  1.00144.92           C
ATOM    292  OD1 ASP A 243       3.502  38.443 -17.414  1.00146.44           O
ATOM    293  OD2 ASP A 243       2.556  36.572 -16.791  1.00148.42           O
ATOM    294  C   ASP A 243       6.591  38.269 -14.507  1.00126.08           C
ATOM    295  O   ASP A 243       7.712  37.742 -14.371  1.00110.11           O
ATOM    296  N   LYS A 244       5.998  39.041 -13.594  1.00125.59           N
ATOM    297  CA  LYS A 244       6.561  39.331 -12.270  1.00118.99           C
ATOM    298  CB  LYS A 244       5.621  40.266 -11.502  1.00116.25           C
ATOM    299  CG  LYS A 244       6.128  40.709 -10.142  1.00119.36           C
ATOM    300  CD  LYS A 244       5.128  41.649  -9.502  1.00128.26           C
ATOM    301  CE  LYS A 244       5.617  42.109  -8.145  1.00132.64           C
ATOM    302  NZ  LYS A 244       4.679  43.106  -7.576  1.00137.87           N
ATOM    303  C   LYS A 244       6.702  38.029 -11.498  1.00108.99           C
ATOM    304  O   LYS A 244       5.791  37.204 -11.518  1.00 94.39           O
ATOM    305  N   SER A 245       7.823  37.860 -10.802  1.00107.22           N
ATOM    306  CA  SER A 245       8.060  36.635 -10.041  1.00102.20           C
ATOM    307  CB  SER A 245       9.454  36.645  -9.416  1.00100.81           C
ATOM    308  OG  SER A 245      10.439  36.634 -10.428  1.00105.74           O
ATOM    309  C   SER A 245       6.995  36.389  -8.944  1.00 96.08           C
ATOM    310  O   SER A 245       6.310  37.322  -8.503  1.00102.49           O
ATOM    311  N   PRO A 246       6.844  35.125  -8.514  1.00 81.94           N
ATOM    312  CA  PRO A 246       5.928  34.844  -7.422  1.00 77.63           C
ATOM    313  CB  PRO A 246       5.752  33.314  -7.476  1.00 75.71           C
ATOM    314  CG  PRO A 246       6.485  32.851  -8.681  1.00 77.33           C
ATOM    315  CD  PRO A 246       7.501  33.895  -8.984  1.00 80.09           C
ATOM    316  C   PRO A 246       6.473  35.230  -6.049  1.00 68.50           C
ATOM    317  O   PRO A 246       7.651  35.073  -5.775  1.00 64.46           O
ATOM    318  N   PHE A 247       5.574  35.685  -5.195  1.00 68.64           N
ATOM    319  CA  PHE A 247       5.881  36.001  -3.816  1.00 66.11           C
ATOM    320  CB  PHE A 247       4.694  36.735  -3.180  1.00 66.21           C
ATOM    321  CG  PHE A 247       4.994  37.276  -1.816  1.00 73.51           C
ATOM    322  CD1 PHE A 247       4.880  36.467  -0.688  1.00 74.38           C
ATOM    323  CE1 PHE A 247       5.175  36.955   0.570  1.00 72.86           C
ATOM    324  CZ  PHE A 247       5.600  38.257   0.723  1.00 78.26           C
ATOM    325  CE2 PHE A 247       5.736  39.076  -0.394  1.00 85.76           C
ATOM    326  CD2 PHE A 247       5.432  38.583  -1.656  1.00 80.89           C
ATOM    327  C   PHE A 247       6.194  34.718  -3.038  1.00 61.65           C
ATOM    328  O   PHE A 247       5.290  33.982  -2.683  1.00 67.99           O
ATOM    329  N   VAL A 248       7.468  34.472  -2.763  1.00 57.25           N
ATOM    330  CA  VAL A 248       7.882  33.283  -2.009  1.00 62.29           C
ATOM    331  CB  VAL A 248       9.418  33.138  -1.988  1.00 61.58           C
ATOM    332  CG1 VAL A 248       9.827  31.901  -1.205  1.00 62.23           C
ATOM    333  CG2 VAL A 248       9.966  33.035  -3.412  1.00 66.78           C
ATOM    334  C   VAL A 248       7.335  33.274  -0.561  1.00 65.07           C
ATOM    335  O   VAL A 248       7.343  34.310   0.109  1.00 63.68           O
ATOM    336  N   ILE A 249       6.834  32.109  -0.096  1.00 71.03           N
ATOM    337  CA  ILE A 249       6.333  31.959   1.289  1.00 67.87           C
ATOM    338  CB  ILE A 249       4.821  31.770   1.361  1.00 71.63           C
ATOM    339  CG1 ILE A 249       4.130  33.041   0.859  1.00 84.01           C
ATOM    340  CD1 ILE A 249       2.626  32.915   0.647  1.00 84.75           C
ATOM    341  CG2 ILE A 249       4.356  31.509   2.796  1.00 74.98           C
ATOM    342  C   ILE A 249       7.099  30.837   1.982  1.00 74.35           C
ATOM    343  O   ILE A 249       6.754  29.665   1.875  1.00 74.82           O
ATOM    344  N   TYR A 250       8.142  31.247   2.704  1.00 86.14           N
ATOM    345  CA  TYR A 250       9.094  30.356   3.394  1.00 79.98           C
ATOM    346  CB  TYR A 250      10.554  30.811   3.125  1.00 85.46           C
ATOM    347  CG  TYR A 250      10.941  32.163   3.744  1.00 90.79           C
ATOM    348  CD1 TYR A 250      11.376  32.248   5.069  1.00 89.18           C
ATOM    349  CE1 TYR A 250      11.730  33.470   5.633  1.00 96.09           C
ATOM    350  CZ  TYR A 250      11.637  34.637   4.884  1.00 97.01           C
ATOM    351  OH  TYR A 250      11.978  35.840   5.468  1.00100.34           O
ATOM    352  CE2 TYR A 250      11.205  34.587   3.567  1.00 88.85           C
ATOM    353  CD2 TYR A 250      10.859  33.358   3.003  1.00 87.27           C
ATOM    354  C   TYR A 250       8.861  30.255   4.900  1.00 73.79           C
ATOM    355  O   TYR A 250       9.397  29.359   5.518  1.00 76.51           O
ATOM    356  N   ASP A 251       8.091  31.167   5.494  1.00 81.29           N
ATOM    357  CA  ASP A 251       7.771  31.096   6.938  1.00 82.11           C
ATOM    358  CB  ASP A 251       8.975  31.494   7.816  1.00 84.99           C
ATOM    359  CG  ASP A 251       9.383  32.964   7.677  1.00 87.48           C
ATOM    360  OD1 ASP A 251       8.868  33.713   6.813  1.00 84.47           O
ATOM    361  OD2 ASP A 251      10.270  33.371   8.454  1.00105.32           O
ATOM    362  C   ASP A 251       6.534  31.916   7.276  1.00 88.49           C
ATOM    363  O   ASP A 251       5.936  32.537   6.395  1.00 88.47           O
ATOM    364  N   MET A 252       6.148  31.888   8.550  1.00 95.97           N
ATOM    365  CA  MET A 252       5.007  32.656   9.044  1.00 93.75           C
ATOM    366  CB  MET A 252       4.829  32.464  10.547  1.00101.96           C
ATOM    367  CG  MET A 252       3.915  31.320  10.934  1.00108.41           C
ATOM    368  SD  MET A 252       3.621  31.309  12.719  1.00135.22           S
ATOM    369  CE  MET A 252       2.527  32.718  12.950  1.00128.28           C
ATOM    370  C   MET A 252       5.089  34.151   8.736  1.00 91.39           C
ATOM    371  O   MET A 252       4.064  34.767   8.446  1.00 90.13           O
ATOM    372  N   ASN A 253       6.286  34.732   8.805  1.00 88.18           N
ATOM    373  CA  ASN A 253       6.482  36.150   8.429  1.00 85.84           C
ATOM    374  CB  ASN A 253       7.921  36.585   8.671  1.00 93.64           C
ATOM    375  CG  ASN A 253       8.295  36.569  10.143  1.00101.20           C
ATOM    376  OD1 ASN A 253       7.613  37.184  10.961  1.00 99.38           O
ATOM    377  ND2 ASN A 253       9.397  35.889  10.486  1.00103.22           N
ATOM    378  C   ASN A 253       6.131  36.420   6.974  1.00 75.30           C
ATOM    379  O   ASN A 253       5.314  37.290   6.683  1.00 74.20           O
ATOM    380  N   SER A 254       6.735  35.643   6.075  1.00 73.63           N
ATOM    381  CA  SER A 254       6.469  35.742   4.636  1.00 72.80           C
ATOM    382  CB  SER A 254       7.184  34.649   3.873  1.00 76.18           C
ATOM    383  OG  SER A 254       8.574  34.723   4.023  1.00 88.09           O
ATOM    384  C   SER A 254       5.009  35.577   4.327  1.00 79.65           C
ATOM    385  O   SER A 254       4.451  36.344   3.522  1.00 78.63           O
ATOM    386  N   LEU A 255       4.409  34.556   4.948  1.00 76.45           N
ATOM    387  CA  LEU A 255       2.992  34.265   4.800  1.00 79.23           C
ATOM    388  CB  LEU A 255       2.575  33.165   5.761  1.00 82.98           C
ATOM    389  CG  LEU A 255       1.067  32.906   5.805  1.00 87.69           C
ATOM    390  CD1 LEU A 255       0.455  32.600   4.439  1.00 91.03           C
ATOM    391  CD2 LEU A 255       0.850  31.746   6.726  1.00 89.98           C
ATOM    392  C   LEU A 255       2.134  35.493   5.047  1.00 82.36           C
ATOM    393  O   LEU A 255       1.342  35.878   4.198  1.00 80.72           O
ATOM    394  N   MET A 256       2.330  36.090   6.220  1.00 93.46           N
ATOM    395  CA  MET A 256       1.609  37.279   6.673  1.00 95.03           C
ATOM    396  CB  MET A 256       2.079  37.624   8.090  1.00101.30           C
ATOM    397  CG  MET A 256       1.236  38.656   8.826  1.00111.29           C
ATOM    398  SD  MET A 256       2.257  39.830   9.744  1.00122.74           S
ATOM    399  CE  MET A 256       2.974  40.763   8.382  1.00119.34           C
ATOM    400  C   MET A 256       1.803  38.472   5.725  1.00 83.33           C
ATOM    401  O   MET A 256       0.850  39.172   5.410  1.00 85.64           O
ATOM    402  N   MET A 257       3.032  38.695   5.277  1.00 81.15           N
ATOM    403  CA  MET A 257       3.311  39.728   4.264  1.00 84.77           C
ATOM    404  CB  MET A 257       4.819  39.889   4.038  1.00 86.93           C
ATOM    405  CG  MET A 257       5.596  40.366   5.260  1.00 93.47           C
ATOM    406  SD  MET A 257       7.391  40.312   5.051  1.00 91.68           S
ATOM    407  CE  MET A 257       7.570  41.618   3.844  1.00 88.40           C
ATOM    408  C   MET A 257       2.660  39.370   2.937  1.00 84.01           C
ATOM    409  O   MET A 257       2.181  40.229   2.217  1.00 90.29           O
ATOM    410  N   GLY A 258       2.683  38.085   2.623  1.00 96.10           N
ATOM    411  CA  GLY A 258       2.087  37.550   1.410  1.00103.13           C
ATOM    412  C   GLY A 258       0.577  37.570   1.364  1.00103.15           C
ATOM    413  O   GLY A 258       0.022  37.664   0.271  1.00104.87           O
ATOM    414  N   GLU A 259      -0.078  37.508   2.531  1.00106.59           N
ATOM    415  CA  GLU A 259      -1.553  37.565   2.654  1.00116.09           C
ATOM    416  CB  GLU A 259      -2.002  37.867   4.098  1.00120.06           C
ATOM    417  CG  GLU A 259      -1.731  36.768   5.132  1.00130.34           C
ATOM    418  CD  GLU A 259      -2.535  35.477   4.942  1.00135.58           C
ATOM    419  OE1 GLU A 259      -3.547  35.467   4.209  1.00154.38           O
ATOM    420  OE2 GLU A 259      -2.162  34.455   5.558  1.00128.66           O
ATOM    421  C   GLU A 259      -2.220  38.572   1.714  1.00124.91           C
ATOM    422  O   GLU A 259      -3.327  38.320   1.230  1.00123.51           O
ATOM    423  N   ASP A 260      -1.547  39.693   1.448  1.00132.42           N
ATOM    424  CA  ASP A 260      -2.081  40.712   0.537  1.00140.48           C
ATOM    425  CB  ASP A 260      -1.251  41.994   0.640  1.00147.63           C
ATOM    426  CG  ASP A 260      -2.075  43.247   0.430  1.00156.93           C
ATOM    427  OD1 ASP A 260      -3.270  43.299   0.850  1.00159.01           O
ATOM    428  OD2 ASP A 260      -1.497  44.201  -0.145  1.00164.44           O
ATOM    429  C   ASP A 260      -2.176  40.268  -0.936  1.00139.37           C
ATOM    430  O   ASP A 260      -3.078  40.699  -1.668  1.00132.07           O
ATOM    431  N   LYS A 261      -1.270  39.386  -1.352  1.00137.33           N
ATOM    432  CA  LYS A 261      -1.232  38.907  -2.737  1.00134.08           C
ATOM    433  CB  LYS A 261       0.215  38.819  -3.216  1.00128.10           C
ATOM    434  CG  LYS A 261       0.951  40.138  -3.051  1.00127.92           C
ATOM    435  CD  LYS A 261       1.573  40.599  -4.348  1.00130.19           C
ATOM    436  CE  LYS A 261       2.183  41.979  -4.191  1.00122.25           C
ATOM    437  NZ  LYS A 261       3.196  42.181  -5.241  1.00118.33           N
ATOM    438  C   LYS A 261      -1.930  37.565  -2.919  1.00137.66           C
ATOM    439  O   LYS A 261      -1.620  36.830  -3.858  1.00128.69           O
ATOM    440  N   ILE A 262      -2.882  37.255  -2.030  1.00148.87           N
ATOM    441  CA  ILE A 262      -3.627  35.989  -2.079  1.00142.45           C
ATOM    442  CB  ILE A 262      -3.191  35.022  -0.952  1.00135.24           C
ATOM    443  CG1 ILE A 262      -1.671  34.822  -0.974  1.00131.61           C
ATOM    444  CD1 ILE A 262      -1.142  33.955   0.149  1.00124.69           C
ATOM    445  CG2 ILE A 262      -3.875  33.666  -1.104  1.00135.34           C
ATOM    446  C   ILE A 262      -5.140  36.196  -1.970  1.00135.48           C
ATOM    447  O   ILE A 262      -5.624  37.192  -1.418  1.00129.36           O
ATOM    448  N   LYS A 263      -5.869  35.220  -2.502  1.00133.45           N
ATOM    449  CA  LYS A 263      -7.323  35.171  -2.396  1.00136.13           C
ATOM    450  CB  LYS A 263      -7.865  34.165  -3.410  1.00136.18           C
ATOM    451  CG  LYS A 263      -7.600  34.549  -4.854  1.00141.64           C
ATOM    452  CD  LYS A 263      -8.170  33.507  -5.799  1.00145.46           C
ATOM    453  CE  LYS A 263      -7.956  33.884  -7.258  1.00145.42           C
ATOM    454  NZ  LYS A 263      -8.498  32.833  -8.164  1.00146.26           N
ATOM    455  C   LYS A 263      -7.802  34.821  -0.977  1.00134.37           C
ATOM    456  O   LYS A 263      -7.974  33.648  -0.631  1.00124.84           O
ATOM    457  N   LYS A 275      -8.108  32.066  14.083  1.00106.77           N
ATOM    458  CA  LYS A 275      -7.564  31.146  13.075  1.00109.61           C
ATOM    459  CB  LYS A 275      -8.084  31.538  11.681  1.00117.23           C
ATOM    460  CG  LYS A 275      -9.324  30.777  11.218  1.00122.79           C
ATOM    461  CD  LYS A 275     -10.483  30.883  12.201  1.00126.78           C
ATOM    462  CE  LYS A 275     -11.612  29.925  11.849  1.00123.68           C
ATOM    463  NZ  LYS A 275     -12.504  29.721  13.022  1.00113.12           N
ATOM    464  C   LYS A 275      -6.030  31.117  13.079  1.00100.81           C
ATOM    465  O   LYS A 275      -5.397  32.110  12.706  1.00 99.35           O
ATOM    466  N   GLU A 276      -5.450  29.993  13.504  1.00 91.10           N
ATOM    467  CA  GLU A 276      -3.987  29.813  13.486  1.00 94.58           C
ATOM    468  CB  GLU A 276      -3.575  28.688  14.437  1.00 91.52           C
ATOM    469  CG  GLU A 276      -3.833  27.300  13.894  1.00 92.69           C
ATOM    470  CD  GLU A 276      -3.624  26.218  14.916  1.00100.10           C
ATOM    471  OE1 GLU A 276      -2.486  25.690  15.012  1.00102.38           O
ATOM    472  OE2 GLU A 276      -4.615  25.866  15.589  1.00 99.49           O
ATOM    473  C   GLU A 276      -3.437  29.532  12.067  1.00 96.25           C
ATOM    474  O   GLU A 276      -4.147  29.001  11.216  1.00 88.28           O
ATOM    475  N   VAL A 277      -2.160  29.862  11.855  1.00104.15           N
ATOM    476  CA  VAL A 277      -1.490  29.733  10.552  1.00102.75           C
ATOM    477  CB  VAL A 277       0.060  29.919  10.664  1.00102.52           C
ATOM    478  CG1 VAL A 277       0.734  28.898  11.569  1.00104.91           C
ATOM    479  CG2 VAL A 277       0.712  29.873   9.301  1.00105.84           C
ATOM    480  C   VAL A 277      -1.878  28.441   9.820  1.00103.96           C
ATOM    481  O   VAL A 277      -2.501  28.495   8.760  1.00101.98           O
ATOM    482  N   ALA A 278      -1.602  27.294  10.435  1.00101.90           N
ATOM    483  CA  ALA A 278      -1.731  26.005   9.775  1.00 91.91           C
ATOM    484  CB  ALA A 278      -1.335  24.877  10.718  1.00 94.25           C
ATOM    485  C   ALA A 278      -3.157  25.819   9.300  1.00 94.53           C
ATOM    486  O   ALA A 278      -3.384  25.470   8.144  1.00102.13           O
ATOM    487  N   ILE A 279      -4.110  26.083  10.189  1.00 92.58           N
ATOM    488  CA  ILE A 279      -5.536  26.005   9.855  1.00 99.10           C
ATOM    489  CB  ILE A 279      -6.439  26.046  11.133  1.00105.70           C
ATOM    490  CG1 ILE A 279      -6.205  24.768  11.961  1.00109.08           C
ATOM    491  CD1 ILE A 279      -6.920  24.708  13.302  1.00111.79           C
ATOM    492  CG2 ILE A 279      -7.932  26.169  10.790  1.00100.56           C
ATOM    493  C   ILE A 279      -5.958  27.049   8.803  1.00 91.73           C
ATOM    494  O   ILE A 279      -6.873  26.779   8.028  1.00 89.40           O
ATOM    495  N   ARG A 280      -5.306  28.213   8.764  1.00 91.61           N
ATOM    496  CA  ARG A 280      -5.562  29.198   7.691  1.00 91.47           C
ATOM    497  CB  ARG A 280      -4.853  30.534   7.949  1.00 91.33           C
ATOM    498  CG  ARG A 280      -5.388  31.302   9.147  1.00 94.18           C
ATOM    499  CD  ARG A 280      -4.580  32.560   9.402  1.00 95.28           C
ATOM    500  NE  ARG A 280      -5.084  33.668   8.589  1.00101.27           N
ATOM    501  CZ  ARG A 280      -4.340  34.608   8.002  1.00107.15           C
ATOM    502  NH1 ARG A 280      -4.940  35.565   7.282  1.00105.11           N
ATOM    503  NH2 ARG A 280      -3.008  34.603   8.107  1.00106.15           N
ATOM    504  C   ARG A 280      -5.147  28.637   6.333  1.00 84.36           C
ATOM    505  O   ARG A 280      -5.934  28.648   5.396  1.00 75.11           O
ATOM    506  N   ILE A 281      -3.919  28.126   6.259  1.00 81.59           N
ATOM    507  CA  ILE A 281      -3.410  27.466   5.056  1.00 80.97           C
ATOM    508  CB  ILE A 281      -2.025  26.840   5.282  1.00 76.90           C
ATOM    509  CG1 ILE A 281      -1.009  27.953   5.559  1.00 76.67           C
ATOM    510  CD1 ILE A 281       0.443  27.520   5.635  1.00 80.15           C
ATOM    511  CG2 ILE A 281      -1.627  25.983   4.064  1.00 76.69           C
ATOM    512  C   ILE A 281      -4.376  26.390   4.537  1.00 82.27           C
ATOM    513  O   ILE A 281      -4.727  26.370   3.344  1.00 82.91           O
ATOM    514  N   PHE A 282      -4.781  25.505   5.439  1.00 77.30           N
ATOM    515  CA  PHE A 282      -5.697  24.412   5.109  1.00 82.74           C
ATOM    516  CB  PHE A 282      -5.884  23.492   6.328  1.00 81.31           C
ATOM    517  CG  PHE A 282      -6.581  22.208   6.015  1.00 84.09           C
ATOM    518  CD1 PHE A 282      -7.973  22.144   6.017  1.00 87.17           C
ATOM    519  CE1 PHE A 282      -8.639  20.964   5.708  1.00 85.52           C
ATOM    520  CZ  PHE A 282      -7.906  19.823   5.395  1.00 91.01           C
ATOM    521  CE2 PHE A 282      -6.519  19.868   5.383  1.00 86.14           C
ATOM    522  CD2 PHE A 282      -5.860  21.057   5.696  1.00 90.30           C
ATOM    523  C   PHE A 282      -7.052  24.903   4.548  1.00 80.55           C
ATOM    524  O   PHE A 282      -7.641  24.233   3.712  1.00 81.07           O
ATOM    525  N   GLN A 283      -7.521  26.063   4.993  1.00 81.57           N
ATOM    526  CA  GLN A 283      -8.772  26.658   4.498  1.00 88.80           C
ATOM    527  CB  GLN A 283      -9.262  27.758   5.449  1.00 95.73           C
ATOM    528  CG  GLN A 283      -9.725  27.266   6.818  1.00109.43           C
ATOM    529  CD  GLN A 283     -11.240  27.271   7.001  1.00124.16           C
ATOM    530  OE1 GLN A 283     -11.944  28.160   6.503  1.00131.64           O
ATOM    531  NE2 GLN A 283     -11.748  26.288   7.743  1.00133.77           N
ATOM    532  C   GLN A 283      -8.624  27.268   3.105  1.00 86.88           C
ATOM    533  O   GLN A 283      -9.588  27.319   2.323  1.00 87.30           O
ATOM    534  N   GLY A 284      -7.434  27.769   2.816  1.00 82.17           N
ATOM    535  CA  GLY A 284      -7.114  28.254   1.488  1.00 82.42           C
ATOM    536  C   GLY A 284      -7.073  27.045   0.580  1.00 80.45           C
ATOM    537  O   GLY A 284      -7.805  26.947  -0.389  1.00 72.38           O
ATOM    538  N   CYS A 285      -6.236  26.096   0.964  1.00 80.00           N
ATOM    539  CA  CYS A 285      -6.120  24.809   0.292  1.00 84.28           C
ATOM    540  CB  CYS A 285      -5.248  23.915   1.178  1.00 86.53           C
ATOM    541  SG  CYS A 285      -4.729  22.360   0.520  1.00 94.90           S
ATOM    542  C   CYS A 285      -7.502  24.185   0.025  1.00 79.42           C
ATOM    543  O   CYS A 285      -7.707  23.528  -1.005  1.00 85.71           O
ATOM    544  N   GLN A 286      -8.442  24.428   0.936  1.00 72.63           N
ATOM    545  CA  GLN A 286      -9.825  23.973   0.796  1.00 73.68           C
ATOM    546  CB  GLN A 286     -10.556  24.098   2.139  1.00 80.73           C
ATOM    547  CG  GLN A 286     -11.466  22.922   2.463  1.00 87.13           C
ATOM    548  CD  GLN A 286     -12.003  22.946   3.885  1.00 89.74           C
ATOM    549  OE1 GLN A 286     -13.213  23.018   4.103  1.00 88.87           O
ATOM    550  NE2 GLN A 286     -11.103  22.900   4.858  1.00 93.94           N
ATOM    551  C   GLN A 286     -10.575  24.753  -0.287  1.00 75.10           C
ATOM    552  O   GLN A 286     -11.193  24.160  -1.152  1.00 82.52           O
ATOM    553  N   PHE A 287     -10.536  26.083  -0.203  1.00 78.74           N
ATOM    554  CA APHE A 287     -11.109  27.008  -1.205  0.50 78.17           C
ATOM    555  CA BPHE A 287     -11.204  26.916  -1.202  0.50 77.80           C
ATOM    556  CB APHE A 287     -10.611  28.435  -0.891  0.50 79.09           C
ATOM    557  CB BPHE A 287     -11.091  28.406  -0.853  0.50 78.71           C
ATOM    558  CG APHE A 287     -10.999  29.493  -1.908  0.50 83.16           C
ATOM    559  CG BPHE A 287     -12.166  28.896   0.089  0.50 79.92           C
ATOM    560  CD1BPHE A 287     -13.499  28.860  -0.280  0.50 78.84           C
ATOM    561  CD1APHE A 287     -12.170  30.216  -1.756  0.50 82.27           C
ATOM    562  CE1BPHE A 287     -14.482  29.320   0.579  0.50 79.64           C
ATOM    563  CE1APHE A 287     -12.511  31.208  -2.658  0.50 81.54           C
ATOM    564  CZ APHE A 287     -11.682  31.499  -3.721  0.50 81.25           C
ATOM    565  CZ BPHE A 287     -14.138  29.819   1.820  0.50 78.50           C
ATOM    566  CE2APHE A 287     -10.500  30.800  -3.881  0.50 77.84           C
ATOM    567  CE2BPHE A 287     -12.815  29.865   2.201  0.50 77.88           C
ATOM    568  CD2APHE A 287     -10.155  29.815  -2.973  0.50 80.67           C
ATOM    569  CD2BPHE A 287     -11.838  29.410   1.340  0.50 80.51           C
ATOM    570  C   PHE A 287     -10.695  26.631  -2.625  1.00 77.32           C
ATOM    571  O   PHE A 287     -11.472  26.733  -3.589  1.00 75.50           O
ATOM    572  N   ARG A 288      -9.428  26.242  -2.748  1.00 75.27           N
ATOM    573  CA  ARG A 288      -8.814  25.985  -4.042  1.00 69.83           C
ATOM    574  CB  ARG A 288      -7.285  26.066  -3.941  1.00 71.77           C
ATOM    575  CG  ARG A 288      -6.531  25.814  -5.251  1.00 80.78           C
ATOM    576  CD  ARG A 288      -6.960  26.704  -6.420  1.00 86.11           C
ATOM    577  NE  ARG A 288      -6.971  25.984  -7.699  1.00 83.12           N
ATOM    578  CZ  ARG A 288      -7.530  26.423  -8.833  1.00 86.39           C
ATOM    579  NH1 ARG A 288      -8.156  27.613  -8.899  1.00 85.34           N
ATOM    580  NH2 ARG A 288      -7.455  25.660  -9.919  1.00 80.31           N
ATOM    581  C   ARG A 288      -9.249  24.650  -4.628  1.00 66.79           C
ATOM    582  O   ARG A 288      -9.547  24.581  -5.830  1.00 61.08           O
ATOM    583  N   SER A 289      -9.277  23.615  -3.788  1.00 57.88           N
ATOM    584  CA  SER A 289      -9.750  22.308  -4.174  1.00 59.12           C
ATOM    585  CB  SER A 289      -9.765  21.374  -2.970  1.00 61.14           C
ATOM    586  OG  SER A 289      -8.515  21.345  -2.340  1.00 64.77           O
ATOM    587  C   SER A 289     -11.145  22.363  -4.751  1.00 63.36           C
ATOM    588  O   SER A 289     -11.429  21.705  -5.764  1.00 74.55           O
ATOM    589  N   VAL A 290     -12.012  23.137  -4.109  1.00 56.51           N
ATOM    590  CA  VAL A 290     -13.389  23.272  -4.553  1.00 58.61           C
ATOM    591  CB  VAL A 290     -14.202  24.164  -3.585  1.00 65.71           C
ATOM    592  CG1 VAL A 290     -15.574  24.526  -4.181  1.00 64.56           C
ATOM    593  CG2 VAL A 290     -14.362  23.463  -2.234  1.00 61.13           C
ATOM    594  C   VAL A 290     -13.450  23.858  -5.958  1.00 54.67           C
ATOM    595  O   VAL A 290     -14.234  23.430  -6.782  1.00 52.17           O
ATOM    596  N   GLU A 291     -12.627  24.864  -6.207  1.00 60.86           N
ATOM    597  CA  GLU A 291     -12.482  25.392  -7.551  1.00 63.56           C
ATOM    598  CB  GLU A 291     -11.642  26.677  -7.539  1.00 69.78           C
ATOM    599  CG  GLU A 291     -12.442  27.915  -7.113  1.00 77.74           C
ATOM    600  CD  GLU A 291     -11.599  29.146  -6.797  1.00 82.26           C
ATOM    601  OE1 GLU A 291     -10.354  29.062  -6.798  1.00 85.32           O
ATOM    602  OE2 GLU A 291     -12.205  30.209  -6.521  1.00 92.30           O
ATOM    603  C   GLU A 291     -11.922  24.277  -8.492  1.00 63.48           C
ATOM    604  O   GLU A 291     -12.362  24.171  -9.646  1.00 53.43           O
ATOM    605  N   ALA A 292     -11.021  23.430  -7.976  1.00 51.75           N
ATOM    606  CA  ALA A 292     -10.475  22.344  -8.761  1.00 57.50           C
ATOM    607  CB  ALA A 292      -9.379  21.560  -7.998  1.00 54.44           C
ATOM    608  C   ALA A 292     -11.579  21.391  -9.230  1.00 57.94           C
ATOM    609  O   ALA A 292     -11.708  21.115 -10.445  1.00 53.51           O
ATOM    610  N   VAL A 293     -12.359  20.914  -8.259  1.00 51.72           N
ATOM    611  CA  VAL A 293     -13.514  20.084  -8.528  1.00 49.99           C
ATOM    612  CB  VAL A 293     -14.264  19.774  -7.231  1.00 50.43           C
ATOM    613  CG1 VAL A 293     -15.611  19.097  -7.509  1.00 48.33           C
ATOM    614  CG2 VAL A 293     -13.401  18.862  -6.337  1.00 52.54           C
ATOM    615  C   VAL A 293     -14.450  20.693  -9.578  1.00 54.14           C
ATOM    616  O   VAL A 293     -14.940  19.975 -10.452  1.00 57.52           O
ATOM    617  N   GLN A 294     -14.685  21.999  -9.523  1.00 55.03           N
ATOM    618  CA  GLN A 294     -15.515  22.635 -10.559  1.00 59.96           C
ATOM    619  CB  GLN A 294     -15.872  24.064 -10.190  1.00 63.41           C
ATOM    620  CG  GLN A 294     -16.802  24.169  -8.996  1.00 67.93           C
ATOM    621  CD  GLN A 294     -16.686  25.505  -8.296  1.00 74.54           C
ATOM    622  OE1 GLN A 294     -16.479  25.573  -7.093  1.00 81.93           O
ATOM    623  NE2 GLN A 294     -16.781  26.579  -9.059  1.00 84.51           N
ATOM    624  C   GLN A 294     -14.842  22.595 -11.929  1.00 54.89           C
ATOM    625  O   GLN A 294     -15.454  22.253 -12.915  1.00 54.08           O
ATOM    626  N   GLU A 295     -13.573  22.945 -11.986  1.00 55.42           N
ATOM    627  CA  GLU A 295     -12.827  22.867 -13.247  1.00 55.70           C
ATOM    628  CB  GLU A 295     -11.418  23.406 -13.051  1.00 52.35           C
ATOM    629  CG  GLU A 295     -11.359  24.906 -12.708  1.00 53.98           C
ATOM    630  CD  GLU A 295     -10.094  25.277 -11.942  1.00 60.16           C
ATOM    631  OE1 GLU A 295      -9.109  24.494 -12.010  1.00 75.05           O
ATOM    632  OE2 GLU A 295     -10.073  26.316 -11.234  1.00 62.46           O
ATOM    633  C   GLU A 295     -12.805  21.436 -13.848  1.00 57.67           C
ATOM    634  O   GLU A 295     -12.934  21.244 -15.075  1.00 53.99           O
ATOM    635  N   ILE A 296     -12.691  20.441 -12.966  1.00 58.32           N
ATOM    636  CA  ILE A 296     -12.619  19.029 -13.358  1.00 55.96           C
ATOM    637  CB  ILE A 296     -12.000  18.171 -12.211  1.00 56.76           C
ATOM    638  CG1 ILE A 296     -10.493  18.539 -12.024  1.00 55.09           C
ATOM    639  CD1 ILE A 296      -9.845  18.056 -10.735  1.00 54.77           C
ATOM    640  CG2 ILE A 296     -12.105  16.673 -12.503  1.00 50.34           C
ATOM    641  C   ILE A 296     -13.980  18.487 -13.840  1.00 58.03           C
ATOM    642  O   ILE A 296     -14.043  17.673 -14.782  1.00 55.45           O
ATOM    643  N   THR A 297     -15.057  18.915 -13.175  1.00 63.09           N
ATOM    644  CA  THR A 297     -16.418  18.530 -13.539  1.00 58.47           C
ATOM    645  CB  THR A 297     -17.447  18.952 -12.471  1.00 60.00           C
ATOM    646  OG1 THR A 297     -17.000  18.577 -11.167  1.00 64.57           O
ATOM    647  CG2 THR A 297     -18.784  18.292 -12.718  1.00 60.95           C
ATOM    648  C   THR A 297     -16.772  19.139 -14.890  1.00 56.84           C
ATOM    649  O   THR A 297     -17.361  18.477 -15.738  1.00 57.16           O
ATOM    650  N   GLU A 298     -16.378  20.390 -15.096  1.00 61.50           N
ATOM    651  CA  GLU A 298     -16.583  21.066 -16.377  1.00 67.37           C
ATOM    652  CB  GLU A 298     -16.107  22.534 -16.326  1.00 73.87           C
ATOM    653  CG  GLU A 298     -16.788  23.440 -17.373  1.00 90.69           C
ATOM    654  CD  GLU A 298     -15.970  24.664 -17.804  1.00 94.68           C
ATOM    655  OE1 GLU A 298     -15.047  25.087 -17.073  1.00115.89           O
ATOM    656  OE2 GLU A 298     -16.251  25.219 -18.890  1.00100.65           O
ATOM    657  C   GLU A 298     -15.856  20.316 -17.486  1.00 62.17           C
ATOM    658  O   GLU A 298     -16.387  20.157 -18.576  1.00 65.66           O
ATOM    659  N   TYR A 299     -14.637  19.875 -17.193  1.00 59.62           N
ATOM    660  CA  TYR A 299     -13.844  19.112 -18.138  1.00 57.31           C
ATOM    661  CB  TYR A 299     -12.448  18.914 -17.609  1.00 54.00           C
ATOM    662  CG  TYR A 299     -11.564  18.204 -18.571  1.00 54.13           C
ATOM    663  CD1 TYR A 299     -11.153  18.819 -19.757  1.00 56.80           C
ATOM    664  CE1 TYR A 299     -10.316  18.169 -20.647  1.00 61.43           C
ATOM    665  CZ  TYR A 299      -9.877  16.887 -20.359  1.00 62.35           C
ATOM    666  OH  TYR A 299      -9.047  16.235 -21.220  1.00 63.71           O
ATOM    667  CE2 TYR A 299     -10.281  16.249 -19.201  1.00 61.81           C
ATOM    668  CD2 TYR A 299     -11.126  16.909 -18.314  1.00 61.15           C
ATOM    669  C   TYR A 299     -14.454  17.768 -18.433  1.00 56.49           C
ATOM    670  O   TYR A 299     -14.581  17.384 -19.597  1.00 51.65           O
ATOM    671  N   ALA A 300     -14.816  17.047 -17.372  1.00 55.80           N
ATOM    672  CA  ALA A 300     -15.486  15.744 -17.511  1.00 51.94           C
ATOM    673  CB  ALA A 300     -15.980  15.274 -16.165  1.00 49.27           C
ATOM    674  C   ALA A 300     -16.651  15.800 -18.505  1.00 56.48           C
ATOM    675  O   ALA A 300     -16.757  14.970 -19.414  1.00 62.09           O
ATOM    676  N   LYS A 301     -17.502  16.812 -18.351  1.00 63.32           N
ATOM    677  CA  LYS A 301     -18.625  17.070 -19.268  1.00 66.79           C
ATOM    678  CB  LYS A 301     -19.308  18.364 -18.897  1.00 70.24           C
ATOM    679  CG  LYS A 301     -20.164  18.290 -17.648  1.00 81.18           C
ATOM    680  CD  LYS A 301     -20.870  19.631 -17.483  1.00 88.85           C
ATOM    681  CE  LYS A 301     -21.354  19.865 -16.071  1.00101.23           C
ATOM    682  NZ  LYS A 301     -21.676  21.306 -15.879  1.00106.07           N
ATOM    683  C   LYS A 301     -18.269  17.135 -20.768  1.00 64.10           C
ATOM    684  O   LYS A 301     -19.078  16.780 -21.635  1.00 69.48           O
ATOM    685  N   SER A 302     -17.071  17.591 -21.062  1.00 56.38           N
ATOM    686  CA  SER A 302     -16.580  17.640 -22.432  1.00 57.46           C
ATOM    687  CB  SER A 302     -15.536  18.734 -22.527  1.00 62.98           C
ATOM    688  OG  SER A 302     -14.394  18.385 -21.728  1.00 64.87           O
ATOM    689  C   SER A 302     -15.913  16.358 -22.914  1.00 60.30           C
ATOM    690  O   SER A 302     -15.463  16.316 -24.059  1.00 62.60           O
ATOM    691  N   ILE A 303     -15.796  15.333 -22.063  1.00 56.68           N
ATOM    692  CA  ILE A 303     -15.309  14.057 -22.524  1.00 57.42           C
ATOM    693  CB  ILE A 303     -14.914  13.126 -21.377  1.00 56.59           C
ATOM    694  CG1 ILE A 303     -13.735  13.722 -20.602  1.00 57.27           C
ATOM    695  CD1 ILE A 303     -13.402  13.013 -19.297  1.00 55.80           C
ATOM    696  CG2 ILE A 303     -14.515  11.758 -21.937  1.00 55.45           C
ATOM    697  C   ILE A 303     -16.406  13.395 -23.364  1.00 59.27           C
ATOM    698  O   ILE A 303     -17.448  13.054 -22.824  1.00 60.58           O
ATOM    699  N   PRO A 304     -16.159  13.181 -24.680  1.00 65.84           N
ATOM    700  CA  PRO A 304     -17.200  12.554 -25.528  1.00 67.86           C
ATOM    701  CB  PRO A 304     -16.444  12.198 -26.812  1.00 61.24           C
ATOM    702  CG  PRO A 304     -15.357  13.205 -26.884  1.00 62.18           C
ATOM    703  CD  PRO A 304     -14.915  13.409 -25.459  1.00 65.53           C
ATOM    704  C   PRO A 304     -17.803  11.305 -24.889  1.00 64.83           C
ATOM    705  O   PRO A 304     -17.069  10.403 -24.500  1.00 77.76           O
ATOM    706  N   GLY A 305     -19.113  11.301 -24.718  1.00 62.50           N
ATOM    707  CA  GLY A 305     -19.824  10.184 -24.098  1.00 60.67           C
ATOM    708  C   GLY A 305     -20.039  10.303 -22.594  1.00 65.15           C
ATOM    709  O   GLY A 305     -20.882   9.590 -22.027  1.00 61.60           O
ATOM    710  N   PHE A 306     -19.309  11.207 -21.930  1.00 64.40           N
ATOM    711  CA  PHE A 306     -19.385  11.252 -20.471  1.00 68.07           C
ATOM    712  CB  PHE A 306     -18.347  12.195 -19.838  1.00 61.23           C
ATOM    713  CG  PHE A 306     -18.451  12.267 -18.321  1.00 54.17           C
ATOM    714  CD1 PHE A 306     -17.938  11.266 -17.536  1.00 53.89           C
ATOM    715  CE1 PHE A 306     -18.036  11.310 -16.141  1.00 56.33           C
ATOM    716  CZ  PHE A 306     -18.693  12.373 -15.527  1.00 58.81           C
ATOM    717  CE2 PHE A 306     -19.248  13.376 -16.313  1.00 55.18           C
ATOM    718  CD2 PHE A 306     -19.120  13.318 -17.695  1.00 54.17           C
ATOM    719  C   PHE A 306     -20.797  11.600 -19.955  1.00 70.88           C
ATOM    720  O   PHE A 306     -21.311  10.948 -19.022  1.00 62.83           O
ATOM    721  N   VAL A 307     -21.400  12.629 -20.549  1.00 70.02           N
ATOM    722  CA  VAL A 307     -22.702  13.094 -20.073  1.00 73.25           C
ATOM    723  CB  VAL A 307     -22.994  14.583 -20.407  1.00 77.84           C
ATOM    724  CG1 VAL A 307     -21.913  15.472 -19.797  1.00 78.06           C
ATOM    725  CG2 VAL A 307     -23.154  14.840 -21.905  1.00 76.72           C
ATOM    726  C   VAL A 307     -23.873  12.175 -20.463  1.00 75.10           C
ATOM    727  O   VAL A 307     -24.912  12.228 -19.817  1.00 84.27           O
ATOM    728  N   ASN A 308     -23.693  11.303 -21.465  1.00 79.30           N
ATOM    729  CA  ASN A 308     -24.710  10.287 -21.800  1.00 69.80           C
ATOM    730  CB  ASN A 308     -24.423   9.615 -23.131  1.00 69.95           C
ATOM    731  CG  ASN A 308     -24.382  10.581 -24.291  1.00 76.08           C
ATOM    732  OD1 ASN A 308     -24.845  11.716 -24.197  1.00 72.18           O
ATOM    733  ND2 ASN A 308     -23.785  10.134 -25.405  1.00 88.30           N
ATOM    734  C   ASN A 308     -24.879   9.195 -20.744  1.00 69.01           C
ATOM    735  O   ASN A 308     -25.873   8.485 -20.749  1.00 79.69           O
ATOM    736  N   LEU A 309     -23.918   9.041 -19.846  1.00 75.65           N
ATOM    737  CA  LEU A 309     -24.013   8.017 -18.806  1.00 78.72           C
ATOM    738  CB  LEU A 309     -22.683   7.810 -18.070  1.00 74.24           C
ATOM    739  CG  LEU A 309     -21.432   7.524 -18.906  1.00 80.85           C
ATOM    740  CD1 LEU A 309     -20.191   7.640 -18.006  1.00 77.82           C
ATOM    741  CD2 LEU A 309     -21.506   6.168 -19.604  1.00 75.70           C
ATOM    742  C   LEU A 309     -25.074   8.367 -17.775  1.00 74.79           C
ATOM    743  O   LEU A 309     -25.460   9.520 -17.622  1.00 73.64           O
ATOM    744  N   ASP A 310     -25.540   7.337 -17.084  1.00 74.49           N
ATOM    745  CA  ASP A 310     -26.280   7.505 -15.848  1.00 74.13           C
ATOM    746  CB  ASP A 310     -26.317   6.181 -15.095  1.00 76.06           C
ATOM    747  CG  ASP A 310     -27.379   6.152 -14.045  1.00 79.23           C
ATOM    748  OD1 ASP A 310     -27.362   7.031 -13.166  1.00 79.36           O
ATOM    749  OD2 ASP A 310     -28.239   5.241 -14.112  1.00 91.96           O
ATOM    750  C   ASP A 310     -25.648   8.594 -14.938  1.00 75.95           C
ATOM    751  O   ASP A 310     -24.462   8.527 -14.556  1.00 66.85           O
ATOM    752  N   LEU A 311     -26.471   9.577 -14.593  1.00 79.61           N
ATOM    753  CA  LEU A 311     -26.118  10.641 -13.669  1.00 79.29           C
ATOM    754  CB  LEU A 311     -27.353  11.480 -13.371  1.00 88.32           C
ATOM    755  CG  LEU A 311     -27.107  12.867 -12.776  1.00 91.78           C
ATOM    756  CD1 LEU A 311     -26.624  13.823 -13.866  1.00 91.43           C
ATOM    757  CD2 LEU A 311     -28.399  13.355 -12.155  1.00 93.93           C
ATOM    758  C   LEU A 311     -25.514  10.157 -12.342  1.00 79.27           C
ATOM    759  O   LEU A 311     -24.685  10.851 -11.766  1.00 84.83           O
ATOM    760  N   ASN A 312     -25.928   8.992 -11.852  1.00 74.45           N
ATOM    761  CA  ASN A 312     -25.330   8.424 -10.635  1.00 77.38           C
ATOM    762  CB  ASN A 312     -26.184   7.296 -10.049  1.00 81.58           C
ATOM    763  CG  ASN A 312     -27.555   7.761  -9.624  1.00 83.71           C
ATOM    764  OD1 ASN A 312     -27.704   8.489  -8.626  1.00 81.35           O
ATOM    765  ND2 ASN A 312     -28.579   7.335 -10.373  1.00 82.90           N
ATOM    766  C   ASN A 312     -23.935   7.876 -10.865  1.00 71.78           C
ATOM    767  O   ASN A 312     -23.133   7.782  -9.928  1.00 69.53           O
ATOM    768  N   ASP A 313     -23.670   7.462 -12.097  1.00 71.33           N
ATOM    769  CA  ASP A 313     -22.324   7.016 -12.472  1.00 78.62           C
ATOM    770  CB  ASP A 313     -22.373   6.090 -13.687  1.00 75.19           C
ATOM    771  CG  ASP A 313     -22.737   4.658 -13.302  1.00 77.65           C
ATOM    772  OD1 ASP A 313     -22.895   4.386 -12.081  1.00 70.83           O
ATOM    773  OD2 ASP A 313     -22.825   3.790 -14.210  1.00 74.93           O
ATOM    774  C   ASP A 313     -21.389   8.220 -12.660  1.00 74.31           C
ATOM    775  O   ASP A 313     -20.323   8.251 -12.070  1.00 68.33           O
ATOM    776  N   GLN A 314     -21.842   9.221 -13.418  1.00 66.04           N
ATOM    777  CA  GLN A 314     -21.166  10.481 -13.509  1.00 63.74           C
ATOM    778  CB  GLN A 314     -22.080  11.523 -14.147  1.00 60.02           C
ATOM    779  CG  GLN A 314     -22.155  11.384 -15.647  1.00 60.40           C
ATOM    780  CD  GLN A 314     -23.020  12.463 -16.303  1.00 65.13           C
ATOM    781  OE1 GLN A 314     -22.906  13.655 -15.994  1.00 61.02           O
ATOM    782  NE2 GLN A 314     -23.875  12.046 -17.237  1.00 65.76           N
ATOM    783  C   GLN A 314     -20.670  10.954 -12.136  1.00 60.29           C
ATOM    784  O   GLN A 314     -19.519  11.313 -11.994  1.00 61.39           O
ATOM    785  N   VAL A 315     -21.555  10.923 -11.149  1.00 59.99           N
ATOM    786  CA  VAL A 315     -21.246  11.359  -9.780  1.00 55.64           C
ATOM    787  CB  VAL A 315     -22.524  11.439  -8.912  1.00 52.69           C
ATOM    788  CG1 VAL A 315     -22.219  11.507  -7.409  1.00 52.25           C
ATOM    789  CG2 VAL A 315     -23.358  12.645  -9.352  1.00 54.95           C
ATOM    790  C   VAL A 315     -20.198  10.464  -9.159  1.00 57.66           C
ATOM    791  O   VAL A 315     -19.230  10.939  -8.558  1.00 64.11           O
ATOM    792  N   THR A 316     -20.357   9.170  -9.322  1.00 59.36           N
ATOM    793  CA  THR A 316     -19.374   8.239  -8.777  1.00 63.36           C
ATOM    794  CB  THR A 316     -19.877   6.817  -8.951  1.00 62.56           C
ATOM    795  OG1 THR A 316     -21.221   6.744  -8.466  1.00 62.05           O
ATOM    796  CG2 THR A 316     -19.003   5.848  -8.173  1.00 65.08           C
ATOM    797  C   THR A 316     -17.981   8.382  -9.439  1.00 66.96           C
ATOM    798  O   THR A 316     -16.949   8.422  -8.752  1.00 66.08           O
ATOM    799  N   LEU A 317     -17.970   8.421 -10.771  1.00 61.11           N
ATOM    800  CA  LEU A 317     -16.761   8.621 -11.521  1.00 61.84           C
ATOM    801  CB  LEU A 317     -17.086   8.733 -13.005  1.00 55.64           C
ATOM    802  CG  LEU A 317     -17.365   7.424 -13.731  1.00 53.42           C
ATOM    803  CD1 LEU A 317     -17.409   7.638 -15.238  1.00 54.44           C
ATOM    804  CD2 LEU A 317     -16.327   6.361 -13.400  1.00 56.95           C
ATOM    805  C   LEU A 317     -15.964   9.843 -11.026  1.00 67.30           C
ATOM    806  O   LEU A 317     -14.757   9.725 -10.750  1.00 61.95           O
ATOM    807  N   LEU A 318     -16.660  10.977 -10.899  1.00 63.88           N
ATOM    808  CA  LEU A 318     -16.078  12.194 -10.346  1.00 61.73           C
ATOM    809  CB  LEU A 318     -17.013  13.370 -10.551  1.00 57.42           C
ATOM    810  CG  LEU A 318     -16.927  13.889 -11.980  1.00 63.37           C
ATOM    811  CD1 LEU A 318     -18.103  14.802 -12.273  1.00 63.62           C
ATOM    812  CD2 LEU A 318     -15.624  14.665 -12.212  1.00 71.51           C
ATOM    813  C   LEU A 318     -15.716  12.047  -8.873  1.00 60.44           C
ATOM    814  O   LEU A 318     -14.618  12.333  -8.487  1.00 62.44           O
ATOM    815  N   LYS A 319     -16.647  11.576  -8.066  1.00 67.44           N
ATOM    816  CA  LYS A 319     -16.415  11.393  -6.638  1.00 68.43           C
ATOM    817  CB  LYS A 319     -17.590  10.609  -6.020  1.00 72.66           C
ATOM    818  CG  LYS A 319     -17.357  10.117  -4.609  1.00 83.31           C
ATOM    819  CD  LYS A 319     -18.656   9.832  -3.862  1.00 91.97           C
ATOM    820  CE  LYS A 319     -18.388   8.892  -2.691  1.00100.44           C
ATOM    821  NZ  LYS A 319     -19.401   8.910  -1.605  1.00107.92           N
ATOM    822  C   LYS A 319     -15.037  10.721  -6.395  1.00 67.00           C
ATOM    823  O   LYS A 319     -14.245  11.220  -5.569  1.00 61.44           O
ATOM    824  N   TYR A 320     -14.747   9.646  -7.145  1.00 60.28           N
ATOM    825  CA  TYR A 320     -13.465   8.913  -7.024  1.00 64.96           C
ATOM    826  CB  TYR A 320     -13.641   7.438  -7.394  1.00 68.35           C
ATOM    827  CG  TYR A 320     -14.346   6.664  -6.332  1.00 66.17           C
ATOM    828  CD1 TYR A 320     -13.646   6.168  -5.257  1.00 67.15           C
ATOM    829  CE1 TYR A 320     -14.282   5.458  -4.260  1.00 70.44           C
ATOM    830  CZ  TYR A 320     -15.645   5.274  -4.315  1.00 75.39           C
ATOM    831  OH  TYR A 320     -16.265   4.572  -3.305  1.00 80.25           O
ATOM    832  CE2 TYR A 320     -16.373   5.762  -5.377  1.00 73.56           C
ATOM    833  CD2 TYR A 320     -15.719   6.453  -6.383  1.00 70.90           C
ATOM    834  C   TYR A 320     -12.314   9.478  -7.856  1.00 65.93           C
ATOM    835  O   TYR A 320     -11.169   9.333  -7.461  1.00 72.34           O
ATOM    836  N   GLY A 321     -12.623  10.088  -8.998  1.00 61.50           N
ATOM    837  CA  GLY A 321     -11.627  10.660  -9.885  1.00 62.90           C
ATOM    838  C   GLY A 321     -10.905  11.915  -9.433  1.00 64.57           C
ATOM    839  O   GLY A 321      -9.705  12.049  -9.679  1.00 63.14           O
ATOM    840  N   VAL A 322     -11.629  12.834  -8.797  1.00 66.85           N
ATOM    841  CA  VAL A 322     -11.135  14.208  -8.623  1.00 64.24           C
ATOM    842  CB  VAL A 322     -12.190  15.178  -8.034  1.00 65.47           C
ATOM    843  CG1 VAL A 322     -13.332  15.397  -9.018  1.00 64.35           C
ATOM    844  CG2 VAL A 322     -12.693  14.716  -6.671  1.00 66.45           C
ATOM    845  C   VAL A 322      -9.814  14.312  -7.851  1.00 63.29           C
ATOM    846  O   VAL A 322      -8.926  15.068  -8.254  1.00 62.03           O
ATOM    847  N   HIS A 323      -9.651  13.532  -6.791  1.00 64.12           N
ATOM    848  CA  HIS A 323      -8.419  13.618  -6.020  1.00 64.81           C
ATOM    849  CB  HIS A 323      -8.552  12.975  -4.651  1.00 78.42           C
ATOM    850  CG  HIS A 323      -9.257  13.856  -3.687  1.00 95.19           C
ATOM    851  ND1 HIS A 323     -10.613  13.764  -3.456  1.00103.41           N
ATOM    852  CE1 HIS A 323     -10.973  14.720  -2.620  1.00111.85           C
ATOM    853  NE2 HIS A 323      -9.900  15.428  -2.306  1.00108.48           N
ATOM    854  CD2 HIS A 323      -8.818  14.922  -2.978  1.00 99.74           C
ATOM    855  C   HIS A 323      -7.245  13.051  -6.765  1.00 65.25           C
ATOM    856  O   HIS A 323      -6.126  13.522  -6.584  1.00 62.23           O
ATOM    857  N   GLU A 324      -7.482  12.051  -7.609  1.00 62.42           N
ATOM    858  CA  GLU A 324      -6.412  11.546  -8.467  1.00 57.42           C
ATOM    859  CB  GLU A 324      -6.836  10.248  -9.172  1.00 60.17           C
ATOM    860  CG  GLU A 324      -7.024   9.104  -8.185  1.00 62.05           C
ATOM    861  CD  GLU A 324      -7.445   7.808  -8.831  1.00 66.42           C
ATOM    862  OE1 GLU A 324      -7.404   7.744 -10.070  1.00 66.37           O
ATOM    863  OE2 GLU A 324      -7.820   6.845  -8.110  1.00 72.48           O
ATOM    864  C   GLU A 324      -5.945  12.614  -9.444  1.00 49.45           C
ATOM    865  O   GLU A 324      -4.747  12.750  -9.683  1.00 50.82           O
ATOM    866  N   ILE A 325      -6.871  13.428  -9.928  1.00 46.19           N
ATOM    867  CA  ILE A 325      -6.568  14.453 -10.922  1.00 51.41           C
ATOM    868  CB  ILE A 325      -7.818  14.743 -11.764  1.00 50.62           C
ATOM    869  CG1 ILE A 325      -8.116  13.502 -12.560  1.00 56.68           C
ATOM    870  CD1 ILE A 325      -9.521  13.457 -13.103  1.00 62.03           C
ATOM    871  CG2 ILE A 325      -7.662  15.924 -12.712  1.00 51.79           C
ATOM    872  C   ILE A 325      -5.964  15.700 -10.311  1.00 54.04           C
ATOM    873  O   ILE A 325      -5.136  16.349 -10.928  1.00 51.55           O
ATOM    874  N   ILE A 326      -6.405  16.041  -9.104  1.00 60.38           N
ATOM    875  CA  ILE A 326      -5.814  17.155  -8.376  1.00 59.99           C
ATOM    876  CB  ILE A 326      -6.546  17.406  -7.047  1.00 56.59           C
ATOM    877  CG1 ILE A 326      -7.831  18.182  -7.360  1.00 56.68           C
ATOM    878  CD1 ILE A 326      -8.840  18.242  -6.251  1.00 58.75           C
ATOM    879  CG2 ILE A 326      -5.687  18.224  -6.071  1.00 58.41           C
ATOM    880  C   ILE A 326      -4.314  16.955  -8.213  1.00 54.97           C
ATOM    881  O   ILE A 326      -3.539  17.868  -8.420  1.00 53.19           O
ATOM    882  N   TYR A 327      -3.930  15.727  -7.938  1.00 59.72           N
ATOM    883  CA  TYR A 327      -2.551  15.387  -7.593  1.00 60.44           C
ATOM    884  CB  TYR A 327      -2.511  14.076  -6.854  1.00 66.90           C
ATOM    885  CG  TYR A 327      -3.164  14.129  -5.503  1.00 84.55           C
ATOM    886  CD1 TYR A 327      -4.312  14.903  -5.277  1.00 96.73           C
ATOM    887  CE1 TYR A 327      -4.919  14.961  -4.052  1.00102.97           C
ATOM    888  CZ  TYR A 327      -4.402  14.245  -3.029  1.00115.72           C
ATOM    889  OH  TYR A 327      -5.047  14.360  -1.842  1.00139.82           O
ATOM    890  CE2 TYR A 327      -3.260  13.462  -3.192  1.00112.65           C
ATOM    891  CD2 TYR A 327      -2.648  13.405  -4.434  1.00100.13           C
ATOM    892  C   TYR A 327      -1.752  15.299  -8.861  1.00 55.60           C
ATOM    893  O   TYR A 327      -0.658  15.825  -8.935  1.00 57.30           O
ATOM    894  N   THR A 328      -2.337  14.704  -9.890  1.00 55.12           N
ATOM    895  CA  THR A 328      -1.750  14.782 -11.220  1.00 54.39           C
ATOM    896  CB  THR A 328      -2.659  14.135 -12.292  1.00 53.25           C
ATOM    897  OG1 THR A 328      -2.995  12.791 -11.904  1.00 45.74           O
ATOM    898  CG2 THR A 328      -1.949  14.091 -13.644  1.00 53.13           C
ATOM    899  C   THR A 328      -1.451  16.247 -11.553  1.00 49.06           C
ATOM    900  O   THR A 328      -0.345  16.579 -11.937  1.00 53.10           O
ATOM    901  N   MET A 329      -2.407  17.127 -11.336  1.00 50.20           N
ATOM    902  CA  MET A 329      -2.251  18.512 -11.751  1.00 53.05           C
ATOM    903  CB  MET A 329      -3.598  19.109 -12.078  1.00 52.72           C
ATOM    904  CG  MET A 329      -4.212  18.376 -13.264  1.00 63.04           C
ATOM    905  SD  MET A 329      -5.554  19.207 -14.091  1.00 81.54           S
ATOM    906  CE  MET A 329      -4.637  20.385 -15.081  1.00 76.51           C
ATOM    907  C   MET A 329      -1.389  19.357 -10.784  1.00 56.80           C
ATOM    908  O   MET A 329      -0.596  20.178 -11.221  1.00 50.78           O
ATOM    909  N   LEU A 330      -1.501  19.118  -9.484  1.00 55.35           N
ATOM    910  CA  LEU A 330      -0.581  19.702  -8.542  1.00 51.33           C
ATOM    911  CB  LEU A 330      -0.687  19.100  -7.140  1.00 52.50           C
ATOM    912  CG  LEU A 330      -1.339  20.048  -6.162  1.00 56.33           C
ATOM    913  CD1 LEU A 330      -1.444  19.405  -4.802  1.00 58.54           C
ATOM    914  CD2 LEU A 330      -0.552  21.346  -6.045  1.00 62.97           C
ATOM    915  C   LEU A 330       0.826  19.564  -8.982  1.00 50.38           C
ATOM    916  O   LEU A 330       1.594  20.515  -8.909  1.00 51.26           O
ATOM    917  N   ALA A 331       1.176  18.370  -9.433  1.00 55.72           N
ATOM    918  CA  ALA A 331       2.545  18.092  -9.894  1.00 50.43           C
ATOM    919  CB  ALA A 331       2.679  16.629 -10.286  1.00 49.49           C
ATOM    920  C   ALA A 331       3.024  19.029 -11.038  1.00 44.90           C
ATOM    921  O   ALA A 331       4.138  19.464 -11.028  1.00 55.45           O
ATOM    922  N   SER A 332       2.179  19.421 -11.969  1.00 47.09           N
ATOM    923  CA  SER A 332       2.562  20.495 -12.908  1.00 51.25           C
ATOM    924  CB  SER A 332       1.399  20.884 -13.816  1.00 56.95           C
ATOM    925  OG  SER A 332       0.905  19.764 -14.535  1.00 60.72           O
ATOM    926  C   SER A 332       3.063  21.740 -12.168  1.00 55.54           C
ATOM    927  O   SER A 332       4.033  22.403 -12.597  1.00 57.47           O
ATOM    928  N   LEU A 333       2.424  22.004 -11.028  1.00 54.75           N
ATOM    929  CA  LEU A 333       2.718  23.145 -10.176  1.00 57.43           C
ATOM    930  CB  LEU A 333       1.466  23.486  -9.377  1.00 59.34           C
ATOM    931  CG  LEU A 333       0.528  24.559  -9.889  1.00 62.93           C
ATOM    932  CD1 LEU A 333       0.038  24.250 -11.284  1.00 60.83           C
ATOM    933  CD2 LEU A 333      -0.625  24.615  -8.908  1.00 66.33           C
ATOM    934  C   LEU A 333       3.840  22.968  -9.157  1.00 57.18           C
ATOM    935  O   LEU A 333       4.087  23.879  -8.366  1.00 62.01           O
ATOM    936  N   MET A 334       4.497  21.820  -9.135  1.00 53.20           N
ATOM    937  CA  MET A 334       5.475  21.556  -8.102  1.00 59.10           C
ATOM    938  CB  MET A 334       5.084  20.320  -7.311  1.00 57.78           C
ATOM    939  CG  MET A 334       3.973  20.546  -6.320  1.00 57.39           C
ATOM    940  SD  MET A 334       3.597  19.003  -5.522  1.00 59.43           S
ATOM    941  CE  MET A 334       2.581  19.552  -4.176  1.00 62.02           C
ATOM    942  C   MET A 334       6.910  21.353  -8.596  1.00 68.86           C
ATOM    943  O   MET A 334       7.185  21.028  -9.775  1.00 73.12           O
ATOM    944  N   ASN A 335       7.814  21.527  -7.646  1.00 66.96           N
ATOM    945  CA  ASN A 335       9.221  21.184  -7.836  1.00 69.46           C
ATOM    946  CB  ASN A 335      10.051  22.376  -8.363  1.00 65.82           C
ATOM    947  CG  ASN A 335      10.413  23.383  -7.317  1.00 63.15           C
ATOM    948  OD1 ASN A 335      10.447  23.106  -6.108  1.00 57.95           O
ATOM    949  ND2 ASN A 335      10.718  24.576  -7.786  1.00 64.63           N
ATOM    950  C   ASN A 335       9.726  20.593  -6.523  1.00 71.64           C
ATOM    951  O   ASN A 335       8.970  20.461  -5.551  1.00 69.76           O
ATOM    952  N   LYS A 336      10.985  20.220  -6.498  1.00 73.93           N
ATOM    953  CA  LYS A 336      11.564  19.634  -5.295  1.00 84.51           C
ATOM    954  CB  LYS A 336      13.022  19.376  -5.549  1.00 93.09           C
ATOM    955  CG  LYS A 336      13.780  18.757  -4.387  1.00109.29           C
ATOM    956  CD  LYS A 336      15.254  19.129  -4.438  1.00113.33           C
ATOM    957  CE  LYS A 336      15.868  18.841  -5.805  1.00116.51           C
ATOM    958  NZ  LYS A 336      16.401  17.453  -5.896  1.00118.23           N
ATOM    959  C   LYS A 336      11.438  20.557  -4.077  1.00 77.28           C
ATOM    960  O   LYS A 336      11.217  20.114  -2.955  1.00 66.31           O
ATOM    961  N   ASP A 337      11.606  21.841  -4.338  1.00 76.62           N
ATOM    962  CA  ASP A 337      11.564  22.894  -3.309  1.00 80.76           C
ATOM    963  CB  ASP A 337      12.346  24.084  -3.838  1.00 81.28           C
ATOM    964  CG  ASP A 337      13.688  23.666  -4.401  1.00 79.94           C
ATOM    965  OD1 ASP A 337      14.348  22.804  -3.758  1.00 73.39           O
ATOM    966  OD2 ASP A 337      14.040  24.159  -5.498  1.00 75.64           O
ATOM    967  C   ASP A 337      10.212  23.409  -2.817  1.00 86.72           C
ATOM    968  O   ASP A 337      10.119  23.810  -1.667  1.00 88.18           O
ATOM    969  N   GLY A 338       9.202  23.464  -3.685  1.00 88.80           N
ATOM    970  CA  GLY A 338       7.915  24.074  -3.337  1.00 80.31           C
ATOM    971  C   GLY A 338       6.894  24.052  -4.467  1.00 74.85           C
ATOM    972  O   GLY A 338       7.120  23.446  -5.518  1.00 67.35           O
ATOM    973  N   VAL A 339       5.784  24.750  -4.227  1.00 67.01           N
ATOM    974  CA  VAL A 339       4.585  24.664  -5.037  1.00 61.53           C
ATOM    975  CB  VAL A 339       3.488  23.801  -4.310  1.00 63.39           C
ATOM    976  CG1 VAL A 339       3.116  24.356  -2.931  1.00 59.36           C
ATOM    977  CG2 VAL A 339       2.239  23.628  -5.160  1.00 59.25           C
ATOM    978  C   VAL A 339       4.035  26.052  -5.326  1.00 57.62           C
ATOM    979  O   VAL A 339       3.800  26.819  -4.398  1.00 51.01           O
ATOM    980  N   LEU A 340       3.783  26.348  -6.601  1.00 57.59           N
ATOM    981  CA  LEU A 340       3.022  27.543  -6.971  1.00 61.76           C
ATOM    982  CB  LEU A 340       2.888  27.672  -8.481  1.00 64.85           C
ATOM    983  CG  LEU A 340       4.177  28.039  -9.182  1.00 70.28           C
ATOM    984  CD1 LEU A 340       4.010  27.833 -10.682  1.00 71.06           C
ATOM    985  CD2 LEU A 340       4.564  29.471  -8.858  1.00 68.87           C
ATOM    986  C   LEU A 340       1.598  27.558  -6.429  1.00 61.71           C
ATOM    987  O   LEU A 340       0.935  26.502  -6.354  1.00 53.08           O
ATOM    988  N   ILE A 341       1.126  28.769  -6.111  1.00 55.12           N
ATOM    989  CA  ILE A 341      -0.205  28.989  -5.598  1.00 54.89           C
ATOM    990  CB  ILE A 341      -0.192  28.998  -4.057  1.00 60.54           C
ATOM    991  CG1 ILE A 341       0.784  30.041  -3.526  1.00 68.13           C
ATOM    992  CD1 ILE A 341       0.436  30.478  -2.127  1.00 73.48           C
ATOM    993  CG2 ILE A 341       0.176  27.628  -3.502  1.00 57.73           C
ATOM    994  C   ILE A 341      -0.803  30.288  -6.137  1.00 59.21           C
ATOM    995  O   ILE A 341      -0.126  31.032  -6.854  1.00 62.38           O
ATOM    996  N   SER A 342      -2.072  30.544  -5.797  1.00 63.01           N
ATOM    997  CA  SER A 342      -2.847  31.681  -6.293  1.00 66.83           C
ATOM    998  CB  SER A 342      -2.658  32.915  -5.390  1.00 75.92           C
ATOM    999  OG  SER A 342      -3.342  32.730  -4.157  1.00 82.93           O
ATOM   1000  C   SER A 342      -2.520  31.996  -7.752  1.00 66.79           C
ATOM   1001  O   SER A 342      -2.151  33.111  -8.093  1.00 70.97           O
ATOM   1002  N   GLU A 343      -2.629  30.965  -8.589  1.00 72.00           N
ATOM   1003  CA  GLU A 343      -2.432  31.050 -10.037  1.00 71.97           C
ATOM   1004  CB  GLU A 343      -3.514  31.919 -10.700  1.00 81.81           C
ATOM   1005  CG  GLU A 343      -4.868  31.230 -10.828  1.00 91.22           C
ATOM   1006  CD  GLU A 343      -5.915  32.115 -11.507  1.00 96.07           C
ATOM   1007  OE1 GLU A 343      -6.621  32.861 -10.789  1.00 95.53           O
ATOM   1008  OE2 GLU A 343      -6.016  32.091 -12.758  1.00 96.62           O
ATOM   1009  C   GLU A 343      -1.049  31.563 -10.376  1.00 71.29           C
ATOM   1010  O   GLU A 343      -0.895  32.575 -11.077  1.00 67.79           O
ATOM   1011  N   GLY A 344      -0.044  30.890  -9.823  1.00 66.62           N
ATOM   1012  CA  GLY A 344       1.361  31.267 -10.024  1.00 66.75           C
ATOM   1013  C   GLY A 344       1.867  32.554  -9.379  1.00 69.53           C
ATOM   1014  O   GLY A 344       2.978  32.986  -9.667  1.00 71.06           O
ATOM   1015  N   GLN A 345       1.061  33.183  -8.527  1.00 75.34           N
ATOM   1016  CA  GLN A 345       1.436  34.440  -7.889  1.00 79.93           C
ATOM   1017  CB  GLN A 345       0.196  35.257  -7.598  1.00 83.21           C
ATOM   1018  CG  GLN A 345      -0.497  35.750  -8.848  1.00 87.86           C
ATOM   1019  CD  GLN A 345      -1.599  36.742  -8.543  1.00 94.30           C
ATOM   1020  OE1 GLN A 345      -1.750  37.728  -9.259  1.00104.60           O
ATOM   1021  NE2 GLN A 345      -2.371  36.500  -7.472  1.00 95.83           N
ATOM   1022  C   GLN A 345       2.202  34.235  -6.584  1.00 79.79           C
ATOM   1023  O   GLN A 345       2.939  35.126  -6.173  1.00 76.94           O
ATOM   1024  N   GLY A 346       1.972  33.096  -5.915  1.00 76.22           N
ATOM   1025  CA  GLY A 346       2.755  32.692  -4.742  1.00 73.05           C
ATOM   1026  C   GLY A 346       3.647  31.513  -5.082  1.00 71.88           C
ATOM   1027  O   GLY A 346       3.475  30.880  -6.120  1.00 69.46           O
ATOM   1028  N   PHE A 347       4.641  31.264  -4.233  1.00 66.63           N
ATOM   1029  CA  PHE A 347       5.392  30.020  -4.270  1.00 65.00           C
ATOM   1030  CB  PHE A 347       6.706  30.197  -5.015  1.00 68.40           C
ATOM   1031  CG  PHE A 347       7.547  28.950  -5.070  1.00 68.18           C
ATOM   1032  CD1 PHE A 347       7.367  28.022  -6.085  1.00 68.60           C
ATOM   1033  CE1 PHE A 347       8.155  26.877  -6.143  1.00 73.71           C
ATOM   1034  CZ  PHE A 347       9.139  26.667  -5.179  1.00 82.57           C
ATOM   1035  CE2 PHE A 347       9.331  27.597  -4.162  1.00 72.21           C
ATOM   1036  CD2 PHE A 347       8.540  28.721  -4.113  1.00 70.81           C
ATOM   1037  C   PHE A 347       5.635  29.598  -2.842  1.00 65.61           C
ATOM   1038  O   PHE A 347       6.513  30.143  -2.176  1.00 79.67           O
ATOM   1039  N   MET A 348       4.840  28.657  -2.360  1.00 60.83           N
ATOM   1040  CA  MET A 348       4.905  28.244  -0.971  1.00 60.30           C
ATOM   1041  CB  MET A 348       3.538  27.809  -0.508  1.00 63.25           C
ATOM   1042  CG  MET A 348       3.453  27.585   0.994  1.00 72.97           C
ATOM   1043  SD  MET A 348       1.767  27.613   1.674  1.00 84.54           S
ATOM   1044  CE  MET A 348       1.334  29.333   1.445  1.00 90.08           C
ATOM   1045  C   MET A 348       5.908  27.108  -0.824  1.00 63.81           C
ATOM   1046  O   MET A 348       5.759  26.078  -1.480  1.00 71.64           O
ATOM   1047  N   THR A 349       6.924  27.279   0.027  1.00 60.40           N
ATOM   1048  CA  THR A 349       8.022  26.290   0.100  1.00 61.84           C
ATOM   1049  CB  THR A 349       9.332  26.808   0.776  1.00 61.09           C
ATOM   1050  OG1 THR A 349       9.149  26.962   2.208  1.00 58.14           O
ATOM   1051  CG2 THR A 349       9.821  28.095   0.104  1.00 54.50           C
ATOM   1052  C   THR A 349       7.655  24.980   0.781  1.00 63.14           C
ATOM   1053  O   THR A 349       6.778  24.911   1.648  1.00 70.35           O
ATOM   1054  N   ARG A 350       8.385  23.947   0.389  1.00 62.45           N
ATOM   1055  CA  ARG A 350       8.164  22.597   0.854  1.00 64.56           C
ATOM   1056  CB  ARG A 350       8.915  21.627  -0.043  1.00 68.60           C
ATOM   1057  CG  ARG A 350       8.713  20.166   0.295  1.00 68.25           C
ATOM   1058  CD  ARG A 350       9.546  19.374  -0.655  1.00 66.70           C
ATOM   1059  NE  ARG A 350       9.349  17.952  -0.519  1.00 70.07           N
ATOM   1060  CZ  ARG A 350       9.950  17.042  -1.287  1.00 77.63           C
ATOM   1061  NH1 ARG A 350      10.809  17.411  -2.260  1.00 77.58           N
ATOM   1062  NH2 ARG A 350       9.675  15.753  -1.092  1.00 74.81           N
ATOM   1063  C   ARG A 350       8.653  22.444   2.278  1.00 69.14           C
ATOM   1064  O   ARG A 350       8.057  21.703   3.064  1.00 69.36           O
ATOM   1065  N   GLU A 351       9.780  23.099   2.558  1.00 74.87           N
ATOM   1066  CA  GLU A 351      10.330  23.264   3.905  1.00 78.95           C
ATOM   1067  CB  GLU A 351      11.579  24.149   3.809  1.00 92.31           C
ATOM   1068  CG  GLU A 351      12.334  24.469   5.106  1.00108.03           C
ATOM   1069  CD  GLU A 351      13.436  25.534   4.926  1.00110.73           C
ATOM   1070  OE1 GLU A 351      13.276  26.466   4.100  1.00113.92           O
ATOM   1071  OE2 GLU A 351      14.466  25.458   5.632  1.00104.15           O
ATOM   1072  C   GLU A 351       9.277  23.894   4.822  1.00 80.98           C
ATOM   1073  O   GLU A 351       8.964  23.361   5.900  1.00 83.46           O
ATOM   1074  N   PHE A 352       8.707  25.010   4.376  1.00 73.98           N
ATOM   1075  CA  PHE A 352       7.667  25.682   5.148  1.00 72.08           C
ATOM   1076  CB  PHE A 352       7.219  26.973   4.465  1.00 67.72           C
ATOM   1077  CG  PHE A 352       6.051  27.616   5.133  1.00 69.38           C
ATOM   1078  CD1 PHE A 352       6.127  27.995   6.458  1.00 74.14           C
ATOM   1079  CE1 PHE A 352       5.035  28.569   7.106  1.00 76.75           C
ATOM   1080  CZ  PHE A 352       3.843  28.742   6.430  1.00 75.37           C
ATOM   1081  CE2 PHE A 352       3.748  28.344   5.110  1.00 79.17           C
ATOM   1082  CD2 PHE A 352       4.845  27.779   4.467  1.00 78.93           C
ATOM   1083  C   PHE A 352       6.444  24.809   5.440  1.00 74.47           C
ATOM   1084  O   PHE A 352       5.859  24.905   6.526  1.00 75.01           O
ATOM   1085  N   LEU A 353       6.043  23.982   4.472  1.00 84.37           N
ATOM   1086  CA  LEU A 353       4.838  23.132   4.632  1.00 83.91           C
ATOM   1087  CB  LEU A 353       4.309  22.648   3.278  1.00 74.82           C
ATOM   1088  CG  LEU A 353       3.669  23.737   2.399  1.00 74.29           C
ATOM   1089  CD1 LEU A 353       3.681  23.343   0.929  1.00 68.38           C
ATOM   1090  CD2 LEU A 353       2.248  24.060   2.852  1.00 70.14           C
ATOM   1091  C   LEU A 353       5.092  21.958   5.597  1.00 82.25           C
ATOM   1092  O   LEU A 353       4.257  21.670   6.446  1.00 90.95           O
ATOM   1093  N   LYS A 354       6.244  21.304   5.467  1.00 83.27           N
ATOM   1094  CA  LYS A 354       6.723  20.306   6.448  1.00 86.45           C
ATOM   1095  CB  LYS A 354       8.180  19.939   6.170  1.00 85.02           C
ATOM   1096  CG  LYS A 354       8.439  18.847   5.143  1.00 89.99           C
ATOM   1097  CD  LYS A 354       9.852  19.010   4.558  1.00 96.05           C
ATOM   1098  CE  LYS A 354      10.506  17.702   4.137  1.00 95.33           C
ATOM   1099  NZ  LYS A 354      11.445  17.912   2.997  1.00 88.65           N
ATOM   1100  C   LYS A 354       6.687  20.841   7.874  1.00 92.97           C
ATOM   1101  O   LYS A 354       6.262  20.151   8.813  1.00 81.75           O
ATOM   1102  N   SER A 355       7.177  22.070   8.018  1.00 95.38           N
ATOM   1103  CA  SER A 355       7.306  22.711   9.307  1.00 92.29           C
ATOM   1104  CB  SER A 355       8.004  24.057   9.140  1.00 96.37           C
ATOM   1105  OG  SER A 355       7.163  25.006   8.507  1.00101.99           O
ATOM   1106  C   SER A 355       5.977  22.881  10.063  1.00 97.41           C
ATOM   1107  O   SER A 355       5.973  22.955  11.289  1.00110.12           O
ATOM   1108  N   LEU A 356       4.855  22.924   9.354  1.00 94.90           N
ATOM   1109  CA  LEU A 356       3.558  23.034  10.014  1.00 96.24           C
ATOM   1110  CB  LEU A 356       2.425  23.016   8.982  1.00100.86           C
ATOM   1111  CG  LEU A 356       2.373  24.170   7.958  1.00106.93           C
ATOM   1112  CD1 LEU A 356       1.346  23.866   6.876  1.00106.27           C
ATOM   1113  CD2 LEU A 356       2.076  25.523   8.601  1.00104.43           C
ATOM   1114  C   LEU A 356       3.381  21.909  11.044  1.00103.50           C
ATOM   1115  O   LEU A 356       3.925  20.803  10.882  1.00 98.77           O
ATOM   1116  N   ARG A 357       2.640  22.208  12.113  1.00108.20           N
ATOM   1117  CA  ARG A 357       2.415  21.236  13.202  1.00103.47           C
ATOM   1118  CB  ARG A 357       1.766  21.906  14.433  1.00 95.60           C
ATOM   1119  CG  ARG A 357       0.373  22.503  14.229  1.00 88.10           C
ATOM   1120  CD  ARG A 357      -0.455  22.378  15.493  1.00 76.02           C
ATOM   1121  NE  ARG A 357      -1.817  22.893  15.361  1.00 69.69           N
ATOM   1122  CZ  ARG A 357      -2.930  22.163  15.198  1.00 70.99           C
ATOM   1123  NH1 ARG A 357      -2.910  20.823  15.094  1.00 66.24           N
ATOM   1124  NH2 ARG A 357      -4.103  22.795  15.108  1.00 67.81           N
ATOM   1125  C   ARG A 357       1.576  20.043  12.739  1.00105.67           C
ATOM   1126  O   ARG A 357       0.773  20.178  11.814  1.00107.98           O
ATOM   1127  N   LYS A 358       1.757  18.890  13.391  1.00107.02           N
ATOM   1128  CA  LYS A 358       0.937  17.685  13.121  1.00 98.73           C
ATOM   1129  CB  LYS A 358       1.252  16.519  14.083  1.00108.40           C
ATOM   1130  CG  LYS A 358       2.716  16.156  14.316  1.00119.52           C
ATOM   1131  CD  LYS A 358       3.503  15.954  13.033  1.00125.13           C
ATOM   1132  CE  LYS A 358       4.931  15.549  13.362  1.00125.50           C
ATOM   1133  NZ  LYS A 358       5.696  15.202  12.137  1.00132.72           N
ATOM   1134  C   LYS A 358      -0.549  18.038  13.293  1.00 95.39           C
ATOM   1135  O   LYS A 358      -0.856  18.956  14.068  1.00 86.05           O
ATOM   1136  N   PRO A 359      -1.469  17.388  12.560  1.00 94.08           N
ATOM   1137  CA  PRO A 359      -1.176  16.517  11.392  1.00 93.03           C
ATOM   1138  CB  PRO A 359      -2.522  15.819  11.153  1.00 85.16           C
ATOM   1139  CG  PRO A 359      -3.526  16.804  11.628  1.00 86.46           C
ATOM   1140  CD  PRO A 359      -2.917  17.458  12.835  1.00 84.84           C
ATOM   1141  C   PRO A 359      -0.738  17.241  10.094  1.00 88.24           C
ATOM   1142  O   PRO A 359      -0.294  16.588   9.144  1.00 86.72           O
ATOM   1143  N   PHE A 360      -0.843  18.572  10.085  1.00 91.06           N
ATOM   1144  CA  PHE A 360      -0.706  19.389   8.875  1.00 87.57           C
ATOM   1145  CB  PHE A 360      -1.082  20.839   9.175  1.00 82.91           C
ATOM   1146  CG  PHE A 360      -2.490  21.016   9.681  1.00 82.73           C
ATOM   1147  CD1 PHE A 360      -3.578  20.714   8.871  1.00 84.22           C
ATOM   1148  CE1 PHE A 360      -4.880  20.896   9.329  1.00 80.49           C
ATOM   1149  CZ  PHE A 360      -5.109  21.369  10.614  1.00 78.94           C
ATOM   1150  CE2 PHE A 360      -4.033  21.674  11.437  1.00 82.17           C
ATOM   1151  CD2 PHE A 360      -2.733  21.500  10.971  1.00 86.94           C
ATOM   1152  C   PHE A 360       0.662  19.338   8.186  1.00 91.65           C
ATOM   1153  O   PHE A 360       0.736  19.601   6.988  1.00101.18           O
ATOM   1154  N   GLY A 361       1.723  18.995   8.920  1.00 94.30           N
ATOM   1155  CA  GLY A 361       3.083  18.941   8.360  1.00 96.58           C
ATOM   1156  C   GLY A 361       3.356  17.775   7.425  1.00107.50           C
ATOM   1157  O   GLY A 361       4.321  17.806   6.645  1.00106.44           O
ATOM   1158  N   ASP A 362       2.513  16.743   7.517  1.00114.80           N
ATOM   1159  CA  ASP A 362       2.617  15.531   6.694  1.00118.09           C
ATOM   1160  CB  ASP A 362       2.450  14.298   7.592  1.00127.48           C
ATOM   1161  CG  ASP A 362       3.590  14.140   8.604  1.00138.56           C
ATOM   1162  OD1 ASP A 362       4.693  14.695   8.378  1.00138.24           O
ATOM   1163  OD2 ASP A 362       3.371  13.461   9.642  1.00137.58           O
ATOM   1164  C   ASP A 362       1.570  15.498   5.580  1.00105.57           C
ATOM   1165  O   ASP A 362       1.467  14.524   4.831  1.00102.49           O
ATOM   1166  N   PHE A 363       0.808  16.576   5.467  1.00 99.64           N
ATOM   1167  CA  PHE A 363      -0.321  16.641   4.562  1.00 97.83           C
ATOM   1168  CB  PHE A 363      -1.223  17.809   4.961  1.00100.73           C
ATOM   1169  CG  PHE A 363      -2.505  17.879   4.182  1.00101.57           C
ATOM   1170  CD1 PHE A 363      -3.521  16.959   4.404  1.00106.28           C
ATOM   1171  CE1 PHE A 363      -4.701  17.021   3.676  1.00109.85           C
ATOM   1172  CZ  PHE A 363      -4.874  18.016   2.722  1.00105.29           C
ATOM   1173  CE2 PHE A 363      -3.868  18.938   2.495  1.00104.55           C
ATOM   1174  CD2 PHE A 363      -2.693  18.866   3.219  1.00100.96           C
ATOM   1175  C   PHE A 363       0.122  16.767   3.106  1.00 89.24           C
ATOM   1176  O   PHE A 363      -0.351  16.015   2.257  1.00 86.68           O
ATOM   1177  N   MET A 364       1.021  17.708   2.831  1.00 84.75           N
ATOM   1178  CA  MET A 364       1.485  17.959   1.457  1.00 88.83           C
ATOM   1179  CB  MET A 364       1.719  19.459   1.218  1.00 87.24           C
ATOM   1180  CG  MET A 364       0.438  20.291   1.245  1.00 92.08           C
ATOM   1181  SD  MET A 364      -0.752  19.987  -0.087  1.00 97.80           S
ATOM   1182  CE  MET A 364       0.283  20.217  -1.540  1.00 88.79           C
ATOM   1183  C   MET A 364       2.723  17.161   1.043  1.00 84.05           C
ATOM   1184  O   MET A 364       3.043  17.084  -0.139  1.00 83.66           O
ATOM   1185  N   GLU A 365       3.421  16.568   2.001  1.00 85.70           N
ATOM   1186  CA  GLU A 365       4.686  15.893   1.685  1.00 85.07           C
ATOM   1187  CB  GLU A 365       5.472  15.579   2.966  1.00 78.03           C
ATOM   1188  CG  GLU A 365       6.956  15.301   2.740  1.00 76.64           C
ATOM   1189  CD  GLU A 365       7.686  16.368   1.948  1.00 74.96           C
ATOM   1190  OE1 GLU A 365       7.253  17.538   1.902  1.00 89.15           O
ATOM   1191  OE2 GLU A 365       8.719  16.037   1.344  1.00 78.98           O
ATOM   1192  C   GLU A 365       4.577  14.655   0.762  1.00 78.13           C
ATOM   1193  O   GLU A 365       5.392  14.501  -0.157  1.00 76.26           O
ATOM   1194  N   PRO A 366       3.564  13.792   0.973  1.00 72.34           N
ATOM   1195  CA  PRO A 366       3.375  12.680   0.023  1.00 75.60           C
ATOM   1196  CB  PRO A 366       2.170  11.919   0.583  1.00 71.79           C
ATOM   1197  CG  PRO A 366       1.562  12.794   1.620  1.00 75.14           C
ATOM   1198  CD  PRO A 366       2.635  13.705   2.111  1.00 75.40           C
ATOM   1199  C   PRO A 366       3.139  13.110  -1.439  1.00 77.78           C
ATOM   1200  O   PRO A 366       3.505  12.373  -2.358  1.00 84.83           O
ATOM   1201  N   LYS A 367       2.580  14.307  -1.627  1.00 78.47           N
ATOM   1202  CA  LYS A 367       2.319  14.883  -2.952  1.00 73.69           C
ATOM   1203  CB  LYS A 367       1.248  15.953  -2.850  1.00 78.22           C
ATOM   1204  CG  LYS A 367      -0.020  15.460  -2.187  1.00 85.87           C
ATOM   1205  CD  LYS A 367      -0.804  16.581  -1.542  1.00 93.97           C
ATOM   1206  CE  LYS A 367      -2.095  16.068  -0.904  1.00103.41           C
ATOM   1207  NZ  LYS A 367      -1.970  14.754  -0.191  1.00 99.51           N
ATOM   1208  C   LYS A 367       3.559  15.463  -3.626  1.00 69.88           C
ATOM   1209  O   LYS A 367       3.680  15.425  -4.849  1.00 71.37           O
ATOM   1210  N   PHE A 368       4.483  16.004  -2.844  1.00 74.09           N
ATOM   1211  CA  PHE A 368       5.808  16.364  -3.388  1.00 71.01           C
ATOM   1212  CB  PHE A 368       6.628  17.135  -2.358  1.00 70.40           C
ATOM   1213  CG  PHE A 368       6.317  18.617  -2.319  1.00 66.11           C
ATOM   1214  CD1 PHE A 368       6.841  19.463  -3.273  1.00 61.54           C
ATOM   1215  CE1 PHE A 368       6.548  20.807  -3.260  1.00 65.94           C
ATOM   1216  CZ  PHE A 368       5.727  21.329  -2.270  1.00 68.66           C
ATOM   1217  CE2 PHE A 368       5.206  20.487  -1.294  1.00 64.18           C
ATOM   1218  CD2 PHE A 368       5.497  19.146  -1.331  1.00 62.99           C
ATOM   1219  C   PHE A 368       6.584  15.132  -3.855  1.00 70.20           C
ATOM   1220  O   PHE A 368       7.230  15.174  -4.881  1.00 70.53           O
ATOM   1221  N   GLU A 369       6.493  14.042  -3.095  1.00 80.46           N
ATOM   1222  CA  GLU A 369       7.196  12.789  -3.411  1.00 84.56           C
ATOM   1223  CB  GLU A 369       7.013  11.774  -2.275  1.00 87.46           C
ATOM   1224  CG  GLU A 369       7.781  12.132  -1.023  1.00 95.92           C
ATOM   1225  CD  GLU A 369       7.789  11.018   0.008  1.00 99.21           C
ATOM   1226  OE1 GLU A 369       6.930  11.033   0.913  1.00102.09           O
ATOM   1227  OE2 GLU A 369       8.655  10.124  -0.089  1.00103.29           O
ATOM   1228  C   GLU A 369       6.688  12.191  -4.717  1.00 82.10           C
ATOM   1229  O   GLU A 369       7.476  11.786  -5.582  1.00 87.18           O
ATOM   1230  N   PHE A 370       5.363  12.118  -4.827  1.00 70.98           N
ATOM   1231  CA  PHE A 370       4.711  11.750  -6.070  1.00 64.46           C
ATOM   1232  CB  PHE A 370       3.177  11.753  -5.910  1.00 67.27           C
ATOM   1233  CG  PHE A 370       2.468  11.505  -7.202  1.00 64.12           C
ATOM   1234  CD1 PHE A 370       2.377  10.223  -7.700  1.00 65.34           C
ATOM   1235  CE1 PHE A 370       1.801   9.990  -8.934  1.00 66.12           C
ATOM   1236  CZ  PHE A 370       1.307  11.053  -9.685  1.00 65.19           C
ATOM   1237  CE2 PHE A 370       1.395  12.337  -9.201  1.00 68.74           C
ATOM   1238  CD2 PHE A 370       1.991  12.563  -7.971  1.00 68.87           C
ATOM   1239  C   PHE A 370       5.097  12.671  -7.224  1.00 58.79           C
ATOM   1240  O   PHE A 370       5.447  12.196  -8.281  1.00 49.81           O
ATOM   1241  N   ALA A 371       5.018  13.981  -6.993  1.00 59.23           N
ATOM   1242  CA  ALA A 371       5.319  14.963  -8.017  1.00 59.06           C
ATOM   1243  CB  ALA A 371       5.136  16.370  -7.476  1.00 54.87           C
ATOM   1244  C   ALA A 371       6.707  14.791  -8.642  1.00 64.61           C
ATOM   1245  O   ALA A 371       6.852  14.903  -9.892  1.00 63.50           O
ATOM   1246  N   VAL A 372       7.718  14.526  -7.810  1.00 63.78           N
ATOM   1247  CA  VAL A 372       9.116  14.474  -8.320  1.00 72.47           C
ATOM   1248  CB  VAL A 372      10.230  14.469  -7.223  1.00 69.62           C
ATOM   1249  CG1 VAL A 372      10.183  15.761  -6.437  1.00 69.32           C
ATOM   1250  CG2 VAL A 372      10.139  13.271  -6.280  1.00 71.92           C
ATOM   1251  C   VAL A 372       9.296  13.314  -9.288  1.00 69.11           C
ATOM   1252  O   VAL A 372       9.903  13.477 -10.348  1.00 65.27           O
ATOM   1253  N   LYS A 373       8.705  12.171  -8.942  1.00 70.75           N
ATOM   1254  CA  LYS A 373       8.667  11.021  -9.850  1.00 69.11           C
ATOM   1255  CB  LYS A 373       8.213   9.780  -9.086  1.00 70.42           C
ATOM   1256  CG  LYS A 373       9.250   9.304  -8.071  1.00 76.77           C
ATOM   1257  CD  LYS A 373       8.738   8.191  -7.176  1.00 83.81           C
ATOM   1258  CE  LYS A 373       7.787   8.707  -6.104  1.00 83.10           C
ATOM   1259  NZ  LYS A 373       7.127   7.593  -5.368  1.00 85.59           N
ATOM   1260  C   LYS A 373       7.808  11.289 -11.116  1.00 67.55           C
ATOM   1261  O   LYS A 373       8.249  11.044 -12.250  1.00 75.49           O
ATOM   1262  N   PHE A 374       6.610  11.828 -10.940  1.00 57.15           N
ATOM   1263  CA  PHE A 374       5.720  12.021 -12.085  1.00 59.40           C
ATOM   1264  CB  PHE A 374       4.307  12.392 -11.584  1.00 57.13           C
ATOM   1265  CG  PHE A 374       3.270  12.419 -12.663  1.00 55.98           C
ATOM   1266  CD1 PHE A 374       2.565  11.271 -12.997  1.00 56.85           C
ATOM   1267  CE1 PHE A 374       1.624  11.291 -13.987  1.00 53.68           C
ATOM   1268  CZ  PHE A 374       1.398  12.461 -14.689  1.00 57.00           C
ATOM   1269  CE2 PHE A 374       2.091  13.608 -14.374  1.00 54.28           C
ATOM   1270  CD2 PHE A 374       3.014  13.587 -13.362  1.00 53.87           C
ATOM   1271  C   PHE A 374       6.263  13.094 -13.074  1.00 60.93           C
ATOM   1272  O   PHE A 374       6.129  13.007 -14.305  1.00 54.47           O
ATOM   1273  N   ASN A 375       6.859  14.141 -12.526  1.00 68.31           N
ATOM   1274  CA  ASN A 375       7.332  15.236 -13.376  1.00 66.71           C
ATOM   1275  CB  ASN A 375       7.606  16.488 -12.566  1.00 59.82           C
ATOM   1276  CG  ASN A 375       6.327  17.175 -12.113  1.00 68.90           C
ATOM   1277  OD1 ASN A 375       5.290  17.156 -12.825  1.00 79.40           O
ATOM   1278  ND2 ASN A 375       6.372  17.770 -10.915  1.00 65.53           N
ATOM   1279  C   ASN A 375       8.522  14.832 -14.220  1.00 71.49           C
ATOM   1280  O   ASN A 375       8.751  15.450 -15.289  1.00 69.63           O
ATOM   1281  N   ALA A 376       9.235  13.787 -13.759  1.00 68.13           N
ATOM   1282  CA  ALA A 376      10.303  13.130 -14.515  1.00 70.57           C
ATOM   1283  CB  ALA A 376      10.864  11.959 -13.722  1.00 72.92           C
ATOM   1284  C   ALA A 376       9.861  12.674 -15.912  1.00 72.54           C
ATOM   1285  O   ALA A 376      10.505  12.997 -16.904  1.00 75.77           O
ATOM   1286  N   LEU A 377       8.732  11.977 -15.987  1.00 68.72           N
ATOM   1287  CA  LEU A 377       8.164  11.540 -17.261  1.00 65.22           C
ATOM   1288  CB  LEU A 377       6.814  10.846 -17.035  1.00 68.74           C
ATOM   1289  CG  LEU A 377       6.616   9.826 -15.916  1.00 69.82           C
ATOM   1290  CD1 LEU A 377       5.358   9.020 -16.168  1.00 79.97           C
ATOM   1291  CD2 LEU A 377       7.782   8.877 -15.804  1.00 74.58           C
ATOM   1292  C   LEU A 377       7.983  12.686 -18.290  1.00 70.72           C
ATOM   1293  O   LEU A 377       7.685  12.431 -19.450  1.00 72.82           O
ATOM   1294  N   GLU A 378       8.140  13.938 -17.864  1.00 75.16           N
ATOM   1295  CA  GLU A 378       8.269  15.095 -18.772  1.00 76.14           C
ATOM   1296  CB  GLU A 378       9.564  15.042 -19.617  1.00 87.93           C
ATOM   1297  CG  GLU A 378      10.882  15.319 -18.885  1.00 96.79           C
ATOM   1298  CD  GLU A 378      12.005  15.749 -19.828  1.00102.80           C
ATOM   1299  OE1 GLU A 378      11.887  16.847 -20.427  1.00106.10           O
ATOM   1300  OE2 GLU A 378      13.002  14.995 -19.971  1.00 98.90           O
ATOM   1301  C   GLU A 378       7.054  15.217 -19.681  1.00 72.16           C
ATOM   1302  O   GLU A 378       7.182  15.571 -20.850  1.00 72.56           O
ATOM   1303  N   LEU A 379       5.868  14.947 -19.135  1.00 70.74           N
ATOM   1304  CA  LEU A 379       4.636  15.035 -19.910  1.00 66.73           C
ATOM   1305  CB  LEU A 379       3.469  14.354 -19.185  1.00 66.96           C
ATOM   1306  CG  LEU A 379       3.565  12.897 -18.741  1.00 65.07           C
ATOM   1307  CD1 LEU A 379       2.215  12.418 -18.238  1.00 69.21           C
ATOM   1308  CD2 LEU A 379       4.003  11.983 -19.859  1.00 76.28           C
ATOM   1309  C   LEU A 379       4.268  16.472 -20.255  1.00 61.69           C
ATOM   1310  O   LEU A 379       4.715  17.402 -19.631  1.00 68.65           O
ATOM   1311  N   ASP A 380       3.417  16.590 -21.260  1.00 68.02           N
ATOM   1312  CA  ASP A 380       2.950  17.823 -21.887  1.00 71.02           C
ATOM   1313  CB  ASP A 380       3.033  17.559 -23.403  1.00 84.97           C
ATOM   1314  CG  ASP A 380       2.903  18.798 -24.266  1.00 97.42           C
ATOM   1315  OD1 ASP A 380       1.911  19.551 -24.146  1.00113.73           O
ATOM   1316  OD2 ASP A 380       3.780  18.971 -25.143  1.00110.39           O
ATOM   1317  C   ASP A 380       1.474  18.060 -21.472  1.00 67.13           C
ATOM   1318  O   ASP A 380       0.776  17.150 -21.040  1.00 64.26           O
ATOM   1319  N   ASP A 381       0.982  19.272 -21.624  1.00 62.19           N
ATOM   1320  CA  ASP A 381      -0.423  19.536 -21.415  1.00 67.53           C
ATOM   1321  CB  ASP A 381      -0.744  21.014 -21.693  1.00 68.12           C
ATOM   1322  CG  ASP A 381      -0.279  21.935 -20.589  1.00 71.84           C
ATOM   1323  OD1 ASP A 381      -0.698  21.690 -19.450  1.00 74.31           O
ATOM   1324  OD2 ASP A 381       0.470  22.921 -20.854  1.00 74.12           O
ATOM   1325  C   ASP A 381      -1.325  18.630 -22.293  1.00 72.05           C
ATOM   1326  O   ASP A 381      -2.387  18.138 -21.857  1.00 74.37           O
ATOM   1327  N   SER A 382      -0.904  18.441 -23.531  1.00 68.70           N
ATOM   1328  CA  SER A 382      -1.608  17.580 -24.485  1.00 70.23           C
ATOM   1329  CB  SER A 382      -0.926  17.711 -25.848  1.00 69.34           C
ATOM   1330  OG  SER A 382       0.451  17.394 -25.729  1.00 68.44           O
ATOM   1331  C   SER A 382      -1.675  16.090 -24.078  1.00 62.64           C
ATOM   1332  O   SER A 382      -2.653  15.410 -24.380  1.00 65.68           O
ATOM   1333  N   ASP A 383      -0.637  15.615 -23.402  1.00 58.75           N
ATOM   1334  CA  ASP A 383      -0.576  14.261 -22.873  1.00 60.86           C
ATOM   1335  CB  ASP A 383       0.843  13.895 -22.451  1.00 69.63           C
ATOM   1336  CG  ASP A 383       1.883  14.222 -23.506  1.00 74.28           C
ATOM   1337  OD1 ASP A 383       1.556  14.228 -24.731  1.00 75.06           O
ATOM   1338  OD2 ASP A 383       3.033  14.474 -23.072  1.00 73.98           O
ATOM   1339  C   ASP A 383      -1.456  14.136 -21.647  1.00 63.69           C
ATOM   1340  O   ASP A 383      -2.172  13.135 -21.494  1.00 58.07           O
ATOM   1341  N   LEU A 384      -1.364  15.149 -20.771  1.00 59.94           N
ATOM   1342  CA  LEU A 384      -2.134  15.220 -19.540  1.00 51.22           C
ATOM   1343  CB  LEU A 384      -1.707  16.429 -18.688  1.00 52.90           C
ATOM   1344  CG  LEU A 384      -0.359  16.276 -17.993  1.00 60.86           C
ATOM   1345  CD1 LEU A 384       0.292  17.623 -17.650  1.00 59.64           C
ATOM   1346  CD2 LEU A 384      -0.481  15.401 -16.753  1.00 59.01           C
ATOM   1347  C   LEU A 384      -3.609  15.304 -19.812  1.00 46.32           C
ATOM   1348  O   LEU A 384      -4.359  14.719 -19.079  1.00 48.58           O
ATOM   1349  N   ALA A 385      -4.033  16.068 -20.811  1.00 45.51           N
ATOM   1350  CA  ALA A 385      -5.461  16.204 -21.135  1.00 51.14           C
ATOM   1351  CB  ALA A 385      -5.668  17.002 -22.416  1.00 49.53           C
ATOM   1352  C   ALA A 385      -6.126  14.847 -21.305  1.00 55.44           C
ATOM   1353  O   ALA A 385      -7.254  14.639 -20.866  1.00 55.20           O
ATOM   1354  N   ILE A 386      -5.404  13.929 -21.948  1.00 53.07           N
ATOM   1355  CA  ILE A 386      -5.918  12.589 -22.166  1.00 50.78           C
ATOM   1356  CB  ILE A 386      -5.256  11.899 -23.372  1.00 54.15           C
ATOM   1357  CG1 ILE A 386      -5.304  12.800 -24.603  1.00 57.90           C
ATOM   1358  CD1 ILE A 386      -4.412  12.339 -25.734  1.00 62.79           C
ATOM   1359  CG2 ILE A 386      -5.990  10.602 -23.695  1.00 55.60           C
ATOM   1360  C   ILE A 386      -5.698  11.723 -20.947  1.00 47.71           C
ATOM   1361  O   ILE A 386      -6.542  10.893 -20.593  1.00 47.64           O
ATOM   1362  N   PHE A 387      -4.532  11.869 -20.343  1.00 48.64           N
ATOM   1363  CA  PHE A 387      -4.230  11.124 -19.164  1.00 49.81           C
ATOM   1364  CB  PHE A 387      -2.832  11.439 -18.632  1.00 47.92           C
ATOM   1365  CG  PHE A 387      -2.507  10.686 -17.393  1.00 47.44           C
ATOM   1366  CD1 PHE A 387      -2.621   9.318 -17.373  1.00 48.45           C
ATOM   1367  CE1 PHE A 387      -2.376   8.615 -16.206  1.00 53.15           C
ATOM   1368  CZ  PHE A 387      -2.017   9.308 -15.034  1.00 48.57           C
ATOM   1369  CE2 PHE A 387      -1.963  10.670 -15.038  1.00 44.10           C
ATOM   1370  CD2 PHE A 387      -2.226  11.356 -16.203  1.00 49.27           C
ATOM   1371  C   PHE A 387      -5.303  11.348 -18.088  1.00 51.41           C
ATOM   1372  O   PHE A 387      -5.782  10.357 -17.493  1.00 47.51           O
ATOM   1373  N   ILE A 388      -5.713  12.605 -17.869  1.00 47.38           N
ATOM   1374  CA  ILE A 388      -6.780  12.844 -16.851  1.00 51.37           C
ATOM   1375  CB  ILE A 388      -6.918  14.308 -16.354  1.00 49.48           C
ATOM   1376  CG1 ILE A 388      -7.222  15.247 -17.490  1.00 55.15           C
ATOM   1377  CD1 ILE A 388      -7.339  16.680 -17.072  1.00 60.49           C
ATOM   1378  CG2 ILE A 388      -5.646  14.766 -15.684  1.00 54.98           C
ATOM   1379  C   ILE A 388      -8.152  12.267 -17.278  1.00 54.28           C
ATOM   1380  O   ILE A 388      -8.874  11.727 -16.426  1.00 52.62           O
ATOM   1381  N   ALA A 389      -8.497  12.350 -18.569  1.00 48.68           N
ATOM   1382  CA  ALA A 389      -9.710  11.696 -19.077  1.00 53.44           C
ATOM   1383  CB  ALA A 389      -9.858  11.933 -20.576  1.00 53.42           C
ATOM   1384  C   ALA A 389      -9.771  10.193 -18.771  1.00 49.73           C
ATOM   1385  O   ALA A 389     -10.794   9.673 -18.355  1.00 45.95           O
ATOM   1386  N   VAL A 390      -8.635   9.536 -18.959  1.00 50.87           N
ATOM   1387  CA  VAL A 390      -8.510   8.082 -18.725  1.00 49.76           C
ATOM   1388  CB  VAL A 390      -7.113   7.580 -19.189  1.00 47.19           C
ATOM   1389  CG1 VAL A 390      -6.766   6.229 -18.626  1.00 46.29           C
ATOM   1390  CG2 VAL A 390      -7.051   7.570 -20.720  1.00 46.23           C
ATOM   1391  C   VAL A 390      -8.763   7.759 -17.266  1.00 49.32           C
ATOM   1392  O   VAL A 390      -9.404   6.766 -16.975  1.00 46.95           O
ATOM   1393  N   ILE A 391      -8.262   8.615 -16.368  1.00 52.17           N
ATOM   1394  CA  ILE A 391      -8.457   8.456 -14.945  1.00 50.76           C
ATOM   1395  CB  ILE A 391      -7.698   9.518 -14.134  1.00 54.51           C
ATOM   1396  CG1 ILE A 391      -6.182   9.312 -14.258  1.00 55.51           C
ATOM   1397  CD1 ILE A 391      -5.397  10.513 -13.783  1.00 60.12           C
ATOM   1398  CG2 ILE A 391      -8.128   9.499 -12.670  1.00 53.46           C
ATOM   1399  C   ILE A 391      -9.926   8.554 -14.620  1.00 54.92           C
ATOM   1400  O   ILE A 391     -10.440   7.696 -13.882  1.00 58.23           O
ATOM   1401  N   ILE A 392     -10.598   9.600 -15.136  1.00 53.71           N
ATOM   1402  CA  ILE A 392     -12.006   9.852 -14.779  1.00 54.86           C
ATOM   1403  CB  ILE A 392     -12.621  11.077 -15.477  1.00 61.66           C
ATOM   1404  CG1 ILE A 392     -12.010  12.381 -14.952  1.00 68.46           C
ATOM   1405  CD1 ILE A 392     -12.356  13.617 -15.765  1.00 64.30           C
ATOM   1406  CG2 ILE A 392     -14.120  11.143 -15.214  1.00 60.59           C
ATOM   1407  C   ILE A 392     -12.859   8.651 -15.173  1.00 57.06           C
ATOM   1408  O   ILE A 392     -13.711   8.193 -14.407  1.00 51.54           O
ATOM   1409  N   LEU A 393     -12.603   8.127 -16.368  1.00 56.28           N
ATOM   1410  CA  LEU A 393     -13.343   7.005 -16.891  1.00 57.92           C
ATOM   1411  CB  LEU A 393     -13.471   7.163 -18.406  1.00 56.69           C
ATOM   1412  CG  LEU A 393     -14.671   8.119 -18.602  1.00 63.05           C
ATOM   1413  CD1 LEU A 393     -14.209   9.564 -18.661  1.00 56.31           C
ATOM   1414  CD2 LEU A 393     -15.488   7.750 -19.817  1.00 63.88           C
ATOM   1415  C   LEU A 393     -12.807   5.637 -16.474  1.00 58.54           C
ATOM   1416  O   LEU A 393     -12.522   4.789 -17.309  1.00 56.17           O
ATOM   1417  N   SER A 394     -12.687   5.447 -15.157  1.00 59.34           N
ATOM   1418  CA  SER A 394     -12.209   4.202 -14.598  1.00 58.49           C
ATOM   1419  CB  SER A 394     -11.357   4.443 -13.378  1.00 58.69           C
ATOM   1420  OG  SER A 394     -10.026   4.787 -13.760  1.00 72.04           O
ATOM   1421  C   SER A 394     -13.439   3.385 -14.278  1.00 63.30           C
ATOM   1422  O   SER A 394     -14.187   3.736 -13.378  1.00 65.59           O
ATOM   1423  N   GLY A 395     -13.650   2.300 -15.029  1.00 64.39           N
ATOM   1424  CA  GLY A 395     -14.820   1.441 -14.858  1.00 63.70           C
ATOM   1425  C   GLY A 395     -14.833   0.596 -13.596  1.00 69.87           C
ATOM   1426  O   GLY A 395     -15.751  -0.233 -13.402  1.00 73.60           O
ATOM   1427  N   ASP A 396     -13.837   0.785 -12.724  1.00 66.00           N
ATOM   1428  CA  ASP A 396     -13.652  -0.078 -11.553  1.00 65.46           C
ATOM   1429  CB  ASP A 396     -12.317  -0.825 -11.662  1.00 70.34           C
ATOM   1430  CG  ASP A 396     -11.119   0.108 -11.835  1.00 81.22           C
ATOM   1431  OD1 ASP A 396     -11.104   0.938 -12.783  1.00 89.37           O
ATOM   1432  OD2 ASP A 396     -10.180   0.004 -11.015  1.00 83.23           O
ATOM   1433  C   ASP A 396     -13.767   0.668 -10.229  1.00 66.32           C
ATOM   1434  O   ASP A 396     -13.123   0.302  -9.235  1.00 69.57           O
ATOM   1435  N   ARG A 397     -14.594   1.712 -10.216  1.00 67.90           N
ATOM   1436  CA  ARG A 397     -14.892   2.462  -8.996  1.00 65.09           C
ATOM   1437  CB  ARG A 397     -15.328   3.888  -9.304  1.00 65.54           C
ATOM   1438  CG  ARG A 397     -14.376   4.695 -10.187  1.00 65.60           C
ATOM   1439  CD  ARG A 397     -12.981   4.802  -9.597  1.00 62.79           C
ATOM   1440  NE  ARG A 397     -12.202   5.782 -10.338  1.00 60.56           N
ATOM   1441  CZ  ARG A 397     -10.979   6.205 -10.017  1.00 58.40           C
ATOM   1442  NH1 ARG A 397     -10.321   5.749  -8.940  1.00 58.16           N
ATOM   1443  NH2 ARG A 397     -10.420   7.115 -10.784  1.00 59.83           N
ATOM   1444  C   ARG A 397     -16.041   1.787  -8.286  1.00 74.20           C
ATOM   1445  O   ARG A 397     -17.003   1.313  -8.953  1.00 80.63           O
ATOM   1446  N   PRO A 398     -15.995   1.765  -6.941  1.00 74.94           N
ATOM   1447  CA  PRO A 398     -17.117   1.274  -6.140  1.00 72.60           C
ATOM   1448  CB  PRO A 398     -16.742   1.727  -4.727  1.00 77.75           C
ATOM   1449  CG  PRO A 398     -15.253   1.710  -4.708  1.00 79.32           C
ATOM   1450  CD  PRO A 398     -14.818   2.074  -6.101  1.00 80.66           C
ATOM   1451  C   PRO A 398     -18.482   1.862  -6.523  1.00 70.56           C
ATOM   1452  O   PRO A 398     -18.633   3.075  -6.577  1.00 82.06           O
ATOM   1453  N   GLY A 399     -19.442   0.992  -6.816  1.00 68.84           N
ATOM   1454  CA  GLY A 399     -20.854   1.357  -6.941  1.00 64.54           C
ATOM   1455  C   GLY A 399     -21.332   1.841  -8.297  1.00 66.01           C
ATOM   1456  O   GLY A 399     -22.293   2.594  -8.378  1.00 67.02           O
ATOM   1457  N   LEU A 400     -20.669   1.443  -9.373  1.00 71.53           N
ATOM   1458  CA  LEU A 400     -21.160   1.822 -10.700  1.00 75.73           C
ATOM   1459  CB  LEU A 400     -20.063   1.790 -11.767  1.00 73.07           C
ATOM   1460  CG  LEU A 400     -18.897   2.764 -11.484  1.00 77.37           C
ATOM   1461  CD1 LEU A 400     -17.708   2.479 -12.403  1.00 72.41           C
ATOM   1462  CD2 LEU A 400     -19.320   4.227 -11.575  1.00 68.32           C
ATOM   1463  C   LEU A 400     -22.316   0.901 -11.053  1.00 78.39           C
ATOM   1464  O   LEU A 400     -22.315  -0.287 -10.711  1.00 80.64           O
ATOM   1465  N   LEU A 401     -23.327   1.480 -11.690  1.00 76.07           N
ATOM   1466  CA  LEU A 401     -24.518   0.751 -12.105  1.00 74.42           C
ATOM   1467  CB  LEU A 401     -25.696   1.722 -12.250  1.00 76.71           C
ATOM   1468  CG  LEU A 401     -25.915   2.719 -11.090  1.00 73.63           C
ATOM   1469  CD1 LEU A 401     -27.195   3.494 -11.300  1.00 74.47           C
ATOM   1470  CD2 LEU A 401     -25.927   2.069  -9.711  1.00 72.99           C
ATOM   1471  C   LEU A 401     -24.284   0.028 -13.422  1.00 77.80           C
ATOM   1472  O   LEU A 401     -24.689  -1.121 -13.593  1.00 92.86           O
ATOM   1473  N   ASN A 402     -23.620   0.719 -14.341  1.00 79.14           N
ATOM   1474  CA  ASN A 402     -23.399   0.222 -15.676  1.00 80.03           C
ATOM   1475  CB  ASN A 402     -24.491   0.799 -16.578  1.00 81.40           C
ATOM   1476  CG  ASN A 402     -24.511   0.169 -17.952  1.00 88.45           C
ATOM   1477  OD1 ASN A 402     -23.836  -0.847 -18.227  1.00 87.12           O
ATOM   1478  ND2 ASN A 402     -25.288   0.778 -18.844  1.00 87.72           N
ATOM   1479  C   ASN A 402     -21.964   0.522 -16.190  1.00 72.30           C
ATOM   1480  O   ASN A 402     -21.707   1.530 -16.841  1.00 72.38           O
ATOM   1481  N   VAL A 403     -21.069  -0.412 -15.893  1.00 68.88           N
ATOM   1482  CA  VAL A 403     -19.655  -0.381 -16.273  1.00 68.58           C
ATOM   1483  CB  VAL A 403     -18.924  -1.538 -15.564  1.00 65.27           C
ATOM   1484  CG1 VAL A 403     -17.498  -1.706 -16.081  1.00 71.07           C
ATOM   1485  CG2 VAL A 403     -18.922  -1.329 -14.054  1.00 61.47           C
ATOM   1486  C   VAL A 403     -19.331  -0.428 -17.792  1.00 67.27           C
ATOM   1487  O   VAL A 403     -18.458   0.298 -18.258  1.00 69.23           O
ATOM   1488  N   LYS A 404     -20.009  -1.265 -18.558  1.00 68.55           N
ATOM   1489  CA  LYS A 404     -19.692  -1.419 -20.000  1.00 79.35           C
ATOM   1490  CB  LYS A 404     -20.718  -2.304 -20.701  1.00 84.13           C
ATOM   1491  CG  LYS A 404     -20.572  -3.766 -20.302  1.00105.33           C
ATOM   1492  CD  LYS A 404     -21.830  -4.587 -20.568  1.00120.92           C
ATOM   1493  CE  LYS A 404     -21.638  -6.052 -20.174  1.00125.80           C
ATOM   1494  NZ  LYS A 404     -22.894  -6.850 -20.293  1.00130.50           N
ATOM   1495  C   LYS A 404     -19.453  -0.109 -20.805  1.00 80.69           C
ATOM   1496  O   LYS A 404     -18.359   0.092 -21.353  1.00 65.47           O
ATOM   1497  N   PRO A 405     -20.444   0.801 -20.839  1.00 80.51           N
ATOM   1498  CA  PRO A 405     -20.193   2.043 -21.585  1.00 78.74           C
ATOM   1499  CB  PRO A 405     -21.504   2.819 -21.442  1.00 75.53           C
ATOM   1500  CG  PRO A 405     -22.128   2.292 -20.202  1.00 77.55           C
ATOM   1501  CD  PRO A 405     -21.724   0.845 -20.109  1.00 77.56           C
ATOM   1502  C   PRO A 405     -19.015   2.870 -21.073  1.00 80.24           C
ATOM   1503  O   PRO A 405     -18.368   3.549 -21.872  1.00 87.62           O
ATOM   1504  N   ILE A 406     -18.732   2.812 -19.768  1.00 74.62           N
ATOM   1505  CA  ILE A 406     -17.552   3.500 -19.203  1.00 71.16           C
ATOM   1506  CB  ILE A 406     -17.510   3.429 -17.654  1.00 70.37           C
ATOM   1507  CG1 ILE A 406     -18.675   4.208 -17.058  1.00 67.24           C
ATOM   1508  CD1 ILE A 406     -18.944   3.925 -15.586  1.00 69.64           C
ATOM   1509  CG2 ILE A 406     -16.190   3.975 -17.107  1.00 71.72           C
ATOM   1510  C   ILE A 406     -16.278   2.873 -19.774  1.00 65.87           C
ATOM   1511  O   ILE A 406     -15.467   3.557 -20.388  1.00 65.38           O
ATOM   1512  N   GLU A 407     -16.126   1.565 -19.578  1.00 64.61           N
ATOM   1513  CA  GLU A 407     -15.018   0.808 -20.199  1.00 67.04           C
ATOM   1514  CB  GLU A 407     -15.086  -0.685 -19.887  1.00 71.32           C
ATOM   1515  CG  GLU A 407     -14.987  -0.991 -18.390  1.00 77.68           C
ATOM   1516  CD  GLU A 407     -14.495  -2.399 -18.058  1.00 89.25           C
ATOM   1517  OE1 GLU A 407     -14.643  -3.322 -18.896  1.00 96.10           O
ATOM   1518  OE2 GLU A 407     -13.946  -2.587 -16.939  1.00 98.49           O
ATOM   1519  C   GLU A 407     -14.901   1.035 -21.711  1.00 62.98           C
ATOM   1520  O   GLU A 407     -13.797   1.099 -22.218  1.00 63.52           O
ATOM   1521  N   ASP A 408     -16.017   1.207 -22.411  1.00 65.55           N
ATOM   1522  CA  ASP A 408     -15.977   1.472 -23.850  1.00 72.74           C
ATOM   1523  CB  ASP A 408     -17.369   1.662 -24.460  1.00 81.94           C
ATOM   1524  CG  ASP A 408     -18.205   0.390 -24.469  1.00 91.21           C
ATOM   1525  OD1 ASP A 408     -17.694  -0.723 -24.178  1.00 88.23           O
ATOM   1526  OD2 ASP A 408     -19.411   0.524 -24.767  1.00105.16           O
ATOM   1527  C   ASP A 408     -15.197   2.717 -24.125  1.00 72.39           C
ATOM   1528  O   ASP A 408     -14.287   2.720 -24.959  1.00 72.98           O
ATOM   1529  N   ILE A 409     -15.556   3.772 -23.401  1.00 76.63           N
ATOM   1530  CA  ILE A 409     -14.907   5.072 -23.560  1.00 67.63           C
ATOM   1531  CB  ILE A 409     -15.624   6.196 -22.785  1.00 67.38           C
ATOM   1532  CG1 ILE A 409     -17.102   6.323 -23.199  1.00 72.25           C
ATOM   1533  CD1 ILE A 409     -17.996   6.983 -22.164  1.00 74.66           C
ATOM   1534  CG2 ILE A 409     -14.957   7.544 -23.077  1.00 71.59           C
ATOM   1535  C   ILE A 409     -13.434   4.999 -23.139  1.00 63.25           C
ATOM   1536  O   ILE A 409     -12.548   5.555 -23.830  1.00 58.42           O
ATOM   1537  N   GLN A 410     -13.154   4.301 -22.035  1.00 58.26           N
ATOM   1538  CA  GLN A 410     -11.774   4.258 -21.538  1.00 61.41           C
ATOM   1539  CB  GLN A 410     -11.665   3.556 -20.177  1.00 57.92           C
ATOM   1540  CG  GLN A 410     -10.425   4.009 -19.431  1.00 54.69           C
ATOM   1541  CD  GLN A 410     -10.097   3.181 -18.204  1.00 61.93           C
ATOM   1542  OE1 GLN A 410     -10.321   1.973 -18.171  1.00 67.69           O
ATOM   1543  NE2 GLN A 410      -9.525   3.831 -17.183  1.00 64.21           N
ATOM   1544  C   GLN A 410     -10.824   3.622 -22.562  1.00 54.21           C
ATOM   1545  O   GLN A 410      -9.689   4.074 -22.713  1.00 52.88           O
ATOM   1546  N   ASP A 411     -11.316   2.607 -23.263  1.00 58.13           N
ATOM   1547  CA  ASP A 411     -10.574   1.979 -24.357  1.00 67.93           C
ATOM   1548  CB  ASP A 411     -11.308   0.741 -24.903  1.00 84.41           C
ATOM   1549  CG  ASP A 411     -10.630   0.147 -26.178  1.00 97.37           C
ATOM   1550  OD1 ASP A 411      -9.428  -0.216 -26.127  1.00105.80           O
ATOM   1551  OD2 ASP A 411     -11.294   0.058 -27.240  1.00104.84           O
ATOM   1552  C   ASP A 411     -10.269   2.963 -25.495  1.00 57.88           C
ATOM   1553  O   ASP A 411      -9.141   3.049 -25.983  1.00 54.23           O
ATOM   1554  N   ASN A 412     -11.243   3.753 -25.878  1.00 53.97           N
ATOM   1555  CA  ASN A 412     -10.911   4.831 -26.772  1.00 65.23           C
ATOM   1556  CB  ASN A 412     -12.144   5.609 -27.171  1.00 74.55           C
ATOM   1557  CG  ASN A 412     -12.890   4.896 -28.265  1.00 78.71           C
ATOM   1558  OD1 ASN A 412     -12.379   4.810 -29.380  1.00 88.52           O
ATOM   1559  ND2 ASN A 412     -14.047   4.317 -27.949  1.00 78.90           N
ATOM   1560  C   ASN A 412      -9.840   5.739 -26.225  1.00 60.92           C
ATOM   1561  O   ASN A 412      -8.813   5.965 -26.907  1.00 55.72           O
ATOM   1562  N   LEU A 413     -10.080   6.247 -25.005  1.00 55.70           N
ATOM   1563  CA  LEU A 413      -9.152   7.215 -24.375  1.00 52.66           C
ATOM   1564  CB  LEU A 413      -9.668   7.725 -23.019  1.00 50.08           C
ATOM   1565  CG  LEU A 413     -10.983   8.528 -23.076  1.00 48.14           C
ATOM   1566  CD1 LEU A 413     -11.655   8.670 -21.728  1.00 48.89           C
ATOM   1567  CD2 LEU A 413     -10.790   9.902 -23.662  1.00 49.52           C
ATOM   1568  C   LEU A 413      -7.754   6.583 -24.283  1.00 54.72           C
ATOM   1569  O   LEU A 413      -6.730   7.228 -24.692  1.00 50.20           O
ATOM   1570  N   LEU A 414      -7.695   5.321 -23.837  1.00 47.33           N
ATOM   1571  CA  LEU A 414      -6.362   4.633 -23.758  1.00 50.51           C
ATOM   1572  CB  LEU A 414      -6.451   3.274 -23.038  1.00 47.31           C
ATOM   1573  CG  LEU A 414      -6.694   3.449 -21.515  1.00 47.26           C
ATOM   1574  CD1 LEU A 414      -7.349   2.235 -20.903  1.00 46.35           C
ATOM   1575  CD2 LEU A 414      -5.436   3.786 -20.752  1.00 45.87           C
ATOM   1576  C   LEU A 414      -5.634   4.497 -25.112  1.00 49.13           C
ATOM   1577  O   LEU A 414      -4.424   4.647 -25.181  1.00 47.88           O
ATOM   1578  N   GLN A 415      -6.374   4.251 -26.191  1.00 56.21           N
ATOM   1579  CA  GLN A 415      -5.776   4.239 -27.545  1.00 53.76           C
ATOM   1580  CB  GLN A 415      -6.788   3.771 -28.546  1.00 58.33           C
ATOM   1581  CG  GLN A 415      -7.153   2.296 -28.440  1.00 62.88           C
ATOM   1582  CD  GLN A 415      -8.230   1.945 -29.440  1.00 68.49           C
ATOM   1583  OE1 GLN A 415      -7.955   1.799 -30.644  1.00 80.79           O
ATOM   1584  NE2 GLN A 415      -9.467   1.857 -28.969  1.00 67.38           N
ATOM   1585  C   GLN A 415      -5.240   5.620 -27.959  1.00 60.20           C
ATOM   1586  O   GLN A 415      -4.084   5.767 -28.421  1.00 54.38           O
ATOM   1587  N   ALA A 416      -6.079   6.633 -27.769  1.00 64.35           N
ATOM   1588  CA  ALA A 416      -5.680   8.027 -28.011  1.00 69.30           C
ATOM   1589  CB  ALA A 416      -6.835   8.978 -27.724  1.00 68.36           C
ATOM   1590  C   ALA A 416      -4.470   8.413 -27.159  1.00 66.00           C
ATOM   1591  O   ALA A 416      -3.572   9.118 -27.616  1.00 67.56           O
ATOM   1592  N   LEU A 417      -4.442   7.944 -25.920  1.00 63.88           N
ATOM   1593  CA  LEU A 417      -3.314   8.254 -25.054  1.00 60.42           C
ATOM   1594  CB  LEU A 417      -3.596   7.871 -23.582  1.00 55.77           C
ATOM   1595  CG  LEU A 417      -2.443   8.162 -22.612  1.00 55.00           C
ATOM   1596  CD1 LEU A 417      -2.094   9.641 -22.567  1.00 55.34           C
ATOM   1597  CD2 LEU A 417      -2.698   7.655 -21.196  1.00 56.85           C
ATOM   1598  C   LEU A 417      -2.070   7.553 -25.569  1.00 62.60           C
ATOM   1599  O   LEU A 417      -0.984   8.146 -25.577  1.00 60.69           O
ATOM   1600  N   GLU A 418      -2.211   6.305 -26.010  1.00 64.54           N
ATOM   1601  CA  GLU A 418      -1.065   5.586 -26.568  1.00 72.36           C
ATOM   1602  CB  GLU A 418      -1.424   4.137 -26.850  1.00 76.80           C
ATOM   1603  CG  GLU A 418      -0.208   3.262 -27.106  1.00 86.98           C
ATOM   1604  CD  GLU A 418      -0.581   1.810 -27.343  1.00 96.47           C
ATOM   1605  OE1 GLU A 418      -1.311   1.243 -26.502  1.00 99.52           O
ATOM   1606  OE2 GLU A 418      -0.146   1.237 -28.369  1.00112.76           O
ATOM   1607  C   GLU A 418      -0.511   6.261 -27.842  1.00 71.96           C
ATOM   1608  O   GLU A 418       0.688   6.413 -27.995  1.00 70.27           O
ATOM   1609  N   LEU A 419      -1.397   6.657 -28.743  1.00 67.80           N
ATOM   1610  CA  LEU A 419      -0.996   7.288 -29.980  1.00 74.80           C
ATOM   1611  CB  LEU A 419      -2.241   7.591 -30.842  1.00 73.87           C
ATOM   1612  CG  LEU A 419      -2.085   8.343 -32.178  1.00 73.12           C
ATOM   1613  CD1 LEU A 419      -0.914   7.820 -32.998  1.00 77.99           C
ATOM   1614  CD2 LEU A 419      -3.366   8.283 -33.004  1.00 70.19           C
ATOM   1615  C   LEU A 419      -0.232   8.569 -29.669  1.00 82.08           C
ATOM   1616  O   LEU A 419       0.890   8.783 -30.153  1.00 80.19           O
ATOM   1617  N   GLN A 420      -0.872   9.404 -28.846  1.00 83.72           N
ATOM   1618  CA  GLN A 420      -0.322  10.672 -28.375  1.00 74.68           C
ATOM   1619  CB  GLN A 420      -1.268  11.269 -27.340  1.00 79.99           C
ATOM   1620  CG  GLN A 420      -0.792  12.554 -26.661  1.00 83.25           C
ATOM   1621  CD  GLN A 420      -0.689  13.742 -27.602  1.00 85.79           C
ATOM   1622  OE1 GLN A 420      -1.532  13.927 -28.487  1.00 76.00           O
ATOM   1623  NE2 GLN A 420       0.336  14.578 -27.391  1.00 92.32           N
ATOM   1624  C   GLN A 420       1.078  10.539 -27.796  1.00 61.62           C
ATOM   1625  O   GLN A 420       1.915  11.347 -28.041  1.00 65.52           O
ATOM   1626  N   LEU A 421       1.341   9.506 -27.038  1.00 71.08           N
ATOM   1627  CA  LEU A 421       2.698   9.293 -26.507  1.00 81.59           C
ATOM   1628  CB  LEU A 421       2.646   8.341 -25.319  1.00 74.96           C
ATOM   1629  CG  LEU A 421       1.829   8.866 -24.130  1.00 76.19           C
ATOM   1630  CD1 LEU A 421       1.729   7.807 -23.039  1.00 75.81           C
ATOM   1631  CD2 LEU A 421       2.391  10.148 -23.545  1.00 77.97           C
ATOM   1632  C   LEU A 421       3.737   8.818 -27.545  1.00 89.44           C
ATOM   1633  O   LEU A 421       4.924   9.200 -27.476  1.00 87.10           O
ATOM   1634  N   LYS A 422       3.297   7.990 -28.492  1.00 85.06           N
ATOM   1635  CA  LYS A 422       4.136   7.629 -29.622  1.00 86.31           C
ATOM   1636  CB  LYS A 422       3.474   6.539 -30.484  1.00 94.71           C
ATOM   1637  CG  LYS A 422       3.543   5.147 -29.843  1.00100.22           C
ATOM   1638  CD  LYS A 422       2.643   4.108 -30.510  1.00107.80           C
ATOM   1639  CE  LYS A 422       2.643   2.779 -29.749  1.00106.64           C
ATOM   1640  NZ  LYS A 422       1.712   1.758 -30.312  1.00107.01           N
ATOM   1641  C   LYS A 422       4.476   8.888 -30.421  1.00 88.02           C
ATOM   1642  O   LYS A 422       5.653   9.171 -30.626  1.00 98.06           O
ATOM   1643  N   LEU A 423       3.461   9.674 -30.789  1.00 82.07           N
ATOM   1644  CA  LEU A 423       3.657  10.899 -31.582  1.00 83.83           C
ATOM   1645  CB  LEU A 423       2.306  11.479 -32.074  1.00 80.17           C
ATOM   1646  CG  LEU A 423       1.447  10.612 -33.017  1.00 81.92           C
ATOM   1647  CD1 LEU A 423       0.227  11.361 -33.546  1.00 73.89           C
ATOM   1648  CD2 LEU A 423       2.259  10.036 -34.172  1.00 75.52           C
ATOM   1649  C   LEU A 423       4.469  11.996 -30.875  1.00 86.78           C
ATOM   1650  O   LEU A 423       5.473  12.460 -31.400  1.00 89.81           O
ATOM   1651  N   ASN A 424       4.029  12.408 -29.691  1.00 98.80           N
ATOM   1652  CA  ASN A 424       4.608  13.569 -29.007  1.00 95.44           C
ATOM   1653  CB  ASN A 424       3.649  14.074 -27.926  1.00100.00           C
ATOM   1654  CG  ASN A 424       3.963  15.494 -27.472  1.00104.30           C
ATOM   1655  OD1 ASN A 424       4.177  16.382 -28.296  1.00109.86           O
ATOM   1656  ND2 ASN A 424       3.981  15.718 -26.159  1.00102.68           N
ATOM   1657  C   ASN A 424       5.995  13.304 -28.412  1.00 94.33           C
ATOM   1658  O   ASN A 424       6.785  14.241 -28.254  1.00 91.47           O
ATOM   1659  N   HIS A 425       6.274  12.040 -28.083  1.00 92.53           N
ATOM   1660  CA  HIS A 425       7.591  11.618 -27.588  1.00101.04           C
ATOM   1661  CB  HIS A 425       7.538  11.259 -26.091  1.00 98.58           C
ATOM   1662  CG  HIS A 425       6.803  12.252 -25.253  1.00 99.58           C
ATOM   1663  ND1 HIS A 425       7.254  13.537 -25.045  1.00100.82           N
ATOM   1664  CE1 HIS A 425       6.395  14.181 -24.277  1.00103.32           C
ATOM   1665  NE2 HIS A 425       5.405  13.359 -23.978  1.00 99.66           N
ATOM   1666  CD2 HIS A 425       5.635  12.149 -24.579  1.00 97.58           C
ATOM   1667  C   HIS A 425       8.131  10.413 -28.375  1.00117.56           C
ATOM   1668  O   HIS A 425       8.372   9.355 -27.782  1.00115.50           O
ATOM   1669  N   PRO A 426       8.376  10.578 -29.699  1.00125.10           N
ATOM   1670  CA  PRO A 426       8.789   9.443 -30.547  1.00123.37           C
ATOM   1671  CB  PRO A 426       8.806  10.044 -31.953  1.00123.42           C
ATOM   1672  CG  PRO A 426       9.126  11.483 -31.736  1.00125.92           C
ATOM   1673  CD  PRO A 426       8.575  11.868 -30.388  1.00124.91           C
ATOM   1674  C   PRO A 426      10.154   8.848 -30.184  1.00122.39           C
ATOM   1675  O   PRO A 426      10.408   7.683 -30.490  1.00111.26           O
ATOM   1676  N   GLU A 427      11.000   9.643 -29.528  1.00126.89           N
ATOM   1677  CA  GLU A 427      12.273   9.176 -28.992  1.00129.09           C
ATOM   1678  CB  GLU A 427      13.189  10.375 -28.743  1.00133.37           C
ATOM   1679  CG  GLU A 427      13.574  11.096 -30.037  1.00139.12           C
ATOM   1680  CD  GLU A 427      13.959  12.561 -29.866  1.00146.53           C
ATOM   1681  OE1 GLU A 427      13.574  13.200 -28.859  1.00157.08           O
ATOM   1682  OE2 GLU A 427      14.645  13.084 -30.773  1.00138.04           O
ATOM   1683  C   GLU A 427      12.081   8.341 -27.718  1.00125.36           C
ATOM   1684  O   GLU A 427      12.781   7.349 -27.522  1.00133.30           O
ATOM   1685  N   SER A 428      11.131   8.733 -26.872  1.00118.23           N
ATOM   1686  CA  SER A 428      10.820   7.988 -25.656  1.00116.70           C
ATOM   1687  CB  SER A 428      10.174   8.907 -24.627  1.00118.64           C
ATOM   1688  OG  SER A 428       9.869   8.207 -23.435  1.00117.91           O
ATOM   1689  C   SER A 428       9.882   6.828 -25.973  1.00112.00           C
ATOM   1690  O   SER A 428       8.946   6.981 -26.752  1.00121.94           O
ATOM   1691  N   SER A 429      10.145   5.674 -25.366  1.00103.94           N
ATOM   1692  CA  SER A 429       9.306   4.486 -25.513  1.00106.68           C
ATOM   1693  CB  SER A 429      10.044   3.396 -26.289  1.00110.62           C
ATOM   1694  OG  SER A 429      10.283   3.784 -27.629  1.00111.55           O
ATOM   1695  C   SER A 429       8.972   3.994 -24.120  1.00102.60           C
ATOM   1696  O   SER A 429       9.785   4.155 -23.192  1.00 99.27           O
ATOM   1697  N   GLN A 430       7.785   3.415 -23.969  1.00101.69           N
ATOM   1698  CA  GLN A 430       7.293   2.931 -22.653  1.00109.42           C
ATOM   1699  CB  GLN A 430       8.326   2.022 -21.935  1.00113.30           C
ATOM   1700  CG  GLN A 430       8.702   0.792 -22.738  1.00123.98           C
ATOM   1701  CD  GLN A 430       7.491   0.170 -23.454  1.00131.41           C
ATOM   1702  OE1 GLN A 430       6.360   0.212 -22.944  1.00128.31           O
ATOM   1703  NE2 GLN A 430       7.711  -0.384 -24.642  1.00123.31           N
ATOM   1704  C   GLN A 430       6.837   4.007 -21.692  1.00 92.24           C
ATOM   1705  O   GLN A 430       6.636   3.745 -20.498  1.00 80.10           O
ATOM   1706  N   LEU A 431       6.662   5.215 -22.210  1.00 88.65           N
ATOM   1707  CA  LEU A 431       6.121   6.286 -21.419  1.00 83.90           C
ATOM   1708  CB  LEU A 431       6.140   7.578 -22.208  1.00 76.27           C
ATOM   1709  CG  LEU A 431       5.906   8.829 -21.393  1.00 88.00           C
ATOM   1710  CD1 LEU A 431       6.693   8.811 -20.088  1.00 94.10           C
ATOM   1711  CD2 LEU A 431       6.250  10.050 -22.230  1.00 89.19           C
ATOM   1712  C   LEU A 431       4.704   5.886 -21.072  1.00 84.79           C
ATOM   1713  O   LEU A 431       4.284   6.043 -19.934  1.00 83.79           O
ATOM   1714  N   PHE A 432       4.018   5.320 -22.074  1.00 86.99           N
ATOM   1715  CA  PHE A 432       2.661   4.757 -21.947  1.00 84.09           C
ATOM   1716  CB  PHE A 432       2.207   4.125 -23.291  1.00 83.48           C
ATOM   1717  CG  PHE A 432       0.805   3.563 -23.278  1.00 74.07           C
ATOM   1718  CD1 PHE A 432      -0.295   4.395 -23.280  1.00 81.55           C
ATOM   1719  CE1 PHE A 432      -1.588   3.883 -23.253  1.00 80.71           C
ATOM   1720  CZ  PHE A 432      -1.786   2.525 -23.256  1.00 82.57           C
ATOM   1721  CE2 PHE A 432      -0.694   1.677 -23.275  1.00 83.20           C
ATOM   1722  CD2 PHE A 432       0.589   2.198 -23.279  1.00 80.37           C
ATOM   1723  C   PHE A 432       2.563   3.765 -20.798  1.00 70.22           C
ATOM   1724  O   PHE A 432       1.724   3.914 -19.928  1.00 79.20           O
ATOM   1725  N   ALA A 433       3.439   2.781 -20.781  1.00 72.78           N
ATOM   1726  CA  ALA A 433       3.420   1.747 -19.746  1.00 70.51           C
ATOM   1727  CB  ALA A 433       4.344   0.619 -20.151  1.00 71.60           C
ATOM   1728  C   ALA A 433       3.830   2.304 -18.380  1.00 72.69           C
ATOM   1729  O   ALA A 433       3.237   1.957 -17.353  1.00 65.02           O
ATOM   1730  N   LYS A 434       4.853   3.163 -18.375  1.00 75.54           N
ATOM   1731  CA  LYS A 434       5.293   3.841 -17.137  1.00 81.01           C
ATOM   1732  CB  LYS A 434       6.453   4.798 -17.428  1.00 87.08           C
ATOM   1733  CG  LYS A 434       7.832   4.157 -17.354  1.00 96.03           C
ATOM   1734  CD  LYS A 434       8.932   5.132 -17.753  1.00 99.89           C
ATOM   1735  CE  LYS A 434      10.279   4.803 -17.114  1.00103.67           C
ATOM   1736  NZ  LYS A 434      11.202   5.977 -17.185  1.00108.82           N
ATOM   1737  C   LYS A 434       4.130   4.606 -16.490  1.00 76.08           C
ATOM   1738  O   LYS A 434       3.829   4.468 -15.279  1.00 63.84           O
ATOM   1739  N   LEU A 435       3.495   5.391 -17.352  1.00 72.28           N
ATOM   1740  CA  LEU A 435       2.333   6.210 -17.052  1.00 69.53           C
ATOM   1741  CB  LEU A 435       1.938   7.022 -18.317  1.00 63.99           C
ATOM   1742  CG  LEU A 435       0.827   8.052 -18.220  1.00 67.83           C
ATOM   1743  CD1 LEU A 435       1.061   9.019 -17.059  1.00 73.35           C
ATOM   1744  CD2 LEU A 435       0.705   8.813 -19.532  1.00 68.52           C
ATOM   1745  C   LEU A 435       1.142   5.432 -16.481  1.00 71.79           C
ATOM   1746  O   LEU A 435       0.460   5.943 -15.587  1.00 75.74           O
ATOM   1747  N   LEU A 436       0.877   4.224 -16.979  1.00 70.67           N
ATOM   1748  CA  LEU A 436      -0.230   3.419 -16.446  1.00 72.59           C
ATOM   1749  CB  LEU A 436      -0.662   2.323 -17.433  1.00 83.72           C
ATOM   1750  CG  LEU A 436      -1.236   2.740 -18.799  1.00 87.87           C
ATOM   1751  CD1 LEU A 436      -1.786   1.509 -19.490  1.00 92.30           C
ATOM   1752  CD2 LEU A 436      -2.314   3.815 -18.720  1.00 85.55           C
ATOM   1753  C   LEU A 436       0.111   2.790 -15.106  1.00 71.17           C
ATOM   1754  O   LEU A 436      -0.778   2.468 -14.332  1.00 71.56           O
ATOM   1755  N   GLN A 437       1.394   2.584 -14.838  1.00 84.08           N
ATOM   1756  CA  GLN A 437       1.816   2.137 -13.508  1.00 97.02           C
ATOM   1757  CB  GLN A 437       3.293   1.737 -13.508  1.00110.46           C
ATOM   1758  CG  GLN A 437       3.536   0.451 -14.308  1.00123.77           C
ATOM   1759  CD  GLN A 437       5.001   0.058 -14.443  1.00130.65           C
ATOM   1760  OE1 GLN A 437       5.892   0.790 -14.025  1.00155.74           O
ATOM   1761  NE2 GLN A 437       5.254  -1.103 -15.036  1.00131.49           N
ATOM   1762  C   GLN A 437       1.486   3.203 -12.449  1.00 92.59           C
ATOM   1763  O   GLN A 437       0.894   2.882 -11.407  1.00 81.34           O
ATOM   1764  N   LYS A 438       1.800   4.463 -12.766  1.00 81.25           N
ATOM   1765  CA  LYS A 438       1.448   5.613 -11.921  1.00 83.78           C
ATOM   1766  CB  LYS A 438       1.943   6.931 -12.552  1.00 89.94           C
ATOM   1767  CG  LYS A 438       3.441   7.167 -12.492  1.00 89.90           C
ATOM   1768  CD  LYS A 438       4.002   6.991 -11.086  1.00 99.76           C
ATOM   1769  CE  LYS A 438       5.266   7.810 -10.855  1.00109.46           C
ATOM   1770  NZ  LYS A 438       6.250   7.731 -11.979  1.00110.13           N
ATOM   1771  C   LYS A 438      -0.047   5.761 -11.587  1.00 79.86           C
ATOM   1772  O   LYS A 438      -0.382   6.190 -10.510  1.00 66.67           O
ATOM   1773  N   MET A 439      -0.942   5.406 -12.505  1.00 85.25           N
ATOM   1774  CA  MET A 439      -2.371   5.401 -12.198  1.00 76.49           C
ATOM   1775  CB  MET A 439      -3.182   4.882 -13.360  1.00 77.21           C
ATOM   1776  CG  MET A 439      -3.850   5.957 -14.175  1.00 87.01           C
ATOM   1777  SD  MET A 439      -4.526   5.233 -15.699  1.00 91.05           S
ATOM   1778  CE  MET A 439      -5.894   4.276 -15.021  1.00 98.98           C
ATOM   1779  C   MET A 439      -2.740   4.584 -10.964  1.00 79.06           C
ATOM   1780  O   MET A 439      -3.736   4.896 -10.316  1.00 84.60           O
ATOM   1781  N   THR A 440      -1.977   3.534 -10.659  1.00 87.85           N
ATOM   1782  CA  THR A 440      -2.212   2.733  -9.435  1.00 98.74           C
ATOM   1783  CB  THR A 440      -1.735   1.260  -9.585  1.00102.66           C
ATOM   1784  OG1 THR A 440      -2.275   0.667 -10.784  1.00 95.68           O
ATOM   1785  CG2 THR A 440      -2.188   0.427  -8.389  1.00103.44           C
ATOM   1786  C   THR A 440      -1.609   3.382  -8.162  1.00 97.03           C
ATOM   1787  O   THR A 440      -2.219   3.331  -7.087  1.00103.81           O
ATOM   1788  N   ASP A 441      -0.424   3.976  -8.286  1.00 93.32           N
ATOM   1789  CA  ASP A 441       0.172   4.784  -7.204  1.00 94.43           C
ATOM   1790  CB  ASP A 441       1.412   5.550  -7.688  1.00 90.58           C
ATOM   1791  CG  ASP A 441       2.554   4.645  -8.087  1.00 97.75           C
ATOM   1792  OD1 ASP A 441       2.342   3.405  -8.264  1.00 95.16           O
ATOM   1793  OD2 ASP A 441       3.682   5.195  -8.231  1.00106.31           O
ATOM   1794  C   ASP A 441      -0.791   5.816  -6.623  1.00 93.30           C
ATOM   1795  O   ASP A 441      -0.857   5.982  -5.408  1.00106.30           O
ATOM   1796  N   LEU A 442      -1.518   6.511  -7.496  1.00 85.70           N
ATOM   1797  CA  LEU A 442      -2.416   7.592  -7.091  1.00 80.52           C
ATOM   1798  CB  LEU A 442      -3.083   8.274  -8.288  1.00 78.77           C
ATOM   1799  CG  LEU A 442      -2.316   9.383  -8.992  1.00 77.69           C
ATOM   1800  CD1 LEU A 442      -1.126   8.783  -9.662  1.00 88.06           C
ATOM   1801  CD2 LEU A 442      -3.142  10.031 -10.062  1.00 75.97           C
ATOM   1802  C   LEU A 442      -3.500   7.074  -6.170  1.00 90.14           C
ATOM   1803  O   LEU A 442      -3.698   7.652  -5.105  1.00 94.68           O
ATOM   1804  N   ARG A 443      -4.182   5.986  -6.553  1.00 82.38           N
ATOM   1805  CA  ARG A 443      -5.272   5.458  -5.715  1.00 93.01           C
ATOM   1806  CB  ARG A 443      -5.835   4.117  -6.194  1.00 94.87           C
ATOM   1807  CG  ARG A 443      -5.978   4.004  -7.695  1.00104.40           C
ATOM   1808  CD  ARG A 443      -7.121   3.111  -8.121  1.00102.22           C
ATOM   1809  NE  ARG A 443      -7.184   3.076  -9.582  1.00106.25           N
ATOM   1810  CZ  ARG A 443      -8.208   2.619 -10.299  1.00116.04           C
ATOM   1811  NH1 ARG A 443      -9.300   2.148  -9.692  1.00119.57           N
ATOM   1812  NH2 ARG A 443      -8.143   2.644 -11.638  1.00114.36           N
ATOM   1813  C   ARG A 443      -4.789   5.283  -4.293  1.00 95.66           C
ATOM   1814  O   ARG A 443      -5.495   5.616  -3.350  1.00 94.23           O
ATOM   1815  N   GLN A 444      -3.573   4.765  -4.151  1.00108.36           N
ATOM   1816  CA  GLN A 444      -2.942   4.612  -2.830  1.00115.24           C
ATOM   1817  CB  GLN A 444      -1.623   3.827  -2.944  1.00120.28           C
ATOM   1818  CG  GLN A 444      -1.814   2.342  -3.264  1.00129.63           C
ATOM   1819  CD  GLN A 444      -2.329   1.528  -2.081  1.00131.41           C
ATOM   1820  OE1 GLN A 444      -2.168   1.919  -0.923  1.00130.38           O
ATOM   1821  NE2 GLN A 444      -2.952   0.386  -2.370  1.00127.84           N
ATOM   1822  C   GLN A 444      -2.727   5.975  -2.165  1.00104.97           C
ATOM   1823  O   GLN A 444      -3.168   6.201  -1.018  1.00103.03           O
ATOM   1824  N   ILE A 445      -2.108   6.886  -2.913  1.00 93.55           N
ATOM   1825  CA  ILE A 445      -1.860   8.267  -2.457  1.00 90.47           C
ATOM   1826  CB  ILE A 445      -1.079   9.078  -3.537  1.00 96.27           C
ATOM   1827  CG1 ILE A 445       0.319   8.465  -3.742  1.00109.55           C
ATOM   1828  CD1 ILE A 445       0.890   8.663  -5.131  1.00116.31           C
ATOM   1829  CG2 ILE A 445      -0.923  10.554  -3.168  1.00 92.15           C
ATOM   1830  C   ILE A 445      -3.162   8.966  -2.060  1.00 80.90           C
ATOM   1831  O   ILE A 445      -3.194   9.711  -1.089  1.00 84.66           O
ATOM   1832  N   VAL A 446      -4.230   8.708  -2.807  1.00 80.46           N
ATOM   1833  CA  VAL A 446      -5.549   9.271  -2.519  1.00 75.08           C
ATOM   1834  CB  VAL A 446      -6.488   9.137  -3.739  1.00 79.00           C
ATOM   1835  CG1 VAL A 446      -7.918   9.563  -3.410  1.00 85.01           C
ATOM   1836  CG2 VAL A 446      -5.982  10.002  -4.882  1.00 80.84           C
ATOM   1837  C   VAL A 446      -6.164   8.650  -1.264  1.00 80.60           C
ATOM   1838  O   VAL A 446      -6.828   9.337  -0.498  1.00 78.23           O
ATOM   1839  N   THR A 447      -5.928   7.355  -1.052  1.00 96.60           N
ATOM   1840  CA  THR A 447      -6.395   6.662   0.151  1.00 96.90           C
ATOM   1841  CB  THR A 447      -6.172   5.139   0.050  1.00103.32           C
ATOM   1842  OG1 THR A 447      -6.545   4.672  -1.257  1.00108.36           O
ATOM   1843  CG2 THR A 447      -7.021   4.419   1.079  1.00106.78           C
ATOM   1844  C   THR A 447      -5.678   7.205   1.384  1.00 88.00           C
ATOM   1845  O   THR A 447      -6.310   7.565   2.375  1.00 87.56           O
ATOM   1846  N   GLU A 448      -4.355   7.272   1.287  1.00 87.94           N
ATOM   1847  CA  GLU A 448      -3.494   7.892   2.309  1.00 96.35           C
ATOM   1848  CB  GLU A 448      -2.044   7.955   1.792  1.00 97.85           C
ATOM   1849  CG  GLU A 448      -1.020   8.437   2.819  1.00106.10           C
ATOM   1850  CD  GLU A 448       0.430   8.048   2.515  1.00112.19           C
ATOM   1851  OE1 GLU A 448       0.676   6.961   1.941  1.00121.77           O
ATOM   1852  OE2 GLU A 448       1.342   8.827   2.890  1.00104.94           O
ATOM   1853  C   GLU A 448      -3.978   9.291   2.725  1.00 94.40           C
ATOM   1854  O   GLU A 448      -3.907   9.661   3.903  1.00 88.87           O
ATOM   1855  N   HIS A 449      -4.477  10.033   1.736  1.00 91.39           N
ATOM   1856  CA  HIS A 449      -5.032  11.374   1.902  1.00 86.96           C
ATOM   1857  CB  HIS A 449      -5.089  12.047   0.513  1.00 91.81           C
ATOM   1858  CG  HIS A 449      -5.817  13.352   0.480  1.00 97.73           C
ATOM   1859  ND1 HIS A 449      -5.250  14.537   0.897  1.00 98.39           N
ATOM   1860  CE1 HIS A 449      -6.117  15.519   0.723  1.00107.24           C
ATOM   1861  NE2 HIS A 449      -7.214  15.019   0.185  1.00107.59           N
ATOM   1862  CD2 HIS A 449      -7.051  13.666   0.019  1.00105.99           C
ATOM   1863  C   HIS A 449      -6.399  11.341   2.603  1.00 80.53           C
ATOM   1864  O   HIS A 449      -6.575  11.966   3.640  1.00 84.07           O
ATOM   1865  N   VAL A 450      -7.354  10.598   2.059  1.00 82.34           N
ATOM   1866  CA  VAL A 450      -8.679  10.467   2.687  1.00 86.86           C
ATOM   1867  CB  VAL A 450      -9.554   9.439   1.938  1.00 90.90           C
ATOM   1868  CG1 VAL A 450     -10.803   9.088   2.741  1.00 98.93           C
ATOM   1869  CG2 VAL A 450      -9.965   9.985   0.581  1.00 93.88           C
ATOM   1870  C   VAL A 450      -8.562  10.074   4.171  1.00 90.17           C
ATOM   1871  O   VAL A 450      -9.354  10.537   5.022  1.00 79.12           O
ATOM   1872  N   GLN A 451      -7.588   9.207   4.456  1.00 87.26           N
ATOM   1873  CA  GLN A 451      -7.297   8.792   5.821  1.00 93.08           C
ATOM   1874  CB  GLN A 451      -6.183   7.737   5.845  1.00 98.52           C
ATOM   1875  CG  GLN A 451      -6.663   6.328   5.521  1.00102.65           C
ATOM   1876  CD  GLN A 451      -5.532   5.313   5.454  1.00109.48           C
ATOM   1877  OE1 GLN A 451      -4.468   5.513   6.049  1.00116.35           O
ATOM   1878  NE2 GLN A 451      -5.759   4.208   4.737  1.00111.87           N
ATOM   1879  C   GLN A 451      -6.897  10.005   6.648  1.00 86.29           C
ATOM   1880  O   GLN A 451      -7.385  10.212   7.762  1.00 87.87           O
ATOM   1881  N   LEU A 452      -6.038  10.824   6.063  1.00 80.75           N
ATOM   1882  CA  LEU A 452      -5.561  12.034   6.714  1.00 82.03           C
ATOM   1883  CB  LEU A 452      -4.495  12.717   5.845  1.00 92.20           C
ATOM   1884  CG  LEU A 452      -3.301  13.371   6.545  1.00100.73           C
ATOM   1885  CD1 LEU A 452      -2.840  12.564   7.744  1.00105.26           C
ATOM   1886  CD2 LEU A 452      -2.147  13.546   5.567  1.00102.51           C
ATOM   1887  C   LEU A 452      -6.679  13.037   7.011  1.00 80.10           C
ATOM   1888  O   LEU A 452      -6.640  13.737   8.018  1.00 79.16           O
ATOM   1889  N   LEU A 453      -7.647  13.128   6.112  1.00 77.80           N
ATOM   1890  CA  LEU A 453      -8.820  13.956   6.354  1.00 89.04           C
ATOM   1891  CB  LEU A 453      -9.718  13.987   5.129  1.00 98.94           C
ATOM   1892  CG  LEU A 453      -9.144  14.724   3.936  1.00 97.48           C
ATOM   1893  CD1 LEU A 453     -10.246  14.807   2.946  1.00101.93           C
ATOM   1894  CD2 LEU A 453      -8.663  16.126   4.259  1.00 96.64           C
ATOM   1895  C   LEU A 453      -9.648  13.468   7.523  1.00 84.22           C
ATOM   1896  O   LEU A 453     -10.177  14.272   8.261  1.00 91.02           O
ATOM   1897  N   GLN A 454      -9.770  12.160   7.679  1.00 85.33           N
ATOM   1898  CA  GLN A 454     -10.434  11.600   8.853  1.00 89.89           C
ATOM   1899  CB  GLN A 454     -10.529  10.079   8.766  1.00 94.11           C
ATOM   1900  CG  GLN A 454     -11.832   9.602   8.168  1.00103.10           C
ATOM   1901  CD  GLN A 454     -11.951   8.099   8.261  1.00114.36           C
ATOM   1902  OE1 GLN A 454     -11.085   7.368   7.764  1.00124.28           O
ATOM   1903  NE2 GLN A 454     -13.009   7.620   8.914  1.00111.55           N
ATOM   1904  C   GLN A 454      -9.691  12.005  10.111  1.00 83.85           C
ATOM   1905  O   GLN A 454     -10.305  12.444  11.091  1.00 81.11           O
ATOM   1906  N   VAL A 455      -8.368  11.896  10.052  1.00 82.63           N
ATOM   1907  CA  VAL A 455      -7.506  12.277  11.184  1.00 83.30           C
ATOM   1908  CB  VAL A 455      -6.015  11.995  10.896  1.00 80.67           C
ATOM   1909  CG1 VAL A 455      -5.137  12.414  12.061  1.00 78.58           C
ATOM   1910  CG2 VAL A 455      -5.802  10.514  10.623  1.00 83.51           C
ATOM   1911  C   VAL A 455      -7.700  13.753  11.514  1.00 81.46           C
ATOM   1912  O   VAL A 455      -7.814  14.122  12.678  1.00 91.02           O
ATOM   1913  N   ILE A 456      -7.753  14.579  10.481  1.00 82.88           N
ATOM   1914  CA  ILE A 456      -7.917  16.022  10.644  1.00 91.90           C
ATOM   1915  CB  ILE A 456      -7.465  16.787   9.366  1.00 97.58           C
ATOM   1916  CG1 ILE A 456      -5.929  16.771   9.268  1.00105.20           C
ATOM   1917  CD1 ILE A 456      -5.372  16.962   7.867  1.00111.62           C
ATOM   1918  CG2 ILE A 456      -7.944  18.239   9.367  1.00 92.15           C
ATOM   1919  C   ILE A 456      -9.350  16.366  11.050  1.00 89.75           C
ATOM   1920  O   ILE A 456      -9.558  17.230  11.901  1.00 84.58           O
ATOM   1921  N   LYS A 457     -10.325  15.683  10.454  1.00 92.91           N
ATOM   1922  CA  LYS A 457     -11.738  15.938  10.734  1.00 99.34           C
ATOM   1923  CB  LYS A 457     -12.621  15.140   9.769  1.00100.86           C
ATOM   1924  CG  LYS A 457     -14.051  15.615   9.695  1.00112.73           C
ATOM   1925  CD  LYS A 457     -14.780  14.951   8.541  1.00119.43           C
ATOM   1926  CE  LYS A 457     -16.165  15.539   8.375  1.00123.31           C
ATOM   1927  NZ  LYS A 457     -17.042  15.368   9.571  1.00128.80           N
ATOM   1928  C   LYS A 457     -12.087  15.634  12.203  1.00102.74           C
ATOM   1929  O   LYS A 457     -12.966  16.277  12.781  1.00102.82           O
ATOM   1930  N   LYS A 458     -11.366  14.679  12.796  1.00104.83           N
ATOM   1931  CA  LYS A 458     -11.577  14.268  14.194  1.00108.17           C
ATOM   1932  CB  LYS A 458     -11.337  12.757  14.347  1.00104.47           C
ATOM   1933  CG  LYS A 458     -12.614  11.969  14.123  1.00108.80           C
ATOM   1934  CD  LYS A 458     -12.403  10.491  13.831  1.00110.36           C
ATOM   1935  CE  LYS A 458     -13.768   9.814  13.780  1.00109.91           C
ATOM   1936  NZ  LYS A 458     -13.703   8.382  13.405  1.00108.32           N
ATOM   1937  C   LYS A 458     -10.782  15.074  15.243  1.00111.21           C
ATOM   1938  O   LYS A 458     -11.387  15.635  16.165  1.00111.16           O
ATOM   1939  N   THR A 459      -9.454  15.164  15.082  1.00106.27           N
ATOM   1940  CA  THR A 459      -8.570  15.853  16.062  1.00 98.55           C
ATOM   1941  CB  THR A 459      -7.070  15.532  15.854  1.00 99.95           C
ATOM   1942  OG1 THR A 459      -6.598  16.067  14.610  1.00 94.13           O
ATOM   1943  CG2 THR A 459      -6.828  14.040  15.904  1.00100.15           C
ATOM   1944  C   THR A 459      -8.694  17.375  16.088  1.00105.63           C
ATOM   1945  O   THR A 459      -8.124  18.036  16.970  1.00112.23           O
ATOM   1946  N   GLU A 460      -9.386  17.918  15.088  1.00107.85           N
ATOM   1947  CA  GLU A 460      -9.738  19.324  15.021  1.00104.88           C
ATOM   1948  CB  GLU A 460      -9.013  20.011  13.863  1.00 97.24           C
ATOM   1949  CG  GLU A 460      -7.534  19.654  13.723  1.00 87.04           C
ATOM   1950  CD  GLU A 460      -6.650  20.337  14.741  1.00 90.11           C
ATOM   1951  OE1 GLU A 460      -6.941  21.501  15.083  1.00 98.30           O
ATOM   1952  OE2 GLU A 460      -5.646  19.738  15.183  1.00 93.33           O
ATOM   1953  C   GLU A 460     -11.245  19.404  14.812  1.00117.20           C
ATOM   1954  O   GLU A 460     -11.791  18.856  13.851  1.00121.04           O
ATOM   1955  N   THR A 461     -11.902  20.048  15.768  1.00131.83           N
ATOM   1956  CA  THR A 461     -13.310  20.434  15.692  1.00131.39           C
ATOM   1957  CB  THR A 461     -14.029  20.100  17.016  1.00135.34           C
ATOM   1958  OG1 THR A 461     -13.409  20.821  18.092  1.00141.52           O
ATOM   1959  CG2 THR A 461     -13.956  18.597  17.320  1.00125.53           C
ATOM   1960  C   THR A 461     -13.378  21.947  15.440  1.00124.79           C
ATOM   1961  O   THR A 461     -14.427  22.475  15.075  1.00104.34           O
ATOM   1962  N   ASP A 462     -12.239  22.623  15.641  1.00129.79           N
ATOM   1963  CA  ASP A 462     -12.058  24.054  15.377  1.00141.61           C
ATOM   1964  CB  ASP A 462     -10.618  24.456  15.763  1.00144.18           C
ATOM   1965  CG  ASP A 462     -10.361  25.964  15.647  1.00148.31           C
ATOM   1966  OD1 ASP A 462     -10.900  26.743  16.462  1.00147.08           O
ATOM   1967  OD2 ASP A 462      -9.606  26.370  14.738  1.00146.68           O
ATOM   1968  C   ASP A 462     -12.343  24.435  13.909  1.00147.83           C
ATOM   1969  O   ASP A 462     -12.722  25.577  13.614  1.00145.87           O
ATOM   1970  N   MET A 463     -12.153  23.472  13.006  1.00151.37           N
ATOM   1971  CA  MET A 463     -12.356  23.661  11.572  1.00142.79           C
ATOM   1972  CB  MET A 463     -11.171  23.055  10.839  1.00148.07           C
ATOM   1973  CG  MET A 463     -11.321  23.032   9.333  1.00158.11           C
ATOM   1974  SD  MET A 463      -9.730  22.859   8.545  1.00174.23           S
ATOM   1975  CE  MET A 463      -9.230  21.251   9.149  1.00166.49           C
ATOM   1976  C   MET A 463     -13.634  23.008  11.046  1.00132.39           C
ATOM   1977  O   MET A 463     -14.079  21.978  11.562  1.00131.68           O
ATOM   1978  N   SER A 464     -14.180  23.611   9.989  1.00119.29           N
ATOM   1979  CA  SER A 464     -15.319  23.084   9.242  1.00116.02           C
ATOM   1980  CB  SER A 464     -16.402  24.161   9.129  1.00126.02           C
ATOM   1981  OG  SER A 464     -16.921  24.490  10.405  1.00134.95           O
ATOM   1982  C   SER A 464     -14.854  22.662   7.846  1.00102.56           C
ATOM   1983  O   SER A 464     -14.115  23.391   7.198  1.00112.05           O
ATOM   1984  N   LEU A 465     -15.274  21.480   7.404  1.00 95.26           N
ATOM   1985  CA  LEU A 465     -14.980  20.971   6.052  1.00 95.43           C
ATOM   1986  CB  LEU A 465     -14.945  19.435   6.036  1.00 98.46           C
ATOM   1987  CG  LEU A 465     -14.141  18.794   4.897  1.00103.38           C
ATOM   1988  CD1 LEU A 465     -12.645  18.897   5.161  1.00103.80           C
ATOM   1989  CD2 LEU A 465     -14.523  17.332   4.710  1.00107.58           C
ATOM   1990  C   LEU A 465     -16.030  21.462   5.056  1.00 84.55           C
ATOM   1991  O   LEU A 465     -17.207  21.534   5.385  1.00 92.57           O
ATOM   1992  N   HIS A 466     -15.610  21.774   3.837  1.00 74.81           N
ATOM   1993  CA  HIS A 466     -16.502  22.390   2.864  1.00 68.66           C
ATOM   1994  CB  HIS A 466     -15.686  22.957   1.720  1.00 63.00           C
ATOM   1995  CG  HIS A 466     -16.471  23.775   0.743  1.00 61.63           C
ATOM   1996  ND1 HIS A 466     -17.438  23.227  -0.068  1.00 65.69           N
ATOM   1997  CE1 HIS A 466     -17.943  24.161  -0.851  1.00 64.24           C
ATOM   1998  NE2 HIS A 466     -17.322  25.300  -0.592  1.00 63.20           N
ATOM   1999  CD2 HIS A 466     -16.399  25.086   0.406  1.00 59.00           C
ATOM   2000  C   HIS A 466     -17.553  21.368   2.359  1.00 72.60           C
ATOM   2001  O   HIS A 466     -17.240  20.205   2.104  1.00 74.50           O
ATOM   2002  N   PRO A 467     -18.811  21.798   2.241  1.00 73.65           N
ATOM   2003  CA  PRO A 467     -19.896  20.916   1.817  1.00 85.33           C
ATOM   2004  CB  PRO A 467     -21.017  21.897   1.470  1.00 79.51           C
ATOM   2005  CG  PRO A 467     -20.804  23.008   2.414  1.00 80.05           C
ATOM   2006  CD  PRO A 467     -19.332  23.091   2.704  1.00 78.98           C
ATOM   2007  C   PRO A 467     -19.574  19.988   0.627  1.00 88.98           C
ATOM   2008  O   PRO A 467     -19.748  18.772   0.747  1.00 91.13           O
ATOM   2009  N   LEU A 468     -19.149  20.564  -0.503  1.00 81.59           N
ATOM   2010  CA  LEU A 468     -18.675  19.797  -1.658  1.00 70.37           C
ATOM   2011  CB  LEU A 468     -18.163  20.719  -2.745  1.00 65.11           C
ATOM   2012  CG  LEU A 468     -17.825  20.061  -4.074  1.00 67.84           C
ATOM   2013  CD1 LEU A 468     -18.933  19.093  -4.515  1.00 72.74           C
ATOM   2014  CD2 LEU A 468     -17.597  21.114  -5.156  1.00 66.35           C
ATOM   2015  C   LEU A 468     -17.601  18.783  -1.353  1.00 67.22           C
ATOM   2016  O   LEU A 468     -17.619  17.669  -1.893  1.00 61.82           O
ATOM   2017  N   LEU A 469     -16.661  19.165  -0.502  1.00 66.82           N
ATOM   2018  CA  LEU A 469     -15.617  18.229  -0.107  1.00 74.26           C
ATOM   2019  CB  LEU A 469     -14.479  18.954   0.603  1.00 75.64           C
ATOM   2020  CG  LEU A 469     -13.783  20.044  -0.242  1.00 76.59           C
ATOM   2021  CD1 LEU A 469     -12.551  20.516   0.517  1.00 70.21           C
ATOM   2022  CD2 LEU A 469     -13.368  19.607  -1.653  1.00 76.24           C
ATOM   2023  C   LEU A 469     -16.192  17.089   0.722  1.00 79.10           C
ATOM   2024  O   LEU A 469     -15.868  15.929   0.467  1.00 90.19           O
ATOM   2025  N   GLN A 470     -17.082  17.413   1.664  1.00 88.56           N
ATOM   2026  CA  GLN A 470     -17.826  16.397   2.433  1.00 91.36           C
ATOM   2027  CB  GLN A 470     -18.912  17.039   3.307  1.00101.80           C
ATOM   2028  CG  GLN A 470     -18.390  17.778   4.518  1.00110.42           C
ATOM   2029  CD  GLN A 470     -18.075  16.866   5.697  1.00118.14           C
ATOM   2030  OE1 GLN A 470     -17.782  15.669   5.543  1.00107.04           O
ATOM   2031  NE2 GLN A 470     -18.136  17.440   6.892  1.00126.34           N
ATOM   2032  C   GLN A 470     -18.481  15.353   1.537  1.00 82.68           C
ATOM   2033  O   GLN A 470     -18.245  14.158   1.734  1.00 78.23           O
ATOM   2034  N   GLU A 471     -19.290  15.818   0.571  1.00 71.46           N
ATOM   2035  CA  GLU A 471     -19.903  14.957  -0.461  1.00 72.16           C
ATOM   2036  CB  GLU A 471     -20.393  15.794  -1.634  1.00 76.98           C
ATOM   2037  CG  GLU A 471     -21.688  16.546  -1.376  1.00 79.22           C
ATOM   2038  CD  GLU A 471     -22.300  17.129  -2.636  1.00 81.23           C
ATOM   2039  OE1 GLU A 471     -22.122  16.565  -3.744  1.00 89.31           O
ATOM   2040  OE2 GLU A 471     -22.981  18.161  -2.516  1.00 81.00           O
ATOM   2041  C   GLU A 471     -18.963  13.899  -1.018  1.00 75.48           C
ATOM   2042  O   GLU A 471     -19.307  12.717  -1.104  1.00 82.53           O
ATOM   2043  N   ILE A 472     -17.767  14.339  -1.385  1.00 83.38           N
ATOM   2044  CA  ILE A 472     -16.771  13.457  -1.971  1.00 83.84           C
ATOM   2045  CB  ILE A 472     -15.621  14.248  -2.604  1.00 82.89           C
ATOM   2046  CG1 ILE A 472     -16.154  15.154  -3.715  1.00 79.32           C
ATOM   2047  CD1 ILE A 472     -15.206  16.287  -4.038  1.00 83.65           C
ATOM   2048  CG2 ILE A 472     -14.594  13.309  -3.222  1.00 88.99           C
ATOM   2049  C   ILE A 472     -16.269  12.482  -0.907  1.00 84.33           C
ATOM   2050  O   ILE A 472     -16.415  11.275  -1.065  1.00 90.54           O
ATOM   2051  N   TYR A 473     -15.746  13.012   0.190  1.00 87.28           N
ATOM   2052  CA  TYR A 473     -15.155  12.172   1.253  1.00 89.97           C
ATOM   2053  CB  TYR A 473     -14.471  13.037   2.296  1.00101.70           C
ATOM   2054  CG  TYR A 473     -13.387  13.848   1.690  1.00111.04           C
ATOM   2055  CD1 TYR A 473     -12.380  13.235   0.951  1.00119.25           C
ATOM   2056  CE1 TYR A 473     -11.387  13.974   0.359  1.00124.19           C
ATOM   2057  CZ  TYR A 473     -11.404  15.353   0.495  1.00124.35           C
ATOM   2058  OH  TYR A 473     -10.409  16.098  -0.053  1.00130.10           O
ATOM   2059  CE2 TYR A 473     -12.390  15.986   1.214  1.00124.55           C
ATOM   2060  CD2 TYR A 473     -13.379  15.231   1.806  1.00121.23           C
ATOM   2061  C   TYR A 473     -16.055  11.219   1.995  1.00 85.41           C
ATOM   2062  O   TYR A 473     -15.563  10.234   2.514  1.00 77.22           O
ATOM   2063  N   LYS A 474     -17.349  11.518   2.080  1.00 98.68           N
ATOM   2064  CA  LYS A 474     -18.278  10.640   2.794  1.00108.27           C
ATOM   2065  CB  LYS A 474     -19.612  11.336   3.078  1.00115.23           C
ATOM   2066  CG  LYS A 474     -19.543  12.303   4.252  1.00128.39           C
ATOM   2067  CD  LYS A 474     -20.901  12.885   4.625  1.00132.85           C
ATOM   2068  CE  LYS A 474     -20.744  14.024   5.625  1.00133.51           C
ATOM   2069  NZ  LYS A 474     -22.044  14.494   6.174  1.00131.64           N
ATOM   2070  C   LYS A 474     -18.482   9.381   1.969  1.00116.74           C
ATOM   2071  O   LYS A 474     -18.763   9.477   0.772  1.00122.76           O
ATOM   2072  N   ASP A 475     -18.324   8.218   2.611  1.00118.04           N
ATOM   2073  CA  ASP A 475     -18.411   6.903   1.948  1.00117.10           C
ATOM   2074  CB  ASP A 475     -19.859   6.609   1.446  1.00122.06           C
ATOM   2075  CG  ASP A 475     -20.727   5.833   2.466  1.00124.20           C
ATOM   2076  OD1 ASP A 475     -20.358   5.715   3.659  1.00121.20           O
ATOM   2077  OD2 ASP A 475     -21.806   5.333   2.058  1.00120.13           O
ATOM   2078  C   ASP A 475     -17.376   6.827   0.812  1.00111.46           C
ATOM   2079  O   ASP A 475     -17.695   6.467  -0.321  1.00123.68           O
ATOM   2080  N   LEU A 476     -16.139   7.198   1.127  1.00107.80           N
ATOM   2081  CA  LEU A 476     -15.029   7.138   0.179  1.00103.79           C
ATOM   2082  CB  LEU A 476     -14.646   8.547  -0.299  1.00101.48           C
ATOM   2083  CG  LEU A 476     -13.397   8.723  -1.178  1.00102.81           C
ATOM   2084  CD1 LEU A 476     -13.478   7.850  -2.406  1.00103.09           C
ATOM   2085  CD2 LEU A 476     -13.184  10.166  -1.598  1.00105.44           C
ATOM   2086  C   LEU A 476     -13.842   6.477   0.865  1.00105.17           C
ATOM   2087  O   LEU A 476     -13.357   7.004   1.871  1.00 95.08           O
ATOM   2088  N   TYR A 477     -13.406   5.329   0.322  1.00107.62           N
ATOM   2089  CA  TYR A 477     -12.187   4.590   0.751  1.00115.79           C
ATOM   2090  CB  TYR A 477     -10.939   5.033  -0.065  1.00122.44           C
ATOM   2091  CG  TYR A 477     -10.928   4.791  -1.582  1.00120.32           C
ATOM   2092  CD1 TYR A 477     -11.595   3.700  -2.171  1.00122.37           C
ATOM   2093  CE1 TYR A 477     -11.556   3.488  -3.553  1.00125.91           C
ATOM   2094  CZ  TYR A 477     -10.826   4.359  -4.374  1.00123.57           C
ATOM   2095  OH  TYR A 477     -10.792   4.153  -5.745  1.00104.47           O
ATOM   2096  CE2 TYR A 477     -10.146   5.431  -3.805  1.00120.67           C
ATOM   2097  CD2 TYR A 477     -10.192   5.637  -2.426  1.00117.25           C
ATOM   2098  C   TYR A 477     -11.832   4.700   2.252  1.00111.46           C
ATOM   2099  O   TYR A 477     -12.597   4.311   3.134  1.00107.33           O
TER    2100      TYR A 477
ATOM   2101  N   HIS B 687     -25.524  13.455  -2.822  1.00104.96           N
ATOM   2102  CA  HIS B 687     -24.503  14.268  -3.576  1.00105.94           C
ATOM   2103  CB  HIS B 687     -23.727  13.390  -4.566  1.00106.40           C
ATOM   2104  CG  HIS B 687     -22.881  12.359  -3.893  1.00109.78           C
ATOM   2105  ND1 HIS B 687     -23.176  11.013  -3.920  1.00112.67           N
ATOM   2106  CE1 HIS B 687     -22.267  10.355  -3.223  1.00117.84           C
ATOM   2107  NE2 HIS B 687     -21.406  11.230  -2.731  1.00114.39           N
ATOM   2108  CD2 HIS B 687     -21.773  12.489  -3.129  1.00110.58           C
ATOM   2109  C   HIS B 687     -25.139  15.460  -4.279  1.00102.70           C
ATOM   2110  O   HIS B 687     -25.089  15.574  -5.520  1.00 93.02           O
ATOM   2111  N   LYS B 688     -25.721  16.348  -3.467  1.00 97.27           N
ATOM   2112  CA  LYS B 688     -26.536  17.482  -3.948  1.00 97.52           C
ATOM   2113  CB  LYS B 688     -27.061  18.311  -2.768  1.00101.13           C
ATOM   2114  CG  LYS B 688     -28.120  17.613  -1.929  1.00107.50           C
ATOM   2115  CD  LYS B 688     -28.680  18.523  -0.845  1.00108.98           C
ATOM   2116  CE  LYS B 688     -29.800  17.861  -0.046  1.00114.53           C
ATOM   2117  NZ  LYS B 688     -29.379  16.670   0.756  1.00114.62           N
ATOM   2118  C   LYS B 688     -25.806  18.420  -4.914  1.00 92.45           C
ATOM   2119  O   LYS B 688     -26.290  18.689  -6.011  1.00 98.47           O
ATOM   2120  N   ILE B 689     -24.658  18.936  -4.481  1.00 93.55           N
ATOM   2121  CA  ILE B 689     -23.858  19.882  -5.291  1.00 86.59           C
ATOM   2122  CB  ILE B 689     -22.713  20.536  -4.495  1.00 87.36           C
ATOM   2123  CG1 ILE B 689     -23.251  21.319  -3.287  1.00 93.18           C
ATOM   2124  CD1 ILE B 689     -22.211  21.624  -2.218  1.00 93.99           C
ATOM   2125  CG2 ILE B 689     -21.934  21.493  -5.392  1.00 96.03           C
ATOM   2126  C   ILE B 689     -23.278  19.221  -6.548  1.00 85.26           C
ATOM   2127  O   ILE B 689     -23.331  19.814  -7.632  1.00 69.93           O
ATOM   2128  N   LEU B 690     -22.737  18.003  -6.412  1.00 82.09           N
ATOM   2129  CA  LEU B 690     -22.238  17.271  -7.580  1.00 86.68           C
ATOM   2130  CB  LEU B 690     -21.703  15.883  -7.203  1.00 94.02           C
ATOM   2131  CG  LEU B 690     -20.361  15.792  -6.444  1.00 92.41           C
ATOM   2132  CD1 LEU B 690     -20.092  14.350  -6.051  1.00 92.91           C
ATOM   2133  CD2 LEU B 690     -19.162  16.318  -7.218  1.00 90.10           C
ATOM   2134  C   LEU B 690     -23.306  17.174  -8.675  1.00 86.13           C
ATOM   2135  O   LEU B 690     -23.041  17.561  -9.822  1.00 74.74           O
ATOM   2136  N   HIS B 691     -24.508  16.705  -8.307  1.00 89.18           N
ATOM   2137  CA  HIS B 691     -25.649  16.670  -9.241  1.00 94.03           C
ATOM   2138  CB  HIS B 691     -26.968  16.274  -8.567  1.00104.45           C
ATOM   2139  CG  HIS B 691     -27.033  14.844  -8.147  1.00108.61           C
ATOM   2140  ND1 HIS B 691     -26.615  14.419  -6.907  1.00114.55           N
ATOM   2141  CE1 HIS B 691     -26.797  13.116  -6.799  1.00118.34           C
ATOM   2142  NE2 HIS B 691     -27.320  12.680  -7.932  1.00121.77           N
ATOM   2143  CD2 HIS B 691     -27.480  13.742  -8.791  1.00111.04           C
ATOM   2144  C   HIS B 691     -25.854  18.021  -9.872  1.00 84.96           C
ATOM   2145  O   HIS B 691     -26.025  18.105 -11.086  1.00 80.41           O
ATOM   2146  N   ARG B 692     -25.826  19.067  -9.043  1.00 79.50           N
ATOM   2147  CA  ARG B 692     -26.048  20.443  -9.510  1.00 87.18           C
ATOM   2148  CB  ARG B 692     -26.029  21.408  -8.319  1.00 93.14           C
ATOM   2149  CG  ARG B 692     -26.657  22.772  -8.591  1.00100.35           C
ATOM   2150  CD  ARG B 692     -26.965  23.486  -7.279  1.00103.79           C
ATOM   2151  NE  ARG B 692     -28.153  22.893  -6.656  1.00110.61           N
ATOM   2152  CZ  ARG B 692     -28.377  22.737  -5.344  1.00109.92           C
ATOM   2153  NH1 ARG B 692     -27.489  23.130  -4.417  1.00 97.69           N
ATOM   2154  NH2 ARG B 692     -29.527  22.168  -4.957  1.00110.08           N
ATOM   2155  C   ARG B 692     -25.001  20.842 -10.569  1.00 81.68           C
ATOM   2156  O   ARG B 692     -25.337  21.233 -11.702  1.00 77.85           O
ATOM   2157  N   LEU B 693     -23.738  20.671 -10.192  1.00 74.33           N
ATOM   2158  CA  LEU B 693     -22.597  20.898 -11.077  1.00 74.04           C
ATOM   2159  CB  LEU B 693     -21.286  20.534 -10.367  1.00 68.47           C
ATOM   2160  CG  LEU B 693     -20.895  21.478  -9.211  1.00 65.80           C
ATOM   2161  CD1 LEU B 693     -19.736  20.931  -8.400  1.00 66.20           C
ATOM   2162  CD2 LEU B 693     -20.568  22.867  -9.734  1.00 65.43           C
ATOM   2163  C   LEU B 693     -22.709  20.116 -12.373  1.00 79.19           C
ATOM   2164  O   LEU B 693     -22.566  20.687 -13.471  1.00 73.96           O
ATOM   2165  N   LEU B 694     -22.967  18.820 -12.250  1.00 73.28           N
ATOM   2166  CA  LEU B 694     -23.191  18.007 -13.436  1.00 79.06           C
ATOM   2167  CB  LEU B 694     -23.303  16.539 -13.056  1.00 75.27           C
ATOM   2168  CG  LEU B 694     -21.944  15.938 -12.729  1.00 70.13           C
ATOM   2169  CD1 LEU B 694     -22.153  14.576 -12.067  1.00 77.89           C
ATOM   2170  CD2 LEU B 694     -21.084  15.827 -13.984  1.00 72.35           C
ATOM   2171  C   LEU B 694     -24.407  18.439 -14.235  1.00 87.91           C
ATOM   2172  O   LEU B 694     -24.374  18.414 -15.466  1.00 92.42           O
ATOM   2173  N   GLN B 695     -25.467  18.839 -13.529  1.00101.41           N
ATOM   2174  CA  GLN B 695     -26.726  19.200 -14.174  1.00102.30           C
ATOM   2175  CB  GLN B 695     -27.899  19.298 -13.180  1.00113.52           C
ATOM   2176  CG  GLN B 695     -28.616  17.968 -12.921  1.00118.06           C
ATOM   2177  CD  GLN B 695     -29.041  17.237 -14.196  1.00123.63           C
ATOM   2178  OE1 GLN B 695     -29.162  17.835 -15.274  1.00124.39           O
ATOM   2179  NE2 GLN B 695     -29.282  15.936 -14.075  1.00123.93           N
ATOM   2180  C   GLN B 695     -26.619  20.457 -15.012  1.00 94.18           C
ATOM   2181  O   GLN B 695     -27.056  20.458 -16.166  1.00 98.01           O
ATOM   2182  N   GLU B 696     -26.030  21.503 -14.440  1.00 92.81           N
ATOM   2183  CA  GLU B 696     -25.659  22.710 -15.194  1.00 98.31           C
ATOM   2184  CB  GLU B 696     -24.582  23.480 -14.435  1.00 98.92           C
ATOM   2185  CG  GLU B 696     -24.050  24.727 -15.152  1.00 99.34           C
ATOM   2186  CD  GLU B 696     -22.836  25.321 -14.464  1.00108.34           C
ATOM   2187  OE1 GLU B 696     -22.596  24.985 -13.280  1.00113.29           O
ATOM   2188  OE2 GLU B 696     -22.109  26.117 -15.105  1.00108.37           O
ATOM   2189  C   GLU B 696     -25.139  22.391 -16.608  1.00100.61           C
ATOM   2190  O   GLU B 696     -25.357  23.155 -17.553  1.00105.95           O
TER    2191      GLU B 696
HETATM 2192  OAC B4H A 501      -9.763  18.480   2.283  1.00112.05           O
HETATM 2193  NAN B4H A 501      -9.068  18.553   1.082  1.00101.67           N
HETATM 2194  OAD B4H A 501      -9.428  17.771   0.002  1.00112.60           O
HETATM 2195  CAL B4H A 501      -8.029  19.430   0.930  1.00 95.93           C
HETATM 2196  CAH B4H A 501      -7.222  19.309  -0.205  1.00 95.21           C
HETATM 2197  CAG B4H A 501      -7.826  20.399   1.909  1.00 93.36           C
HETATM 2198  CAF B4H A 501      -6.792  21.285   1.753  1.00 96.86           C
HETATM 2199  CAK B4H A 501      -5.973  21.197   0.628  1.00 94.55           C
HETATM 2200  CAM B4H A 501      -6.192  20.188  -0.361  1.00100.06           C
HETATM 2201  CAJ B4H A 501      -5.215  20.236  -1.535  1.00 99.31           C
HETATM 2202  OAB B4H A 501      -4.152  19.553  -1.580  1.00 88.32           O
HETATM 2203  NAI B4H A 501      -5.557  21.144  -2.476  1.00 98.30           N
HETATM 2204  CAA B4H A 501      -4.662  21.619  -3.593  1.00 93.58           C
HETATM 2205  O   HOH A 601     -17.838  26.427 -26.289  1.00 90.44           O
HETATM 2206  O   HOH A 602       6.588  17.312 -27.286  1.00 83.96           O
HETATM 2207  O   HOH A 603       7.265  -0.766 -16.866  1.00 96.29           O
HETATM 2208  O   HOH A 604       8.555  -2.142 -14.712  1.00 70.75           O
HETATM 2209  O   HOH A 605     -19.927  14.006 -22.364  1.00 62.58           O
HETATM 2210  O   HOH A 606      -0.290  26.450  13.223  1.00 98.84           O
HETATM 2211  O   HOH A 607      -5.019  24.807 -13.220  1.00 65.41           O
HETATM 2212  O   HOH A 608       5.605   4.844 -25.360  1.00 86.98           O
HETATM 2213  O   HOH A 609       2.045  20.018   4.435  1.00 71.11           O
HETATM 2214  O   HOH A 610      -3.531  16.620 -28.966  1.00 90.64           O
HETATM 2215  O   HOH A 611       1.739  41.614  -0.295  1.00106.58           O
HETATM 2216  O   HOH A 612      -6.839  29.064 -10.467  1.00112.24           O
HETATM 2217  O   HOH A 613       5.340  14.643 -16.339  1.00 57.21           O
HETATM 2218  O   HOH A 614     -10.159  17.933  -3.085  1.00131.65           O
HETATM 2219  O   HOH A 615     -25.719  10.593  -7.846  1.00 77.54           O
HETATM 2220  O   HOH A 616     -22.873   4.250 -16.984  1.00 75.86           O
HETATM 2221  O   HOH A 617      -8.378  28.761 -18.882  1.00 76.21           O
HETATM 2222  O   HOH A 618     -11.498  11.575  -4.561  1.00 70.00           O
HETATM 2223  O   HOH A 619      -9.761   6.356   5.400  1.00104.59           O
HETATM 2224  O   HOH A 620     -29.705   5.158 -11.768  1.00 67.06           O
HETATM 2225  O   HOH A 621      -9.607   7.759  -5.876  1.00 74.25           O
HETATM 2226  O   HOH A 622      -1.009  28.198  -8.650  1.00 83.22           O
HETATM 2227  O   HOH A 623      12.366  20.025  -8.575  1.00 93.77           O
HETATM 2228  O   HOH A 624     -20.125  16.155 -10.108  1.00113.72           O
HETATM 2229  O   HOH A 625      -1.288  20.454 -15.386  1.00 57.40           O
HETATM 2230  O   HOH A 626     -20.316   5.214  -5.446  1.00 70.52           O
HETATM 2231  O   HOH A 627       1.297  17.176 -14.120  1.00 52.02           O
HETATM 2232  O   HOH A 628      -3.964  10.538 -30.138  1.00 67.45           O
HETATM 2233  O   HOH A 629      -6.838   5.360 -11.173  1.00 87.66           O
HETATM 2234  O   HOH A 630     -12.950   8.011 -11.889  1.00 46.74           O
HETATM 2235  O   HOH A 631       1.244  16.121  -6.872  1.00 61.38           O
HETATM 2236  O   HOH A 632     -21.674   8.856 -26.793  1.00 88.64           O
END
