# Supplementary material for: Mechanistic elucidation guided by covalent inhibitors for the development of anti-diabetic PPARγ ligands
Source: Chem Sci. 2016 May 13;7(8):5523–9. doi: 10.1039/c6sc01279e (PMC6021786; doi:10.1039/c6sc01279e)
Supplement: Supplementary file 1 [file SC-007-C6SC01279E-s001.zip › SR1664.pdb]

HEADER    ----                                    08-AUG-15   XXXX              
COMPND    ---                                                                   
REMARK   3
REMARK   3 REFINEMENT.
REMARK   3   PROGRAM     : REFMAC 5.8.0103  
REMARK   3   AUTHORS     : MURSHUDOV,SKUBAK,LEBEDEV,PANNU,
REMARK   3                 STEINER,NICHOLLS,WINN,LONG,VAGIN
REMARK   3
REMARK   3    REFINEMENT TARGET : MAXIMUM LIKELIHOOD
REMARK   3
REMARK   3  DATA USED IN REFINEMENT.
REMARK   3   RESOLUTION RANGE HIGH (ANGSTROMS) :   2.20
REMARK   3   RESOLUTION RANGE LOW  (ANGSTROMS) :  30.00
REMARK   3   DATA CUTOFF            (SIGMA(F)) : NONE
REMARK   3   COMPLETENESS FOR RANGE        (%) :  99.16
REMARK   3   NUMBER OF REFLECTIONS             :   18333
REMARK   3
REMARK   3  FIT TO DATA USED IN REFINEMENT.
REMARK   3   CROSS-VALIDATION METHOD          : THROUGHOUT
REMARK   3   FREE R VALUE TEST SET SELECTION  : RANDOM
REMARK   3   R VALUE     (WORKING + TEST SET) : 0.20735
REMARK   3   R VALUE            (WORKING SET) :  0.20579
REMARK   3   FREE R VALUE                     :  0.23825
REMARK   3   FREE R VALUE TEST SET SIZE   (%) :  5.0
REMARK   3   FREE R VALUE TEST SET COUNT      :   975
REMARK   3
REMARK   3  FIT IN THE HIGHEST RESOLUTION BIN.
REMARK   3   TOTAL NUMBER OF BINS USED           :      20
REMARK   3   BIN RESOLUTION RANGE HIGH           :    2.200
REMARK   3   BIN RESOLUTION RANGE LOW            :    2.257
REMARK   3   REFLECTION IN BIN     (WORKING SET) :     1322
REMARK   3   BIN COMPLETENESS (WORKING+TEST) (%) :   100.00
REMARK   3   BIN R VALUE           (WORKING SET) :    0.306
REMARK   3   BIN FREE R VALUE SET COUNT          :       69
REMARK   3   BIN FREE R VALUE                    :    0.314
REMARK   3
REMARK   3  NUMBER OF NON-HYDROGEN ATOMS USED IN REFINEMENT.
REMARK   3   ALL ATOMS                :     2378
REMARK   3
REMARK   3  B VALUES.
REMARK   3   FROM WILSON PLOT           (A**2) : NULL
REMARK   3   MEAN B VALUE      (OVERALL, A**2) :  65.194
REMARK   3   OVERALL ANISOTROPIC B VALUE.
REMARK   3    B11 (A**2) :    -1.23
REMARK   3    B22 (A**2) :    -2.86
REMARK   3    B33 (A**2) :     4.09
REMARK   3    B12 (A**2) :    -0.00
REMARK   3    B13 (A**2) :     0.00
REMARK   3    B23 (A**2) :     0.00
REMARK   3
REMARK   3  ESTIMATED OVERALL COORDINATE ERROR.
REMARK   3   ESU BASED ON R VALUE                            (A):   0.240
REMARK   3   ESU BASED ON FREE R VALUE                       (A):   0.193
REMARK   3   ESU BASED ON MAXIMUM LIKELIHOOD                 (A):   0.146
REMARK   3   ESU FOR B VALUES BASED ON MAXIMUM LIKELIHOOD (A**2):   6.024
REMARK   3
REMARK   3 CORRELATION COEFFICIENTS.
REMARK   3   CORRELATION COEFFICIENT FO-FC      :   0.959
REMARK   3   CORRELATION COEFFICIENT FO-FC FREE :   0.938
REMARK   3
REMARK   3  RMS DEVIATIONS FROM IDEAL VALUES        COUNT    RMS    WEIGHT
REMARK   3   BOND LENGTHS REFINED ATOMS        (A):  2348 ; 0.013 ; 0.019
REMARK   3   BOND LENGTHS OTHERS               (A):  2341 ; 0.002 ; 0.020
REMARK   3   BOND ANGLES REFINED ATOMS   (DEGREES):  3165 ; 1.491 ; 2.009
REMARK   3   BOND ANGLES OTHERS          (DEGREES):  5397 ; 0.971 ; 3.004
REMARK   3   TORSION ANGLES, PERIOD 1    (DEGREES):   278 ; 5.255 ; 5.000
REMARK   3   TORSION ANGLES, PERIOD 2    (DEGREES):   102 ;34.610 ;25.196
REMARK   3   TORSION ANGLES, PERIOD 3    (DEGREES):   452 ;14.584 ;15.000
REMARK   3   TORSION ANGLES, PERIOD 4    (DEGREES):     9 ;19.849 ;15.000
REMARK   3   CHIRAL-CENTER RESTRAINTS       (A**3):   361 ; 0.083 ; 0.200
REMARK   3   GENERAL PLANES REFINED ATOMS      (A):  2563 ; 0.006 ; 0.021
REMARK   3   GENERAL PLANES OTHERS             (A):   508 ; 0.002 ; 0.020
REMARK   3
REMARK   3  ISOTROPIC THERMAL FACTOR RESTRAINTS.     COUNT   RMS    WEIGHT
REMARK   3   MAIN-CHAIN BOND REFINED ATOMS  (A**2):  1121 ; 4.462 ; 6.116
REMARK   3   MAIN-CHAIN BOND OTHER ATOMS    (A**2):  1120 ; 4.462 ; 6.112
REMARK   3   MAIN-CHAIN ANGLE REFINED ATOMS (A**2):  1396 ; 6.644 ; 9.142
REMARK   3   MAIN-CHAIN ANGLE OTHER ATOMS (A**2)  :  1397 ; 6.642 ; 9.147
REMARK   3   SIDE-CHAIN BOND REFINED ATOMS  (A**2):  1226 ; 5.124 ; 6.816
REMARK   3   SIDE-CHAIN BOND OTHER ATOMS  (A**2)  :  1227 ; 5.122 ; 6.815
REMARK   3   SIDE-CHAIN ANGLE OTHER ATOMS (A**2)  :  1769 ; 8.205 ; 9.938
REMARK   3   LONG RANGE B REFINED ATOMS (A**2)    :  2719 ;11.382 ;48.933
REMARK   3   LONG RANGE B OTHER ATOMS (A**2)      :  2705 ;11.377 ;48.899
REMARK   3
REMARK   3  NCS RESTRAINTS STATISTICS
REMARK   3   NUMBER OF NCS GROUPS : NULL
REMARK   3
REMARK   3  TWIN DETAILS
REMARK   3   NUMBER OF TWIN DOMAINS  : NULL
REMARK   3
REMARK   3
REMARK   3  TLS DETAILS
REMARK   3   NUMBER OF TLS GROUPS  : NULL
REMARK   3
REMARK   3
REMARK   3  BULK SOLVENT MODELLING.
REMARK   3   METHOD USED :  MASK
REMARK   3   PARAMETERS FOR MASK CALCULATION
REMARK   3   VDW PROBE RADIUS   :   1.20
REMARK   3   ION PROBE RADIUS   :   0.80
REMARK   3   SHRINKAGE RADIUS   :   0.80
REMARK   3
REMARK   3  OTHER REFINEMENT REMARKS:
REMARK   3  HYDROGENS HAVE BEEN ADDED IN THE RIDING POSITIONS
REMARK   3  U VALUES      : REFINED INDIVIDUALLY
REMARK   3
LINKR            GLN A 271                     SER A 274                gap
CISPEP   1 LYS A  358    PRO A  359                    0.00
CRYST1   53.076  130.871   53.063  90.00  90.00  90.00 P 21 21 2                
SCALE1      0.018841  0.000000  0.000000        0.00000                         
SCALE2     -0.000000  0.007641  0.000000        0.00000                         
SCALE3      0.000000 -0.000000  0.018846        0.00000                         
ATOM      1  N   ASN A 205     -22.492   6.813  14.172  1.00 97.21      A    N
ATOM      2  CA  ASN A 205     -21.349   5.951  14.638  1.00103.52      A    C
ATOM      3  CB  ASN A 205     -21.670   4.454  14.388  1.00101.18      A    C
ATOM      4  CG  ASN A 205     -21.625   4.044  12.922  1.00 98.66      A    C
ATOM      5  OD1 ASN A 205     -20.765   4.472  12.154  1.00103.04      A    O
ATOM      6  ND2 ASN A 205     -22.529   3.141  12.550  1.00 97.56      A    N
ATOM      7  C   ASN A 205     -19.950   6.402  14.104  1.00112.46      A    C
ATOM      8  O   ASN A 205     -19.881   7.367  13.349  1.00115.41      A    O
ATOM      9  N   PRO A 206     -18.838   5.737  14.521  1.00122.62      A    N
ATOM     10  CA  PRO A 206     -17.489   6.160  14.066  1.00123.16      A    C
ATOM     11  CB  PRO A 206     -16.551   5.191  14.803  1.00124.77      A    C
ATOM     12  CG  PRO A 206     -17.298   4.796  16.026  1.00123.57      A    C
ATOM     13  CD  PRO A 206     -18.740   4.750  15.618  1.00124.87      A    C
ATOM     14  C   PRO A 206     -17.201   6.114  12.550  1.00121.31      A    C
ATOM     15  O   PRO A 206     -16.555   7.030  12.031  1.00117.70      A    O
ATOM     16  N   GLU A 207     -17.643   5.057  11.863  1.00114.97      A    N
ATOM     17  CA  GLU A 207     -17.468   4.949  10.401  1.00105.92      A    C
ATOM     18  CB  GLU A 207     -17.764   3.540   9.906  1.00118.32      A    C
ATOM     19  CG  GLU A 207     -16.764   2.486  10.332  1.00129.61      A    C
ATOM     20  CD  GLU A 207     -16.869   1.239   9.475  1.00138.85      A    C
ATOM     21  OE1 GLU A 207     -18.002   0.870   9.087  1.00138.16      A    O
ATOM     22  OE2 GLU A 207     -15.816   0.638   9.177  1.00148.06      A    O
ATOM     23  C   GLU A 207     -18.384   5.901   9.646  1.00 86.31      A    C
ATOM     24  O   GLU A 207     -17.946   6.585   8.727  1.00 82.57      A    O
ATOM     25  N   SER A 208     -19.663   5.908  10.013  1.00 72.78      A    N
ATOM     26  CA  SER A 208     -20.628   6.875   9.484  1.00 69.27      A    C
ATOM     27  CB  SER A 208     -21.921   6.900  10.300  1.00 71.81      A    C
ATOM     28  OG  SER A 208     -22.789   5.866   9.902  1.00 80.26      A    O
ATOM     29  C   SER A 208     -20.069   8.279   9.485  1.00 67.61      A    C
ATOM     30  O   SER A 208     -20.149   8.974   8.484  1.00 70.45      A    O
ATOM     31  N   ALA A 209     -19.524   8.683  10.627  1.00 62.98      A    N
ATOM     32  CA  ALA A 209     -18.955  10.014  10.814  1.00 63.51      A    C
ATOM     33  CB  ALA A 209     -18.334  10.136  12.204  1.00 58.34      A    C
ATOM     34  C   ALA A 209     -17.923  10.378   9.723  1.00 60.63      A    C
ATOM     35  O   ALA A 209     -17.975  11.472   9.176  1.00 55.53      A    O
ATOM     36  N   ASP A 210     -16.995   9.465   9.439  1.00 59.43      A    N
ATOM     37  CA  ASP A 210     -15.979   9.675   8.406  1.00 57.70      A    C
ATOM     38  CB  ASP A 210     -14.995   8.503   8.378  1.00 61.87      A    C
ATOM     39  CG  ASP A 210     -14.076   8.486   9.579  1.00 68.15      A    C
ATOM     40  OD1 ASP A 210     -13.675   9.573  10.056  1.00 69.73      A    O
ATOM     41  OD2 ASP A 210     -13.762   7.377  10.046  1.00 69.99      A    O
ATOM     42  C   ASP A 210     -16.597   9.848   7.001  1.00 57.96      A    C
ATOM     43  O   ASP A 210     -16.100  10.641   6.205  1.00 56.61      A    O
ATOM     44  N   LEU A 211     -17.651   9.080   6.721  1.00 55.26      A    N
ATOM     45  CA  LEU A 211     -18.400   9.172   5.485  1.00 55.74      A    C
ATOM     46  CB  LEU A 211     -19.315   7.971   5.305  1.00 55.42      A    C
ATOM     47  CG  LEU A 211     -18.641   6.598   5.187  1.00 56.94      A    C
ATOM     48  CD1 LEU A 211     -19.741   5.549   5.181  1.00 59.95      A    C
ATOM     49  CD2 LEU A 211     -17.735   6.454   3.967  1.00 58.53      A    C
ATOM     50  C   LEU A 211     -19.213  10.459   5.381  1.00 58.14      A    C
ATOM     51  O   LEU A 211     -19.349  10.998   4.272  1.00 54.57      A    O
ATOM     52  N   ARG A 212     -19.738  10.956   6.508  1.00 58.80      A    N
ATOM     53  CA  ARG A 212     -20.347  12.285   6.542  1.00 57.36      A    C
ATOM     54  CB  ARG A 212     -21.102  12.575   7.846  1.00 60.87      A    C
ATOM     55  CG  ARG A 212     -22.297  11.696   8.093  1.00 64.36      A    C
ATOM     56  CD  ARG A 212     -23.241  11.662   6.913  1.00 70.94      A    C
ATOM     57  NE  ARG A 212     -23.821  12.982   6.627  1.00 76.17      A    N
ATOM     58  CZ  ARG A 212     -24.194  13.429   5.416  1.00 80.35      A    C
ATOM     59  NH1 ARG A 212     -24.022  12.696   4.295  1.00 68.28      A    N
ATOM     60  NH2 ARG A 212     -24.732  14.649   5.321  1.00 81.11      A    N
ATOM     61  C   ARG A 212     -19.319  13.367   6.331  1.00 54.31      A    C
ATOM     62  O   ARG A 212     -19.618  14.351   5.658  1.00 47.40      A    O
ATOM     63  N   ALA A 213     -18.123  13.194   6.884  1.00 52.74      A    N
ATOM     64  CA  ALA A 213     -17.036  14.152   6.653  1.00 57.30      A    C
ATOM     65  CB  ALA A 213     -15.803  13.795   7.479  1.00 55.45      A    C
ATOM     66  C   ALA A 213     -16.676  14.242   5.147  1.00 61.17      A    C
ATOM     67  O   ALA A 213     -16.536  15.352   4.611  1.00 52.76      A    O
ATOM     68  N   LEU A 214     -16.552  13.079   4.492  1.00 51.07      A    N
ATOM     69  CA  LEU A 214     -16.236  13.015   3.072  1.00 50.48      A    C
ATOM     70  CB  LEU A 214     -16.138  11.564   2.627  1.00 46.20      A    C
ATOM     71  CG  LEU A 214     -15.641  11.270   1.218  1.00 47.34      A    C
ATOM     72  CD1 LEU A 214     -14.296  11.916   0.932  1.00 45.77      A    C
ATOM     73  CD2 LEU A 214     -15.544   9.754   1.095  1.00 49.40      A    C
ATOM     74  C   LEU A 214     -17.291  13.747   2.231  1.00 47.82      A    C
ATOM     75  O   LEU A 214     -16.951  14.580   1.396  1.00 46.84      A    O
ATOM     76  N   ALA A 215     -18.557  13.447   2.491  1.00 45.60      A    N
ATOM     77  CA  ALA A 215     -19.685  14.118   1.871  1.00 48.88      A    C
ATOM     78  CB  ALA A 215     -20.985  13.631   2.474  1.00 49.92      A    C
ATOM     79  C   ALA A 215     -19.626  15.630   1.952  1.00 55.19      A    C
ATOM     80  O   ALA A 215     -19.952  16.302   0.979  1.00 58.32      A    O
ATOM     81  N   LYS A 216     -19.234  16.162   3.107  1.00 55.33      A    N
ATOM     82  CA  LYS A 216     -19.205  17.603   3.317  1.00 60.72      A    C
ATOM     83  CB  LYS A 216     -19.181  17.955   4.828  1.00 71.46      A    C
ATOM     84  CG  LYS A 216     -19.148  19.468   5.109  1.00 89.64      A    C
ATOM     85  CD  LYS A 216     -18.658  19.874   6.504  1.00100.90      A    C
ATOM     86  CE  LYS A 216     -18.015  21.266   6.473  1.00104.22      A    C
ATOM     87  NZ  LYS A 216     -17.865  21.904   7.813  1.00107.04      A    N
ATOM     88  C   LYS A 216     -18.001  18.211   2.583  1.00 54.09      A    C
ATOM     89  O   LYS A 216     -18.118  19.233   1.913  1.00 57.70      A    O
ATOM     90  N   HIS A 217     -16.841  17.600   2.742  1.00 47.87      A    N
ATOM     91  CA  HIS A 217     -15.635  18.020   2.053  1.00 51.10      A    C
ATOM     92  CB  HIS A 217     -14.506  17.052   2.351  1.00 51.27      A    C
ATOM     93  CG  HIS A 217     -13.323  17.198   1.444  1.00 55.21      A    C
ATOM     94  ND1 HIS A 217     -12.240  17.995   1.754  1.00 56.04      A    N
ATOM     95  CE1 HIS A 217     -11.344  17.911   0.784  1.00 58.16      A    C
ATOM     96  NE2 HIS A 217     -11.817  17.101  -0.152  1.00 55.03      A    N
ATOM     97  CD2 HIS A 217     -13.054  16.645   0.236  1.00 53.47      A    C
ATOM     98  C   HIS A 217     -15.886  18.108   0.540  1.00 54.44      A    C
ATOM     99  O   HIS A 217     -15.494  19.077  -0.107  1.00 52.02      A    O
ATOM    100  N   LEU A 218     -16.554  17.089   0.005  1.00 51.46      A    N
ATOM    101  CA  LEU A 218     -16.869  17.026  -1.403  1.00 46.13      A    C
ATOM    102  CB  LEU A 218     -17.401  15.631  -1.785  1.00 43.46      A    C
ATOM    103  CG  LEU A 218     -16.364  14.483  -1.824  1.00 43.23      A    C
ATOM    104  CD1 LEU A 218     -17.047  13.181  -2.169  1.00 41.14      A    C
ATOM    105  CD2 LEU A 218     -15.236  14.736  -2.815  1.00 42.58      A    C
ATOM    106  C   LEU A 218     -17.863  18.126  -1.804  1.00 49.45      A    C
ATOM    107  O   LEU A 218     -17.700  18.749  -2.863  1.00 45.03      A    O
ATOM    108  N   TYR A 219     -18.883  18.365  -0.982  1.00 48.21      A    N
ATOM    109  CA  TYR A 219     -19.832  19.440  -1.261  1.00 51.36      A    C
ATOM    110  CB  TYR A 219     -20.946  19.477  -0.249  1.00 52.78      A    C
ATOM    111  CG  TYR A 219     -21.942  20.634  -0.411  1.00 53.93      A    C
ATOM    112  CD1 TYR A 219     -22.975  20.555  -1.316  1.00 54.99      A    C
ATOM    113  CE1 TYR A 219     -23.902  21.579  -1.453  1.00 62.63      A    C
ATOM    114  CZ  TYR A 219     -23.791  22.714  -0.659  1.00 61.10      A    C
ATOM    115  OH  TYR A 219     -24.713  23.717  -0.787  1.00 64.84      A    O
ATOM    116  CE2 TYR A 219     -22.762  22.826   0.251  1.00 60.70      A    C
ATOM    117  CD2 TYR A 219     -21.852  21.779   0.383  1.00 57.38      A    C
ATOM    118  C   TYR A 219     -19.151  20.796  -1.299  1.00 53.47      A    C
ATOM    119  O   TYR A 219     -19.439  21.583  -2.182  1.00 54.72      A    O
ATOM    120  N   ASP A 220     -18.246  21.040  -0.353  1.00 56.39      A    N
ATOM    121  CA  ASP A 220     -17.504  22.280  -0.278  1.00 55.60      A    C
ATOM    122  CB  ASP A 220     -16.544  22.298   0.920  1.00 60.61      A    C
ATOM    123  CG  ASP A 220     -17.259  22.466   2.267  1.00 66.90      A    C
ATOM    124  OD1 ASP A 220     -18.473  22.784   2.300  1.00 71.92      A    O
ATOM    125  OD2 ASP A 220     -16.582  22.279   3.308  1.00 69.22      A    O
ATOM    126  C   ASP A 220     -16.706  22.502  -1.537  1.00 58.60      A    C
ATOM    127  O   ASP A 220     -16.801  23.571  -2.130  1.00 56.53      A    O
ATOM    128  N   SER A 221     -15.916  21.506  -1.937  1.00 53.81      A    N
ATOM    129  CA  SER A 221     -15.079  21.662  -3.111  1.00 53.72      A    C
ATOM    130  CB  SER A 221     -14.018  20.552  -3.196  1.00 56.02      A    C
ATOM    131  OG  SER A 221     -14.566  19.367  -3.690  1.00 65.04      A    O
ATOM    132  C   SER A 221     -15.936  21.779  -4.393  1.00 54.17      A    C
ATOM    133  O   SER A 221     -15.585  22.492  -5.338  1.00 49.87      A    O
ATOM    134  N   TYR A 222     -17.071  21.094  -4.414  1.00 46.87      A    N
ATOM    135  CA  TYR A 222     -17.999  21.182  -5.551  1.00 51.79      A    C
ATOM    136  CB  TYR A 222     -19.178  20.248  -5.302  1.00 43.56      A    C
ATOM    137  CG  TYR A 222     -20.405  20.306  -6.183  1.00 43.08      A    C
ATOM    138  CD1 TYR A 222     -21.428  21.221  -5.935  1.00 45.25      A    C
ATOM    139  CE1 TYR A 222     -22.584  21.227  -6.678  1.00 41.53      A    C
ATOM    140  CZ  TYR A 222     -22.758  20.292  -7.658  1.00 42.55      A    C
ATOM    141  OH  TYR A 222     -23.907  20.271  -8.388  1.00 43.54      A    O
ATOM    142  CE2 TYR A 222     -21.788  19.342  -7.904  1.00 41.62      A    C
ATOM    143  CD2 TYR A 222     -20.629  19.343  -7.153  1.00 41.01      A    C
ATOM    144  C   TYR A 222     -18.496  22.604  -5.727  1.00 55.09      A    C
ATOM    145  O   TYR A 222     -18.597  23.086  -6.852  1.00 52.26      A    O
ATOM    146  N   ILE A 223     -18.838  23.232  -4.605  1.00 54.16      A    N
ATOM    147  CA  ILE A 223     -19.331  24.605  -4.574  1.00 57.23      A    C
ATOM    148  CB  ILE A 223     -19.806  24.985  -3.136  1.00 59.77      A    C
ATOM    149  CG1 ILE A 223     -21.138  24.308  -2.820  1.00 57.48      A    C
ATOM    150  CD1 ILE A 223     -22.307  24.708  -3.682  1.00 56.92      A    C
ATOM    151  CG2 ILE A 223     -19.953  26.494  -2.943  1.00 62.27      A    C
ATOM    152  C   ILE A 223     -18.277  25.585  -5.080  1.00 57.21      A    C
ATOM    153  O   ILE A 223     -18.588  26.456  -5.882  1.00 55.52      A    O
ATOM    154  N   LYS A 224     -17.043  25.430  -4.604  1.00 58.21      A    N
ATOM    155  CA  LYS A 224     -15.904  26.206  -5.091  1.00 64.76      A    C
ATOM    156  CB  LYS A 224     -14.670  25.918  -4.217  1.00 69.64      A    C
ATOM    157  CG  LYS A 224     -14.850  26.376  -2.770  1.00 87.20      A    C
ATOM    158  CD  LYS A 224     -13.622  26.101  -1.911  1.00 97.20      A    C
ATOM    159  CE  LYS A 224     -13.789  26.648  -0.494  1.00102.38      A    C
ATOM    160  NZ  LYS A 224     -12.593  26.362   0.347  1.00104.20      A    N
ATOM    161  C   LYS A 224     -15.575  25.971  -6.589  1.00 61.48      A    C
ATOM    162  O   LYS A 224     -15.234  26.902  -7.316  1.00 61.28      A    O
ATOM    163  N   SER A 225     -15.687  24.729  -7.040  1.00 55.35      A    N
ATOM    164  CA  SER A 225     -15.216  24.329  -8.364  1.00 52.77      A    C
ATOM    165  CB  SER A 225     -14.994  22.801  -8.429  1.00 54.40      A    C
ATOM    166  OG  SER A 225     -13.923  22.375  -7.603  1.00 57.84      A    O
ATOM    167  C   SER A 225     -16.167  24.706  -9.482  1.00 52.30      A    C
ATOM    168  O   SER A 225     -15.728  25.020 -10.568  1.00 51.23      A    O
ATOM    169  N   PHE A 226     -17.463  24.607  -9.248  1.00 48.31      A    N
ATOM    170  CA  PHE A 226     -18.416  24.762 -10.320  1.00 50.70      A    C
ATOM    171  CB  PHE A 226     -19.375  23.567 -10.357  1.00 47.29      A    C
ATOM    172  CG  PHE A 226     -18.680  22.247 -10.582  1.00 51.05      A    C
ATOM    173  CD1 PHE A 226     -18.050  21.970 -11.797  1.00 47.69      A    C
ATOM    174  CE1 PHE A 226     -17.397  20.747 -11.999  1.00 54.06      A    C
ATOM    175  CZ  PHE A 226     -17.369  19.788 -10.988  1.00 51.12      A    C
ATOM    176  CE2 PHE A 226     -17.996  20.059  -9.775  1.00 52.18      A    C
ATOM    177  CD2 PHE A 226     -18.653  21.268  -9.579  1.00 50.43      A    C
ATOM    178  C   PHE A 226     -19.166  26.074 -10.096  1.00 58.54      A    C
ATOM    179  O   PHE A 226     -19.581  26.347  -8.963  1.00 58.59      A    O
ATOM    180  N   PRO A 227     -19.354  26.877 -11.166  1.00 59.77      A    N
ATOM    181  CA  PRO A 227     -19.907  28.233 -11.013  1.00 64.49      A    C
ATOM    182  CB  PRO A 227     -19.599  28.895 -12.380  1.00 64.72      A    C
ATOM    183  CG  PRO A 227     -19.530  27.772 -13.354  1.00 63.80      A    C
ATOM    184  CD  PRO A 227     -19.001  26.587 -12.573  1.00 62.94      A    C
ATOM    185  C   PRO A 227     -21.411  28.274 -10.697  1.00 58.92      A    C
ATOM    186  O   PRO A 227     -21.826  28.999  -9.800  1.00 65.34      A    O
ATOM    187  N   LEU A 228     -22.202  27.485 -11.415  1.00 61.70      A    N
ATOM    188  CA  LEU A 228     -23.647  27.482 -11.280  1.00 57.84      A    C
ATOM    189  CB  LEU A 228     -24.282  27.735 -12.654  1.00 59.63      A    C
ATOM    190  CG  LEU A 228     -25.809  27.815 -12.772  1.00 59.22      A    C
ATOM    191  CD1 LEU A 228     -26.361  28.993 -11.988  1.00 60.78      A    C
ATOM    192  CD2 LEU A 228     -26.202  27.908 -14.238  1.00 60.59      A    C
ATOM    193  C   LEU A 228     -24.144  26.156 -10.675  1.00 58.68      A    C
ATOM    194  O   LEU A 228     -24.149  25.110 -11.327  1.00 58.84      A    O
ATOM    195  N   THR A 229     -24.616  26.234  -9.438  1.00 56.47      A    N
ATOM    196  CA  THR A 229     -25.147  25.088  -8.711  1.00 53.40      A    C
ATOM    197  CB  THR A 229     -25.359  25.420  -7.203  1.00 58.12      A    C
ATOM    198  OG1 THR A 229     -26.330  26.481  -7.051  1.00 58.88      A    O
ATOM    199  CG2 THR A 229     -24.067  25.832  -6.538  1.00 58.62      A    C
ATOM    200  C   THR A 229     -26.498  24.684  -9.274  1.00 52.31      A    C
ATOM    201  O   THR A 229     -27.179  25.477  -9.947  1.00 56.89      A    O
ATOM    202  N   LYS A 230     -26.921  23.465  -8.972  1.00 44.15      A    N
ATOM    203  CA  LYS A 230     -28.278  23.043  -9.294  1.00 47.67      A    C
ATOM    204  CB  LYS A 230     -28.540  21.592  -8.911  1.00 41.14      A    C
ATOM    205  CG  LYS A 230     -29.867  21.098  -9.418  1.00 44.02      A    C
ATOM    206  CD  LYS A 230     -30.112  19.628  -9.277  1.00 46.24      A    C
ATOM    207  CE  LYS A 230     -31.553  19.301  -9.562  1.00 45.96      A    C
ATOM    208  NZ  LYS A 230     -31.814  17.839  -9.749  1.00 50.22      A    N
ATOM    209  C   LYS A 230     -29.312  23.922  -8.569  1.00 53.10      A    C
ATOM    210  O   LYS A 230     -30.365  24.183  -9.123  1.00 53.86      A    O
ATOM    211  N   ALA A 231     -29.010  24.326  -7.331  1.00 60.09      A    N
ATOM    212  CA  ALA A 231     -29.918  25.165  -6.521  1.00 64.99      A    C
ATOM    213  CB  ALA A 231     -29.289  25.500  -5.160  1.00 60.72      A    C
ATOM    214  C   ALA A 231     -30.277  26.452  -7.282  1.00 59.94      A    C
ATOM    215  O   ALA A 231     -31.450  26.684  -7.558  1.00 59.84      A    O
ATOM    216  N   LYS A 232     -29.252  27.229  -7.645  1.00 53.25      A    N
ATOM    217  CA  LYS A 232     -29.437  28.452  -8.391  1.00 58.60      A    C
ATOM    218  CB  LYS A 232     -28.118  29.171  -8.622  1.00 64.26      A    C
ATOM    219  CG  LYS A 232     -28.311  30.572  -9.222  1.00 75.32      A    C
ATOM    220  CD  LYS A 232     -27.213  31.555  -8.801  1.00 80.64      A    C
ATOM    221  CE  LYS A 232     -27.234  32.863  -9.595  1.00 81.89      A    C
ATOM    222  NZ  LYS A 232     -25.847  33.289  -9.947  1.00 81.15      A    N
ATOM    223  C   LYS A 232     -30.141  28.231  -9.731  1.00 62.16      A    C
ATOM    224  O   LYS A 232     -31.050  28.973 -10.065  1.00 60.63      A    O
ATOM    225  N   ALA A 233     -29.729  27.209 -10.485  1.00 58.87      A    N
ATOM    226  CA  ALA A 233     -30.341  26.904 -11.785  1.00 54.22      A    C
ATOM    227  CB  ALA A 233     -29.704  25.677 -12.431  1.00 53.24      A    C
ATOM    228  C   ALA A 233     -31.828  26.684 -11.682  1.00 55.88      A    C
ATOM    229  O   ALA A 233     -32.573  27.105 -12.547  1.00 56.14      A    O
ATOM    230  N   ARG A 234     -32.250  25.950 -10.661  1.00 56.32      A    N
ATOM    231  CA  ARG A 234     -33.664  25.658 -10.460  1.00 58.53      A    C
ATOM    232  CB  ARG A 234     -33.865  24.586  -9.378  1.00 59.35      A    C
ATOM    233  CG  ARG A 234     -33.372  23.224  -9.812  1.00 63.11      A    C
ATOM    234  CD  ARG A 234     -34.278  22.623 -10.859  1.00 68.21      A    C
ATOM    235  NE  ARG A 234     -33.527  22.139 -12.011  1.00 68.94      A    N
ATOM    236  CZ  ARG A 234     -34.069  21.801 -13.185  1.00 71.64      A    C
ATOM    237  NH1 ARG A 234     -35.379  21.891 -13.397  1.00 73.42      A    N
ATOM    238  NH2 ARG A 234     -33.286  21.383 -14.173  1.00 64.90      A    N
ATOM    239  C   ARG A 234     -34.446  26.917 -10.097  1.00 56.10      A    C
ATOM    240  O   ARG A 234     -35.531  27.108 -10.616  1.00 60.61      A    O
ATOM    241  N   ALA A 235     -33.877  27.738  -9.212  1.00 56.15      A    N
ATOM    242  CA  ALA A 235     -34.416  29.017  -8.845  1.00 59.92      A    C
ATOM    243  CB  ALA A 235     -33.475  29.740  -7.882  1.00 63.52      A    C
ATOM    244  C   ALA A 235     -34.612  29.838 -10.131  1.00 66.05      A    C
ATOM    245  O   ALA A 235     -35.720  30.321 -10.399  1.00 64.93      A    O
ATOM    246  N   ILE A 236     -33.557  29.934 -10.947  1.00 62.83      A    N
ATOM    247  CA  ILE A 236     -33.648  30.612 -12.244  1.00 57.37      A    C
ATOM    248  CB  ILE A 236     -32.298  30.683 -12.962  1.00 52.36      A    C
ATOM    249  CG1 ILE A 236     -31.358  31.584 -12.178  1.00 47.39      A    C
ATOM    250  CD1 ILE A 236     -29.935  31.632 -12.686  1.00 51.47      A    C
ATOM    251  CG2 ILE A 236     -32.473  31.260 -14.355  1.00 55.27      A    C
ATOM    252  C   ILE A 236     -34.721  29.999 -13.145  1.00 63.54      A    C
ATOM    253  O   ILE A 236     -35.509  30.722 -13.731  1.00 73.37      A    O
ATOM    254  N   LEU A 237     -34.786  28.679 -13.239  1.00 62.51      A    N
ATOM    255  CA  LEU A 237     -35.762  28.046 -14.142  1.00 65.90      A    C
ATOM    256  CB  LEU A 237     -35.455  26.556 -14.359  1.00 61.66      A    C
ATOM    257  CG  LEU A 237     -34.269  26.221 -15.267  1.00 63.17      A    C
ATOM    258  CD1 LEU A 237     -33.989  24.727 -15.208  1.00 61.76      A    C
ATOM    259  CD2 LEU A 237     -34.534  26.660 -16.697  1.00 58.86      A    C
ATOM    260  C   LEU A 237     -37.221  28.170 -13.706  1.00 70.13      A    C
ATOM    261  O   LEU A 237     -38.099  28.215 -14.550  1.00 65.65      A    O
ATOM    262  N   THR A 238     -37.475  28.147 -12.403  1.00 74.55      A    N
ATOM    263  CA  THR A 238     -38.845  28.131 -11.891  1.00 75.02      A    C
ATOM    264  CB  THR A 238     -38.917  27.584 -10.441  1.00 71.22      A    C
ATOM    265  OG1 THR A 238     -37.895  28.187  -9.626  1.00 66.35      A    O
ATOM    266  CG2 THR A 238     -38.767  26.060 -10.423  1.00 68.83      A    C
ATOM    267  C   THR A 238     -39.455  29.535 -11.948  1.00 83.63      A    C
ATOM    268  O   THR A 238     -40.672  29.688 -12.095  1.00 86.80      A    O
ATOM    269  N   GLY A 239     -38.597  30.549 -11.869  1.00 84.21      A    N
ATOM    270  CA  GLY A 239     -39.021  31.925 -11.699  1.00 86.16      A    C
ATOM    271  C   GLY A 239     -39.101  32.307 -10.235  1.00 86.39      A    C
ATOM    272  O   GLY A 239     -39.754  33.294  -9.896  1.00 94.30      A    O
ATOM    273  N   LYS A 240     -38.423  31.545  -9.374  1.00 84.83      A    N
ATOM    274  CA  LYS A 240     -38.428  31.770  -7.927  1.00 90.68      A    C
ATOM    275  CB  LYS A 240     -38.527  30.422  -7.164  1.00 92.20      A    C
ATOM    276  CG  LYS A 240     -39.874  29.700  -7.231  1.00 99.24      A    C
ATOM    277  CD  LYS A 240     -39.843  28.410  -6.401  1.00103.37      A    C
ATOM    278  CE  LYS A 240     -41.223  27.795  -6.169  1.00103.87      A    C
ATOM    279  NZ  LYS A 240     -41.888  27.301  -7.410  1.00101.93      A    N
ATOM    280  C   LYS A 240     -37.166  32.523  -7.489  1.00 85.75      A    C
ATOM    281  O   LYS A 240     -36.468  32.062  -6.584  1.00 90.20      A    O
ATOM    282  N   THR A 241     -36.862  33.665  -8.113  1.00 91.43      A    N
ATOM    283  CA  THR A 241     -35.632  34.417  -7.775  1.00 94.70      A    C
ATOM    284  CB  THR A 241     -34.387  33.846  -8.509  1.00101.03      A    C
ATOM    285  OG1 THR A 241     -33.207  34.566  -8.123  1.00108.31      A    O
ATOM    286  CG2 THR A 241     -34.526  33.926 -10.020  1.00 99.78      A    C
ATOM    287  C   THR A 241     -35.705  35.923  -8.026  1.00103.91      A    C
ATOM    288  O   THR A 241     -36.499  36.394  -8.845  1.00104.60      A    O
ATOM    289  N   THR A 242     -34.837  36.655  -7.319  1.00116.42      A    N
ATOM    290  CA  THR A 242     -34.715  38.122  -7.436  1.00120.67      A    C
ATOM    291  CB  THR A 242     -34.106  38.763  -6.151  1.00116.61      A    C
ATOM    292  OG1 THR A 242     -32.861  38.133  -5.827  1.00116.19      A    O
ATOM    293  CG2 THR A 242     -35.052  38.630  -4.956  1.00111.27      A    C
ATOM    294  C   THR A 242     -33.892  38.575  -8.664  1.00119.84      A    C
ATOM    295  O   THR A 242     -33.924  39.756  -9.019  1.00114.00      A    O
ATOM    296  N   ASP A 243     -33.169  37.652  -9.308  1.00122.08      A    N
ATOM    297  CA  ASP A 243     -32.378  37.975 -10.510  1.00122.44      A    C
ATOM    298  CB  ASP A 243     -31.437  36.812 -10.887  1.00128.20      A    C
ATOM    299  CG  ASP A 243     -30.316  36.582  -9.877  1.00126.63      A    C
ATOM    300  OD1 ASP A 243     -29.898  37.535  -9.184  1.00128.81      A    O
ATOM    301  OD2 ASP A 243     -29.832  35.431  -9.802  1.00124.43      A    O
ATOM    302  C   ASP A 243     -33.263  38.289 -11.719  1.00114.24      A    C
ATOM    303  O   ASP A 243     -34.453  37.946 -11.746  1.00109.02      A    O
ATOM    304  N   LYS A 244     -32.650  38.918 -12.724  1.00105.72      A    N
ATOM    305  CA  LYS A 244     -33.321  39.244 -13.995  1.00102.03      A    C
ATOM    306  CB  LYS A 244     -32.503  40.249 -14.835  1.00103.90      A    C
ATOM    307  CG  LYS A 244     -31.824  41.362 -14.036  1.00111.19      A    C
ATOM    308  CD  LYS A 244     -31.510  42.604 -14.862  1.00107.60      A    C
ATOM    309  CE  LYS A 244     -30.976  43.706 -13.957  1.00101.21      A    C
ATOM    310  NZ  LYS A 244     -30.557  44.912 -14.714  1.00 98.31      A    N
ATOM    311  C   LYS A 244     -33.483  37.943 -14.778  1.00 96.26      A    C
ATOM    312  O   LYS A 244     -32.499  37.219 -14.952  1.00 92.34      A    O
ATOM    313  N   SER A 245     -34.699  37.641 -15.250  1.00 88.89      A    N
ATOM    314  CA  SER A 245     -34.956  36.366 -15.953  1.00 82.54      A    C
ATOM    315  CB  SER A 245     -36.444  36.206 -16.295  1.00 84.48      A    C
ATOM    316  OG  SER A 245     -36.778  36.867 -17.504  1.00 87.07      A    O
ATOM    317  C   SER A 245     -34.067  36.235 -17.221  1.00 78.76      A    C
ATOM    318  O   SER A 245     -33.720  37.248 -17.832  1.00 83.71      A    O
ATOM    319  N   PRO A 246     -33.664  35.000 -17.592  1.00 66.31      A    N
ATOM    320  CA  PRO A 246     -32.693  34.829 -18.677  1.00 59.57      A    C
ATOM    321  CB  PRO A 246     -32.451  33.317 -18.690  1.00 61.95      A    C
ATOM    322  CG  PRO A 246     -33.649  32.718 -18.066  1.00 64.44      A    C
ATOM    323  CD  PRO A 246     -34.071  33.708 -17.021  1.00 63.42      A    C
ATOM    324  C   PRO A 246     -33.217  35.264 -20.051  1.00 56.64      A    C
ATOM    325  O   PRO A 246     -34.390  35.099 -20.335  1.00 52.42      A    O
ATOM    326  N   PHE A 247     -32.335  35.771 -20.902  1.00 48.88      A    N
ATOM    327  CA  PHE A 247     -32.692  36.110 -22.272  1.00 49.76      A    C
ATOM    328  CB  PHE A 247     -31.534  36.852 -22.934  1.00 51.35      A    C
ATOM    329  CG  PHE A 247     -31.836  37.341 -24.306  1.00 51.38      A    C
ATOM    330  CD1 PHE A 247     -31.698  36.505 -25.394  1.00 51.52      A    C
ATOM    331  CE1 PHE A 247     -32.002  36.954 -26.680  1.00 52.62      A    C
ATOM    332  CZ  PHE A 247     -32.414  38.261 -26.878  1.00 50.08      A    C
ATOM    333  CE2 PHE A 247     -32.556  39.106 -25.788  1.00 52.89      A    C
ATOM    334  CD2 PHE A 247     -32.267  38.652 -24.515  1.00 52.11      A    C
ATOM    335  C   PHE A 247     -32.972  34.825 -23.021  1.00 48.67      A    C
ATOM    336  O   PHE A 247     -32.146  33.890 -23.004  1.00 48.72      A    O
ATOM    337  N   VAL A 248     -34.125  34.747 -23.671  1.00 43.10      A    N
ATOM    338  CA  VAL A 248     -34.519  33.496 -24.353  1.00 38.81      A    C
ATOM    339  CB  VAL A 248     -36.016  33.308 -24.312  1.00 38.25      A    C
ATOM    340  CG1 VAL A 248     -36.432  32.037 -25.031  1.00 38.84      A    C
ATOM    341  CG2 VAL A 248     -36.488  33.324 -22.859  1.00 42.44      A    C
ATOM    342  C   VAL A 248     -34.048  33.469 -25.753  1.00 44.38      A    C
ATOM    343  O   VAL A 248     -34.257  34.438 -26.493  1.00 45.89      A    O
ATOM    344  N   ILE A 249     -33.461  32.324 -26.173  1.00 53.34      A    N
ATOM    345  CA  ILE A 249     -32.953  32.178 -27.555  1.00 44.01      A    C
ATOM    346  CB  ILE A 249     -31.434  31.932 -27.572  1.00 47.32      A    C
ATOM    347  CG1 ILE A 249     -30.714  33.235 -27.152  1.00 56.28      A    C
ATOM    348  CD1 ILE A 249     -29.413  33.051 -26.396  1.00 64.61      A    C
ATOM    349  CG2 ILE A 249     -30.942  31.518 -28.960  1.00 47.15      A    C
ATOM    350  C   ILE A 249     -33.687  31.073 -28.213  1.00 46.21      A    C
ATOM    351  O   ILE A 249     -33.584  29.924 -27.779  1.00 47.28      A    O
ATOM    352  N   TYR A 250     -34.433  31.408 -29.258  1.00 46.39      A    N
ATOM    353  CA  TYR A 250     -35.319  30.459 -29.928  1.00 46.42      A    C
ATOM    354  CB  TYR A 250     -36.787  30.731 -29.558  1.00 48.63      A    C
ATOM    355  CG  TYR A 250     -37.241  32.124 -29.914  1.00 51.77      A    C
ATOM    356  CD1 TYR A 250     -37.735  32.416 -31.186  1.00 56.69      A    C
ATOM    357  CE1 TYR A 250     -38.142  33.693 -31.525  1.00 54.10      A    C
ATOM    358  CZ  TYR A 250     -38.040  34.698 -30.598  1.00 58.95      A    C
ATOM    359  OH  TYR A 250     -38.446  35.964 -30.945  1.00 62.16      A    O
ATOM    360  CE2 TYR A 250     -37.541  34.438 -29.329  1.00 56.34      A    C
ATOM    361  CD2 TYR A 250     -37.140  33.152 -29.001  1.00 50.56      A    C
ATOM    362  C   TYR A 250     -35.178  30.461 -31.431  1.00 54.39      A    C
ATOM    363  O   TYR A 250     -35.853  29.681 -32.080  1.00 54.52      A    O
ATOM    364  N   ASP A 251     -34.343  31.333 -32.002  1.00 55.07      A    N
ATOM    365  CA  ASP A 251     -34.118  31.329 -33.456  1.00 55.68      A    C
ATOM    366  CB  ASP A 251     -35.329  31.912 -34.244  1.00 55.24      A    C
ATOM    367  CG  ASP A 251     -35.656  33.377 -33.909  1.00 52.26      A    C
ATOM    368  OD1 ASP A 251     -34.928  34.089 -33.189  1.00 54.56      A    O
ATOM    369  OD2 ASP A 251     -36.691  33.851 -34.409  1.00 66.66      A    O
ATOM    370  C   ASP A 251     -32.813  32.065 -33.755  1.00 63.34      A    C
ATOM    371  O   ASP A 251     -32.187  32.599 -32.818  1.00 55.18      A    O
ATOM    372  N   MET A 252     -32.412  32.075 -35.034  1.00 67.47      A    N
ATOM    373  CA  MET A 252     -31.205  32.805 -35.497  1.00 73.44      A    C
ATOM    374  CB  MET A 252     -31.110  32.809 -37.045  1.00 87.37      A    C
ATOM    375  CG  MET A 252     -29.711  33.125 -37.582  1.00 98.98      A    C
ATOM    376  SD  MET A 252     -29.521  33.521 -39.345  1.00121.03      A    S
ATOM    377  CE  MET A 252     -27.739  33.728 -39.479  1.00112.84      A    C
ATOM    378  C   MET A 252     -31.172  34.241 -34.967  1.00 61.88      A    C
ATOM    379  O   MET A 252     -30.200  34.676 -34.347  1.00 60.63      A    O
ATOM    380  N   ASN A 253     -32.262  34.964 -35.192  1.00 64.39      A    N
ATOM    381  CA  ASN A 253     -32.397  36.353 -34.752  1.00 55.04      A    C
ATOM    382  CB  ASN A 253     -33.765  36.892 -35.218  1.00 65.25      A    C
ATOM    383  CG  ASN A 253     -33.804  37.217 -36.718  1.00 69.85      A    C
ATOM    384  OD1 ASN A 253     -32.820  37.703 -37.293  1.00 70.12      A    O
ATOM    385  ND2 ASN A 253     -34.955  36.978 -37.348  1.00 67.72      A    N
ATOM    386  C   ASN A 253     -32.245  36.560 -33.245  1.00 52.92      A    C
ATOM    387  O   ASN A 253     -31.545  37.481 -32.805  1.00 56.24      A    O
ATOM    388  N   SER A 254     -32.896  35.720 -32.436  1.00 44.58      A    N
ATOM    389  CA  SER A 254     -32.776  35.904 -30.989  1.00 48.87      A    C
ATOM    390  CB  SER A 254     -33.853  35.110 -30.228  1.00 47.63      A    C
ATOM    391  OG  SER A 254     -33.930  33.784 -30.690  1.00 49.41      A    O
ATOM    392  C   SER A 254     -31.341  35.593 -30.480  1.00 49.38      A    C
ATOM    393  O   SER A 254     -30.852  36.261 -29.531  1.00 48.18      A    O
ATOM    394  N   LEU A 255     -30.678  34.623 -31.120  1.00 49.64      A    N
ATOM    395  CA  LEU A 255     -29.277  34.276 -30.806  1.00 57.19      A    C
ATOM    396  CB  LEU A 255     -28.739  33.178 -31.729  1.00 60.75      A    C
ATOM    397  CG  LEU A 255     -27.236  32.859 -31.613  1.00 65.18      A    C
ATOM    398  CD1 LEU A 255     -26.817  32.457 -30.193  1.00 63.76      A    C
ATOM    399  CD2 LEU A 255     -26.876  31.766 -32.611  1.00 63.68      A    C
ATOM    400  C   LEU A 255     -28.407  35.500 -30.965  1.00 63.20      A    C
ATOM    401  O   LEU A 255     -27.691  35.893 -30.020  1.00 56.37      A    O
ATOM    402  N   MET A 256     -28.523  36.110 -32.149  1.00 64.11      A    N
ATOM    403  CA  MET A 256     -27.753  37.292 -32.510  1.00 71.03      A    C
ATOM    404  CB  MET A 256     -28.024  37.697 -33.955  1.00 86.44      A    C
ATOM    405  CG  MET A 256     -27.347  36.764 -34.961  1.00101.69      A    C
ATOM    406  SD  MET A 256     -27.880  37.032 -36.665  1.00125.89      A    S
ATOM    407  CE  MET A 256     -26.321  36.918 -37.553  1.00126.06      A    C
ATOM    408  C   MET A 256     -28.028  38.430 -31.569  1.00 66.28      A    C
ATOM    409  O   MET A 256     -27.098  39.018 -31.054  1.00 68.10      A    O
ATOM    410  N   MET A 257     -29.294  38.705 -31.286  1.00 63.48      A    N
ATOM    411  CA  MET A 257     -29.624  39.754 -30.305  1.00 62.43      A    C
ATOM    412  CB  MET A 257     -31.119  39.998 -30.234  1.00 63.63      A    C
ATOM    413  CG  MET A 257     -31.712  40.574 -31.501  1.00 67.66      A    C
ATOM    414  SD  MET A 257     -33.492  40.808 -31.375  1.00 65.88      A    S
ATOM    415  CE  MET A 257     -33.646  41.525 -29.760  1.00 66.30      A    C
ATOM    416  C   MET A 257     -29.173  39.461 -28.898  1.00 59.12      A    C
ATOM    417  O   MET A 257     -28.939  40.367 -28.132  1.00 64.84      A    O
ATOM    418  N   GLY A 258     -29.127  38.190 -28.534  1.00 68.29      A    N
ATOM    419  CA  GLY A 258     -28.718  37.784 -27.187  1.00 71.12      A    C
ATOM    420  C   GLY A 258     -27.222  37.613 -26.984  1.00 69.57      A    C
ATOM    421  O   GLY A 258     -26.761  37.675 -25.839  1.00 68.02      A    O
ATOM    422  N   GLU A 259     -26.468  37.399 -28.066  1.00 73.97      A    N
ATOM    423  CA  GLU A 259     -24.993  37.279 -27.995  1.00 88.78      A    C
ATOM    424  CB  GLU A 259     -24.360  37.204 -29.388  1.00 95.35      A    C
ATOM    425  CG  GLU A 259     -24.662  35.904 -30.124  1.00105.45      A    C
ATOM    426  CD  GLU A 259     -23.576  35.478 -31.088  1.00111.66      A    C
ATOM    427  OE1 GLU A 259     -22.400  35.426 -30.665  1.00111.50      A    O
ATOM    428  OE2 GLU A 259     -23.907  35.175 -32.262  1.00108.69      A    O
ATOM    429  C   GLU A 259     -24.294  38.375 -27.181  1.00 95.76      A    C
ATOM    430  O   GLU A 259     -23.284  38.117 -26.543  1.00111.99      A    O
ATOM    431  N   ASP A 260     -24.831  39.587 -27.188  1.00 98.81      A    N
ATOM    432  CA  ASP A 260     -24.293  40.642 -26.338  1.00 96.95      A    C
ATOM    433  CB  ASP A 260     -25.074  41.935 -26.562  1.00101.79      A    C
ATOM    434  CG  ASP A 260     -24.257  43.156 -26.236  1.00109.42      A    C
ATOM    435  OD1 ASP A 260     -24.217  43.525 -25.043  1.00116.80      A    O
ATOM    436  OD2 ASP A 260     -23.657  43.746 -27.167  1.00107.38      A    O
ATOM    437  C   ASP A 260     -24.315  40.267 -24.843  1.00 95.66      A    C
ATOM    438  O   ASP A 260     -23.318  40.427 -24.138  1.00 87.25      A    O
ATOM    439  N   LYS A 261     -25.451  39.736 -24.390  1.00 94.24      A    N
ATOM    440  CA  LYS A 261     -25.728  39.485 -22.961  1.00 93.07      A    C
ATOM    441  CB  LYS A 261     -27.242  39.395 -22.759  1.00 92.41      A    C
ATOM    442  CG  LYS A 261     -28.005  40.631 -23.210  1.00 98.87      A    C
ATOM    443  CD  LYS A 261     -29.273  40.864 -22.387  1.00 99.66      A    C
ATOM    444  CE  LYS A 261     -29.460  42.336 -22.013  1.00 95.29      A    C
ATOM    445  NZ  LYS A 261     -30.200  42.469 -20.729  1.00 91.27      A    N
ATOM    446  C   LYS A 261     -25.118  38.231 -22.310  1.00 95.52      A    C
ATOM    447  O   LYS A 261     -25.180  38.086 -21.086  1.00 95.74      A    O
ATOM    448  N   ILE A 262     -24.542  37.335 -23.107  1.00 94.55      A    N
ATOM    449  CA  ILE A 262     -24.185  35.977 -22.641  1.00 98.05      A    C
ATOM    450  CB  ILE A 262     -24.580  34.885 -23.672  1.00103.45      A    C
ATOM    451  CG1 ILE A 262     -24.040  35.217 -25.075  1.00112.88      A    C
ATOM    452  CD1 ILE A 262     -24.424  34.244 -26.157  1.00112.23      A    C
ATOM    453  CG2 ILE A 262     -26.103  34.740 -23.711  1.00100.95      A    C
ATOM    454  C   ILE A 262     -22.715  35.862 -22.192  1.00 97.30      A    C
ATOM    455  O   ILE A 262     -21.868  35.272 -22.860  1.00101.19      A    O
ATOM    456  N   LYS A 263     -22.448  36.445 -21.027  1.00 99.63      A    N
ATOM    457  CA  LYS A 263     -21.124  36.429 -20.395  1.00104.25      A    C
ATOM    458  CB  LYS A 263     -20.937  37.659 -19.478  1.00104.03      A    C
ATOM    459  CG  LYS A 263     -20.260  38.861 -20.117  1.00107.25      A    C
ATOM    460  CD  LYS A 263     -19.906  39.920 -19.069  1.00113.51      A    C
ATOM    461  CE  LYS A 263     -18.586  40.625 -19.377  1.00117.73      A    C
ATOM    462  NZ  LYS A 263     -18.127  41.504 -18.261  1.00116.26      A    N
ATOM    463  C   LYS A 263     -20.938  35.145 -19.571  1.00106.94      A    C
ATOM    464  O   LYS A 263     -21.892  34.645 -18.972  1.00110.57      A    O
ATOM    465  N   PHE A 264     -19.710  34.625 -19.542  1.00103.26      A    N
ATOM    466  CA  PHE A 264     -19.336  33.499 -18.674  1.00 96.97      A    C
ATOM    467  CB  PHE A 264     -19.141  32.204 -19.498  1.00 94.88      A    C
ATOM    468  CG  PHE A 264     -18.805  30.997 -18.655  1.00 91.20      A    C
ATOM    469  CD1 PHE A 264     -19.792  30.383 -17.873  1.00 84.54      A    C
ATOM    470  CE1 PHE A 264     -19.491  29.293 -17.073  1.00 82.49      A    C
ATOM    471  CZ  PHE A 264     -18.189  28.792 -17.040  1.00 87.97      A    C
ATOM    472  CE2 PHE A 264     -17.190  29.390 -17.808  1.00 93.38      A    C
ATOM    473  CD2 PHE A 264     -17.498  30.491 -18.604  1.00 93.82      A    C
ATOM    474  C   PHE A 264     -18.044  33.871 -17.935  1.00 94.61      A    C
ATOM    475  O   PHE A 264     -17.011  34.066 -18.582  1.00 89.00      A    O
ATOM    476  N   LYS A 265     -18.107  33.979 -16.600  1.00 90.88      A    N
ATOM    477  CA  LYS A 265     -16.949  34.365 -15.749  1.00 91.64      A    C
ATOM    478  CB  LYS A 265     -15.956  33.192 -15.595  1.00 93.60      A    C
ATOM    479  CG  LYS A 265     -16.445  32.053 -14.710  1.00 90.04      A    C
ATOM    480  CD  LYS A 265     -15.444  30.913 -14.702  1.00 95.32      A    C
ATOM    481  CE  LYS A 265     -16.005  29.657 -14.050  1.00 98.12      A    C
ATOM    482  NZ  LYS A 265     -15.180  28.457 -14.381  1.00 99.46      A    N
ATOM    483  C   LYS A 265     -16.244  35.648 -16.258  1.00 98.20      A    C
ATOM    484  O   LYS A 265     -15.004  35.703 -16.390  1.00 86.39      A    O
ATOM    485  N   HIS A 266     -17.075  36.656 -16.553  1.00 98.87      A    N
ATOM    486  CA  HIS A 266     -16.663  37.959 -17.109  1.00102.00      A    C
ATOM    487  CB  HIS A 266     -15.870  38.753 -16.052  1.00106.24      A    C
ATOM    488  CG  HIS A 266     -16.583  38.872 -14.738  1.00108.73      A    C
ATOM    489  ND1 HIS A 266     -16.097  38.322 -13.569  1.00112.20      A    N
ATOM    490  CE1 HIS A 266     -16.940  38.571 -12.583  1.00112.91      A    C
ATOM    491  NE2 HIS A 266     -17.963  39.251 -13.072  1.00111.78      A    N
ATOM    492  CD2 HIS A 266     -17.766  39.449 -14.418  1.00109.34      A    C
ATOM    493  C   HIS A 266     -15.940  37.912 -18.489  1.00100.17      A    C
ATOM    494  O   HIS A 266     -15.185  38.835 -18.834  1.00104.77      A    O
ATOM    495  N   ILE A 267     -16.220  36.870 -19.283  1.00 92.53      A    N
ATOM    496  CA  ILE A 267     -15.660  36.703 -20.632  1.00 88.07      A    C
ATOM    497  CB  ILE A 267     -15.073  35.287 -20.838  1.00 81.48      A    C
ATOM    498  CG1 ILE A 267     -13.988  34.985 -19.787  1.00 80.42      A    C
ATOM    499  CD1 ILE A 267     -13.840  33.511 -19.444  1.00 75.52      A    C
ATOM    500  CG2 ILE A 267     -14.506  35.131 -22.244  1.00 79.07      A    C
ATOM    501  C   ILE A 267     -16.751  36.981 -21.682  1.00 94.28      A    C
ATOM    502  O   ILE A 267     -17.719  36.210 -21.830  1.00 93.34      A    O
ATOM    503  N   THR A 268     -16.563  38.088 -22.403  1.00 92.89      A    N
ATOM    504  CA  THR A 268     -17.464  38.554 -23.455  1.00 87.70      A    C
ATOM    505  CB  THR A 268     -17.184  40.042 -23.775  1.00 91.76      A    C
ATOM    506  OG1 THR A 268     -17.293  40.802 -22.564  1.00 91.13      A    O
ATOM    507  CG2 THR A 268     -18.157  40.619 -24.830  1.00 89.03      A    C
ATOM    508  C   THR A 268     -17.232  37.742 -24.718  1.00 80.57      A    C
ATOM    509  O   THR A 268     -16.087  37.495 -25.066  1.00 75.82      A    O
ATOM    510  N   PRO A 269     -18.316  37.331 -25.413  1.00 78.31      A    N
ATOM    511  CA  PRO A 269     -18.171  36.636 -26.702  1.00 78.41      A    C
ATOM    512  CB  PRO A 269     -19.602  36.193 -27.058  1.00 79.14      A    C
ATOM    513  CG  PRO A 269     -20.494  37.037 -26.220  1.00 80.16      A    C
ATOM    514  CD  PRO A 269     -19.727  37.504 -25.027  1.00 77.41      A    C
ATOM    515  C   PRO A 269     -17.622  37.541 -27.783  1.00 74.44      A    C
ATOM    516  O   PRO A 269     -17.802  38.751 -27.709  1.00 69.95      A    O
ATOM    517  N   LEU A 270     -16.968  36.929 -28.769  1.00 78.46      A    N
ATOM    518  CA  LEU A 270     -16.401  37.635 -29.920  1.00 87.25      A    C
ATOM    519  CB  LEU A 270     -15.335  36.769 -30.631  1.00 84.93      A    C
ATOM    520  CG  LEU A 270     -14.158  36.248 -29.795  1.00 81.34      A    C
ATOM    521  CD1 LEU A 270     -13.132  35.588 -30.700  1.00 79.68      A    C
ATOM    522  CD2 LEU A 270     -13.518  37.362 -28.971  1.00 82.19      A    C
ATOM    523  C   LEU A 270     -17.520  38.010 -30.897  1.00 90.95      A    C
ATOM    524  O   LEU A 270     -18.419  37.205 -31.151  1.00 90.35      A    O
ATOM    525  N   GLN A 271     -17.430  39.221 -31.454  1.00 89.03      A    N
ATOM    526  CA  GLN A 271     -18.499  39.835 -32.254  1.00 91.21      A    C
ATOM    527  CB  GLN A 271     -18.602  41.333 -31.909  1.00 96.93      A    C
ATOM    528  CG  GLN A 271     -18.674  41.650 -30.404  1.00 98.82      A    C
ATOM    529  CD  GLN A 271     -18.347  43.106 -30.058  1.00103.40      A    C
ATOM    530  OE1 GLN A 271     -17.694  43.821 -30.827  1.00103.45      A    O
ATOM    531  NE2 GLN A 271     -18.792  43.546 -28.879  1.00104.22      A    N
ATOM    532  C   GLN A 271     -18.277  39.651 -33.761  1.00 84.56      A    C
ATOM    533  O   GLN A 271     -17.147  39.479 -34.228  1.00 75.04      A    O
ATOM    534  N   SER A 274     -19.047  36.190 -38.061  1.00119.80      A    N
ATOM    535  CA  SER A 274     -19.800  35.877 -39.280  1.00122.40      A    C
ATOM    536  CB  SER A 274     -19.216  36.639 -40.485  1.00121.05      A    C
ATOM    537  OG  SER A 274     -17.861  36.283 -40.730  1.00112.70      A    O
ATOM    538  C   SER A 274     -19.851  34.369 -39.580  1.00119.57      A    C
ATOM    539  O   SER A 274     -19.126  33.878 -40.454  1.00120.59      A    O
ATOM    540  N   LYS A 275     -20.710  33.650 -38.847  1.00116.72      A    N
ATOM    541  CA  LYS A 275     -20.967  32.212 -39.077  1.00110.46      A    C
ATOM    542  CB  LYS A 275     -20.168  31.351 -38.089  1.00117.42      A    C
ATOM    543  CG  LYS A 275     -18.722  31.166 -38.519  1.00124.42      A    C
ATOM    544  CD  LYS A 275     -17.843  30.579 -37.432  1.00131.94      A    C
ATOM    545  CE  LYS A 275     -16.379  30.653 -37.844  1.00137.97      A    C
ATOM    546  NZ  LYS A 275     -15.448  30.197 -36.777  1.00140.09      A    N
ATOM    547  C   LYS A 275     -22.457  31.872 -39.007  1.00 97.31      A    C
ATOM    548  O   LYS A 275     -23.247  32.603 -38.409  1.00 91.11      A    O
ATOM    549  N   GLU A 276     -22.833  30.765 -39.644  1.00 88.52      A    N
ATOM    550  CA  GLU A 276     -24.215  30.272 -39.592  1.00 85.07      A    C
ATOM    551  CB  GLU A 276     -24.430  29.109 -40.567  1.00 85.98      A    C
ATOM    552  CG  GLU A 276     -23.711  27.826 -40.199  1.00 85.47      A    C
ATOM    553  CD  GLU A 276     -23.914  26.749 -41.227  1.00 86.90      A    C
ATOM    554  OE1 GLU A 276     -25.039  26.209 -41.301  1.00 83.03      A    O
ATOM    555  OE2 GLU A 276     -22.946  26.425 -41.947  1.00 83.55      A    O
ATOM    556  C   GLU A 276     -24.599  29.826 -38.178  1.00 77.43      A    C
ATOM    557  O   GLU A 276     -23.750  29.392 -37.398  1.00 72.19      A    O
ATOM    558  N   VAL A 277     -25.892  29.912 -37.890  1.00 73.15      A    N
ATOM    559  CA  VAL A 277     -26.436  29.667 -36.550  1.00 67.10      A    C
ATOM    560  CB  VAL A 277     -27.999  29.718 -36.553  1.00 65.71      A    C
ATOM    561  CG1 VAL A 277     -28.637  28.578 -37.334  1.00 63.83      A    C
ATOM    562  CG2 VAL A 277     -28.559  29.743 -35.142  1.00 70.53      A    C
ATOM    563  C   VAL A 277     -25.892  28.374 -35.902  1.00 68.47      A    C
ATOM    564  O   VAL A 277     -25.377  28.414 -34.786  1.00 61.01      A    O
ATOM    565  N   ALA A 278     -25.951  27.259 -36.630  1.00 65.40      A    N
ATOM    566  CA  ALA A 278     -25.572  25.966 -36.097  1.00 65.83      A    C
ATOM    567  CB  ALA A 278     -25.759  24.864 -37.134  1.00 62.77      A    C
ATOM    568  C   ALA A 278     -24.142  25.978 -35.590  1.00 68.82      A    C
ATOM    569  O   ALA A 278     -23.884  25.492 -34.484  1.00 65.24      A    O
ATOM    570  N   ILE A 279     -23.242  26.573 -36.375  1.00 66.20      A    N
ATOM    571  CA  ILE A 279     -21.806  26.544 -36.085  1.00 67.21      A    C
ATOM    572  CB  ILE A 279     -20.940  26.954 -37.312  1.00 72.78      A    C
ATOM    573  CG1 ILE A 279     -21.153  25.988 -38.494  1.00 76.61      A    C
ATOM    574  CD1 ILE A 279     -20.616  24.583 -38.299  1.00 78.41      A    C
ATOM    575  CG2 ILE A 279     -19.447  27.039 -36.960  1.00 69.20      A    C
ATOM    576  C   ILE A 279     -21.482  27.456 -34.906  1.00 66.84      A    C
ATOM    577  O   ILE A 279     -20.658  27.096 -34.062  1.00 65.89      A    O
ATOM    578  N   ARG A 280     -22.106  28.633 -34.870  1.00 61.13      A    N
ATOM    579  CA  ARG A 280     -21.935  29.548 -33.758  1.00 65.07      A    C
ATOM    580  CB  ARG A 280     -22.625  30.906 -34.059  1.00 70.13      A    C
ATOM    581  CG  ARG A 280     -22.452  32.011 -33.008  1.00 76.96      A    C
ATOM    582  CD  ARG A 280     -20.998  32.215 -32.578  1.00 85.98      A    C
ATOM    583  NE  ARG A 280     -20.833  33.236 -31.535  1.00 86.82      A    N
ATOM    584  CZ  ARG A 280     -19.915  33.216 -30.560  1.00 87.12      A    C
ATOM    585  NH1 ARG A 280     -19.875  34.219 -29.682  1.00 84.68      A    N
ATOM    586  NH2 ARG A 280     -19.046  32.207 -30.435  1.00 88.66      A    N
ATOM    587  C   ARG A 280     -22.416  28.907 -32.423  1.00 59.61      A    C
ATOM    588  O   ARG A 280     -21.763  29.067 -31.398  1.00 60.60      A    O
ATOM    589  N   ILE A 281     -23.525  28.165 -32.459  1.00 53.68      A    N
ATOM    590  CA  ILE A 281     -24.035  27.476 -31.281  1.00 54.37      A    C
ATOM    591  CB  ILE A 281     -25.424  26.840 -31.513  1.00 57.12      A    C
ATOM    592  CG1 ILE A 281     -26.472  27.953 -31.511  1.00 56.45      A    C
ATOM    593  CD1 ILE A 281     -27.767  27.530 -32.140  1.00 61.31      A    C
ATOM    594  CG2 ILE A 281     -25.783  25.795 -30.427  1.00 53.57      A    C
ATOM    595  C   ILE A 281     -23.012  26.457 -30.824  1.00 53.86      A    C
ATOM    596  O   ILE A 281     -22.682  26.429 -29.654  1.00 55.30      A    O
ATOM    597  N   PHE A 282     -22.473  25.684 -31.758  1.00 55.07      A    N
ATOM    598  CA  PHE A 282     -21.441  24.710 -31.453  1.00 57.98      A    C
ATOM    599  CB  PHE A 282     -21.188  23.792 -32.661  1.00 68.39      A    C
ATOM    600  CG  PHE A 282     -20.280  22.635 -32.352  1.00 77.27      A    C
ATOM    601  CD1 PHE A 282     -18.888  22.785 -32.440  1.00 83.91      A    C
ATOM    602  CE1 PHE A 282     -18.033  21.737 -32.112  1.00 87.79      A    C
ATOM    603  CZ  PHE A 282     -18.564  20.521 -31.700  1.00 89.46      A    C
ATOM    604  CE2 PHE A 282     -19.949  20.353 -31.605  1.00 83.73      A    C
ATOM    605  CD2 PHE A 282     -20.800  21.410 -31.920  1.00 81.12      A    C
ATOM    606  C   PHE A 282     -20.122  25.302 -30.914  1.00 56.14      A    C
ATOM    607  O   PHE A 282     -19.525  24.715 -30.029  1.00 52.62      A    O
ATOM    608  N   GLN A 283     -19.669  26.447 -31.404  1.00 56.49      A    N
ATOM    609  CA  GLN A 283     -18.463  27.096 -30.832  1.00 63.93      A    C
ATOM    610  CB  GLN A 283     -17.961  28.263 -31.704  1.00 70.50      A    C
ATOM    611  CG  GLN A 283     -17.605  27.884 -33.145  1.00 80.99      A    C
ATOM    612  CD  GLN A 283     -16.251  27.195 -33.284  1.00 99.98      A    C
ATOM    613  OE1 GLN A 283     -16.162  26.019 -33.676  1.00102.60      A    O
ATOM    614  NE2 GLN A 283     -15.181  27.933 -32.982  1.00103.98      A    N
ATOM    615  C   GLN A 283     -18.685  27.590 -29.384  1.00 59.67      A    C
ATOM    616  O   GLN A 283     -17.756  27.626 -28.577  1.00 58.94      A    O
ATOM    617  N   GLY A 284     -19.912  27.962 -29.053  1.00 54.17      A    N
ATOM    618  CA  GLY A 284     -20.242  28.360 -27.699  1.00 53.47      A    C
ATOM    619  C   GLY A 284     -20.311  27.187 -26.734  1.00 51.46      A    C
ATOM    620  O   GLY A 284     -19.809  27.270 -25.611  1.00 48.61      A    O
ATOM    621  N   CYS A 285     -20.950  26.107 -27.149  1.00 49.53      A    N
ATOM    622  CA  CYS A 285     -21.033  24.933 -26.313  1.00 57.92      A    C
ATOM    623  CB  CYS A 285     -22.051  23.911 -26.858  1.00 63.12      A    C
ATOM    624  SG  CYS A 285     -23.773  24.494 -26.662  1.00 85.59      A    S
ATOM    625  C   CYS A 285     -19.610  24.367 -26.126  1.00 59.12      A    C
ATOM    626  O   CYS A 285     -19.267  23.863 -25.053  1.00 63.18      A    O
ATOM    627  N   GLN A 286     -18.775  24.510 -27.146  1.00 54.60      A    N
ATOM    628  CA  GLN A 286     -17.370  24.101 -27.075  1.00 53.98      A    C
ATOM    629  CB  GLN A 286     -16.786  24.159 -28.477  1.00 61.56      A    C
ATOM    630  CG  GLN A 286     -15.286  24.092 -28.584  1.00 71.24      A    C
ATOM    631  CD  GLN A 286     -14.835  23.475 -29.893  1.00 72.74      A    C
ATOM    632  OE1 GLN A 286     -13.983  22.624 -29.876  1.00 75.50      A    O
ATOM    633  NE2 GLN A 286     -15.410  23.887 -31.019  1.00 74.76      A    N
ATOM    634  C   GLN A 286     -16.535  24.906 -26.059  1.00 48.18      A    C
ATOM    635  O   GLN A 286     -15.842  24.329 -25.248  1.00 43.99      A    O
ATOM    636  N   PHE A 287     -16.605  26.229 -26.094  1.00 43.42      A    N
ATOM    637  CA  PHE A 287     -16.025  27.069 -25.030  1.00 44.97      A    C
ATOM    638  CB  PHE A 287     -16.349  28.559 -25.321  1.00 48.10      A    C
ATOM    639  CG  PHE A 287     -16.322  29.474 -24.112  1.00 49.19      A    C
ATOM    640  CD1 PHE A 287     -15.127  29.888 -23.543  1.00 51.49      A    C
ATOM    641  CE1 PHE A 287     -15.115  30.743 -22.430  1.00 55.25      A    C
ATOM    642  CZ  PHE A 287     -16.308  31.199 -21.886  1.00 55.49      A    C
ATOM    643  CE2 PHE A 287     -17.519  30.790 -22.446  1.00 52.56      A    C
ATOM    644  CD2 PHE A 287     -17.523  29.955 -23.557  1.00 52.55      A    C
ATOM    645  C   PHE A 287     -16.465  26.683 -23.597  1.00 43.60      A    C
ATOM    646  O   PHE A 287     -15.663  26.706 -22.668  1.00 46.23      A    O
ATOM    647  N   ARG A 288     -17.738  26.355 -23.418  1.00 41.75      A    N
ATOM    648  CA  ARG A 288     -18.237  26.087 -22.099  1.00 43.55      A    C
ATOM    649  CB  ARG A 288     -19.770  26.167 -22.052  1.00 43.01      A    C
ATOM    650  CG  ARG A 288     -20.373  25.798 -20.699  1.00 46.95      A    C
ATOM    651  CD  ARG A 288     -20.093  26.850 -19.639  1.00 51.20      A    C
ATOM    652  NE  ARG A 288     -20.430  26.412 -18.267  1.00 52.85      A    N
ATOM    653  CZ  ARG A 288     -19.593  25.813 -17.409  1.00 55.48      A    C
ATOM    654  NH1 ARG A 288     -18.344  25.518 -17.750  1.00 56.01      A    N
ATOM    655  NH2 ARG A 288     -20.013  25.506 -16.185  1.00 55.15      A    N
ATOM    656  C   ARG A 288     -17.700  24.720 -21.656  1.00 40.78      A    C
ATOM    657  O   ARG A 288     -17.316  24.559 -20.499  1.00 40.26      A    O
ATOM    658  N   SER A 289     -17.641  23.775 -22.593  1.00 39.34      A    N
ATOM    659  CA  SER A 289     -17.153  22.436 -22.327  1.00 41.31      A    C
ATOM    660  CB  SER A 289     -17.374  21.539 -23.510  1.00 44.32      A    C
ATOM    661  OG  SER A 289     -18.759  21.283 -23.589  1.00 50.98      A    O
ATOM    662  C   SER A 289     -15.718  22.418 -21.869  1.00 42.20      A    C
ATOM    663  O   SER A 289     -15.406  21.770 -20.867  1.00 42.49      A    O
ATOM    664  N   VAL A 290     -14.873  23.178 -22.556  1.00 38.31      A    N
ATOM    665  CA  VAL A 290     -13.476  23.362 -22.158  1.00 36.25      A    C
ATOM    666  CB  VAL A 290     -12.722  24.289 -23.159  1.00 38.96      A    C
ATOM    667  CG1 VAL A 290     -11.391  24.776 -22.624  1.00 42.60      A    C
ATOM    668  CG2 VAL A 290     -12.535  23.562 -24.493  1.00 40.51      A    C
ATOM    669  C   VAL A 290     -13.355  23.867 -20.749  1.00 37.38      A    C
ATOM    670  O   VAL A 290     -12.523  23.391 -19.990  1.00 40.26      A    O
ATOM    671  N   GLU A 291     -14.155  24.856 -20.398  1.00 39.57      A    N
ATOM    672  CA  GLU A 291     -14.136  25.405 -19.046  1.00 39.76      A    C
ATOM    673  CB  GLU A 291     -14.981  26.692 -18.994  1.00 49.99      A    C
ATOM    674  CG  GLU A 291     -14.327  27.917 -19.672  1.00 56.35      A    C
ATOM    675  CD  GLU A 291     -13.162  28.524 -18.880  1.00 62.09      A    C
ATOM    676  OE1 GLU A 291     -13.220  28.525 -17.635  1.00 77.65      A    O
ATOM    677  OE2 GLU A 291     -12.179  29.019 -19.489  1.00 70.86      A    O
ATOM    678  C   GLU A 291     -14.632  24.376 -18.022  1.00 38.76      A    C
ATOM    679  O   GLU A 291     -14.089  24.312 -16.927  1.00 36.78      A    O
ATOM    680  N   ALA A 292     -15.661  23.592 -18.393  1.00 36.22      A    N
ATOM    681  CA  ALA A 292     -16.178  22.483 -17.571  1.00 39.86      A    C
ATOM    682  CB  ALA A 292     -17.386  21.811 -18.249  1.00 37.55      A    C
ATOM    683  C   ALA A 292     -15.077  21.431 -17.320  1.00 42.12      A    C
ATOM    684  O   ALA A 292     -14.873  21.014 -16.194  1.00 40.97      A    O
ATOM    685  N   VAL A 293     -14.358  21.033 -18.370  1.00 40.48      A    N
ATOM    686  CA  VAL A 293     -13.228  20.102 -18.213  1.00 38.58      A    C
ATOM    687  CB  VAL A 293     -12.509  19.794 -19.523  1.00 38.58      A    C
ATOM    688  CG1 VAL A 293     -11.229  18.987 -19.307  1.00 41.76      A    C
ATOM    689  CG2 VAL A 293     -13.427  19.038 -20.455  1.00 40.29      A    C
ATOM    690  C   VAL A 293     -12.262  20.616 -17.190  1.00 39.38      A    C
ATOM    691  O   VAL A 293     -11.787  19.842 -16.342  1.00 39.10      A    O
ATOM    692  N   GLN A 294     -11.991  21.918 -17.231  1.00 38.56      A    N
ATOM    693  CA  GLN A 294     -11.068  22.517 -16.266  1.00 40.45      A    C
ATOM    694  CB  GLN A 294     -10.638  23.951 -16.659  1.00 41.75      A    C
ATOM    695  CG  GLN A 294      -9.902  24.057 -17.990  1.00 49.03      A    C
ATOM    696  CD  GLN A 294      -9.827  25.495 -18.522  1.00 50.14      A    C
ATOM    697  OE1 GLN A 294     -10.036  25.740 -19.694  1.00 60.54      A    O
ATOM    698  NE2 GLN A 294      -9.507  26.423 -17.660  1.00 55.73      A    N
ATOM    699  C   GLN A 294     -11.647  22.535 -14.864  1.00 39.69      A    C
ATOM    700  O   GLN A 294     -10.929  22.260 -13.910  1.00 39.59      A    O
ATOM    701  N   GLU A 295     -12.921  22.900 -14.729  1.00 40.79      A    N
ATOM    702  CA  GLU A 295     -13.628  22.831 -13.416  1.00 43.47      A    C
ATOM    703  CB  GLU A 295     -15.088  23.301 -13.564  1.00 46.36      A    C
ATOM    704  CG  GLU A 295     -15.272  24.786 -13.898  1.00 48.15      A    C
ATOM    705  CD  GLU A 295     -16.557  25.107 -14.674  1.00 52.56      A    C
ATOM    706  OE1 GLU A 295     -17.567  24.343 -14.673  1.00 54.70      A    O
ATOM    707  OE2 GLU A 295     -16.544  26.149 -15.348  1.00 60.86      A    O
ATOM    708  C   GLU A 295     -13.626  21.388 -12.823  1.00 41.98      A    C
ATOM    709  O   GLU A 295     -13.364  21.199 -11.649  1.00 42.59      A    O
ATOM    710  N   ILE A 296     -13.911  20.400 -13.664  1.00 39.09      A    N
ATOM    711  CA  ILE A 296     -14.013  19.014 -13.243  1.00 41.66      A    C
ATOM    712  CB  ILE A 296     -14.611  18.131 -14.368  1.00 43.97      A    C
ATOM    713  CG1 ILE A 296     -16.057  18.504 -14.627  1.00 40.66      A    C
ATOM    714  CD1 ILE A 296     -16.621  17.983 -15.938  1.00 41.09      A    C
ATOM    715  CG2 ILE A 296     -14.530  16.637 -14.013  1.00 48.37      A    C
ATOM    716  C   ILE A 296     -12.622  18.508 -12.775  1.00 43.22      A    C
ATOM    717  O   ILE A 296     -12.514  17.798 -11.747  1.00 38.38      A    O
ATOM    718  N   THR A 297     -11.569  18.922 -13.497  1.00 44.37      A    N
ATOM    719  CA  THR A 297     -10.177  18.615 -13.124  1.00 43.23      A    C
ATOM    720  CB  THR A 297      -9.160  19.009 -14.209  1.00 44.49      A    C
ATOM    721  OG1 THR A 297      -9.506  18.342 -15.416  1.00 39.56      A    O
ATOM    722  CG2 THR A 297      -7.763  18.536 -13.847  1.00 51.20      A    C
ATOM    723  C   THR A 297      -9.812  19.197 -11.787  1.00 42.85      A    C
ATOM    724  O   THR A 297      -9.235  18.484 -10.972  1.00 41.88      A    O
ATOM    725  N   GLU A 298     -10.170  20.447 -11.519  1.00 43.29      A    N
ATOM    726  CA  GLU A 298      -9.934  20.992 -10.183  1.00 48.98      A    C
ATOM    727  CB  GLU A 298     -10.233  22.502 -10.078  1.00 58.53      A    C
ATOM    728  CG  GLU A 298      -9.213  23.438 -10.784  1.00 68.10      A    C
ATOM    729  CD  GLU A 298      -7.735  23.101 -10.535  1.00 67.14      A    C
ATOM    730  OE1 GLU A 298      -7.215  23.437  -9.455  1.00 73.41      A    O
ATOM    731  OE2 GLU A 298      -7.084  22.497 -11.430  1.00 66.22      A    O
ATOM    732  C   GLU A 298     -10.723  20.205  -9.140  1.00 47.04      A    C
ATOM    733  O   GLU A 298     -10.205  19.930  -8.063  1.00 46.11      A    O
ATOM    734  N   TYR A 299     -11.961  19.843  -9.464  1.00 41.92      A    N
ATOM    735  CA  TYR A 299     -12.772  19.109  -8.523  1.00 42.99      A    C
ATOM    736  CB  TYR A 299     -14.196  19.001  -9.034  1.00 42.66      A    C
ATOM    737  CG  TYR A 299     -15.074  18.248  -8.089  1.00 41.70      A    C
ATOM    738  CD1 TYR A 299     -15.378  18.770  -6.842  1.00 39.80      A    C
ATOM    739  CE1 TYR A 299     -16.179  18.067  -5.951  1.00 41.20      A    C
ATOM    740  CZ  TYR A 299     -16.632  16.813  -6.302  1.00 45.50      A    C
ATOM    741  OH  TYR A 299     -17.410  16.097  -5.453  1.00 47.27      A    O
ATOM    742  CE2 TYR A 299     -16.307  16.260  -7.524  1.00 47.42      A    C
ATOM    743  CD2 TYR A 299     -15.539  16.982  -8.413  1.00 43.21      A    C
ATOM    744  C   TYR A 299     -12.142  17.727  -8.228  1.00 42.35      A    C
ATOM    745  O   TYR A 299     -11.902  17.378  -7.065  1.00 44.48      A    O
ATOM    746  N   ALA A 300     -11.766  17.000  -9.280  1.00 44.95      A    N
ATOM    747  CA  ALA A 300     -11.107  15.686  -9.128  1.00 42.93      A    C
ATOM    748  CB  ALA A 300     -10.672  15.165 -10.467  1.00 41.99      A    C
ATOM    749  C   ALA A 300      -9.926  15.712  -8.155  1.00 45.80      A    C
ATOM    750  O   ALA A 300      -9.813  14.836  -7.275  1.00 47.44      A    O
ATOM    751  N   LYS A 301      -9.089  16.745  -8.262  1.00 47.06      A    N
ATOM    752  CA  LYS A 301      -7.952  16.950  -7.332  1.00 49.52      A    C
ATOM    753  CB  LYS A 301      -7.140  18.173  -7.734  1.00 55.82      A    C
ATOM    754  CG  LYS A 301      -6.504  18.086  -9.108  1.00 53.90      A    C
ATOM    755  CD  LYS A 301      -5.621  19.304  -9.276  1.00 61.33      A    C
ATOM    756  CE  LYS A 301      -5.376  19.638 -10.728  1.00 68.42      A    C
ATOM    757  NZ  LYS A 301      -4.624  20.926 -10.811  1.00 70.90      A    N
ATOM    758  C   LYS A 301      -8.330  17.122  -5.857  1.00 49.89      A    C
ATOM    759  O   LYS A 301      -7.511  16.857  -4.962  1.00 51.72      A    O
ATOM    760  N   SER A 302      -9.544  17.572  -5.590  1.00 47.23      A    N
ATOM    761  CA  SER A 302     -10.034  17.641  -4.208  1.00 49.54      A    C
ATOM    762  CB  SER A 302     -11.151  18.673  -4.109  1.00 49.56      A    C
ATOM    763  OG  SER A 302     -12.317  18.174  -4.754  1.00 54.26      A    O
ATOM    764  C   SER A 302     -10.571  16.307  -3.660  1.00 47.96      A    C
ATOM    765  O   SER A 302     -10.917  16.248  -2.475  1.00 47.57      A    O
ATOM    766  N   ILE A 303     -10.684  15.278  -4.514  1.00 45.18      A    N
ATOM    767  CA  ILE A 303     -11.189  13.961  -4.102  1.00 44.83      A    C
ATOM    768  CB  ILE A 303     -11.665  13.049  -5.279  1.00 40.16      A    C
ATOM    769  CG1 ILE A 303     -12.752  13.740  -6.096  1.00 37.92      A    C
ATOM    770  CD1 ILE A 303     -13.118  13.055  -7.381  1.00 37.22      A    C
ATOM    771  CG2 ILE A 303     -12.245  11.742  -4.713  1.00 39.97      A    C
ATOM    772  C   ILE A 303     -10.074  13.234  -3.362  1.00 44.50      A    C
ATOM    773  O   ILE A 303      -9.066  12.870  -4.015  1.00 44.61      A    O
ATOM    774  N   PRO A 304     -10.248  12.999  -2.021  1.00 43.67      A    N
ATOM    775  CA  PRO A 304      -9.120  12.436  -1.231  1.00 49.46      A    C
ATOM    776  CB  PRO A 304      -9.736  12.151   0.148  1.00 43.67      A    C
ATOM    777  CG  PRO A 304     -10.882  13.126   0.244  1.00 50.32      A    C
ATOM    778  CD  PRO A 304     -11.424  13.284  -1.166  1.00 45.84      A    C
ATOM    779  C   PRO A 304      -8.534  11.166  -1.856  1.00 46.09      A    C
ATOM    780  O   PRO A 304      -9.273  10.262  -2.248  1.00 50.84      A    O
ATOM    781  N   GLY A 305      -7.219  11.138  -1.992  1.00 49.60      A    N
ATOM    782  CA  GLY A 305      -6.506  10.030  -2.625  1.00 44.80      A    C
ATOM    783  C   GLY A 305      -6.318  10.152  -4.127  1.00 50.82      A    C
ATOM    784  O   GLY A 305      -5.468   9.443  -4.680  1.00 49.76      A    O
ATOM    785  N   PHE A 306      -7.087  11.012  -4.816  1.00 50.60      A    N
ATOM    786  CA  PHE A 306      -7.001  11.064  -6.286  1.00 45.27      A    C
ATOM    787  CB  PHE A 306      -8.107  11.973  -6.896  1.00 48.71      A    C
ATOM    788  CG  PHE A 306      -8.045  12.111  -8.418  1.00 41.77      A    C
ATOM    789  CD1 PHE A 306      -8.725  11.243  -9.229  1.00 40.87      A    C
ATOM    790  CE1 PHE A 306      -8.691  11.362 -10.619  1.00 43.39      A    C
ATOM    791  CZ  PHE A 306      -7.958  12.364 -11.206  1.00 39.92      A    C
ATOM    792  CE2 PHE A 306      -7.250  13.256 -10.409  1.00 40.05      A    C
ATOM    793  CD2 PHE A 306      -7.312  13.143  -9.024  1.00 45.34      A    C
ATOM    794  C   PHE A 306      -5.622  11.542  -6.747  1.00 50.43      A    C
ATOM    795  O   PHE A 306      -5.067  10.961  -7.705  1.00 45.69      A    O
ATOM    796  N   VAL A 307      -5.084  12.607  -6.122  1.00 49.92      A    N
ATOM    797  CA  VAL A 307      -3.786  13.147  -6.589  1.00 57.63      A    C
ATOM    798  CB  VAL A 307      -3.483  14.624  -6.188  1.00 60.39      A    C
ATOM    799  CG1 VAL A 307      -4.535  15.545  -6.811  1.00 62.99      A    C
ATOM    800  CG2 VAL A 307      -3.363  14.842  -4.668  1.00 56.83      A    C
ATOM    801  C   VAL A 307      -2.594  12.262  -6.239  1.00 60.19      A    C
ATOM    802  O   VAL A 307      -1.542  12.461  -6.821  1.00 59.24      A    O
ATOM    803  N   ASN A 308      -2.771  11.289  -5.334  1.00 57.03      A    N
ATOM    804  CA  ASN A 308      -1.737  10.266  -5.043  1.00 60.47      A    C
ATOM    805  CB  ASN A 308      -1.898   9.741  -3.614  1.00 55.33      A    C
ATOM    806  CG  ASN A 308      -1.814  10.848  -2.569  1.00 56.63      A    C
ATOM    807  OD1 ASN A 308      -1.096  11.829  -2.739  1.00 61.27      A    O
ATOM    808  ND2 ASN A 308      -2.571  10.705  -1.489  1.00 64.02      A    N
ATOM    809  C   ASN A 308      -1.730   9.104  -6.050  1.00 59.27      A    C
ATOM    810  O   ASN A 308      -0.801   8.312  -6.064  1.00 61.12      A    O
ATOM    811  N   LEU A 309      -2.750   9.009  -6.903  1.00 54.40      A    N
ATOM    812  CA  LEU A 309      -2.754   8.002  -7.968  1.00 52.93      A    C
ATOM    813  CB  LEU A 309      -4.113   7.913  -8.674  1.00 51.42      A    C
ATOM    814  CG  LEU A 309      -5.355   7.473  -7.881  1.00 56.49      A    C
ATOM    815  CD1 LEU A 309      -6.594   7.501  -8.781  1.00 53.13      A    C
ATOM    816  CD2 LEU A 309      -5.190   6.077  -7.280  1.00 56.25      A    C
ATOM    817  C   LEU A 309      -1.687   8.299  -8.992  1.00 55.18      A    C
ATOM    818  O   LEU A 309      -1.229   9.437  -9.117  1.00 52.70      A    O
ATOM    819  N   ASP A 310      -1.324   7.268  -9.750  1.00 55.59      A    N
ATOM    820  CA  ASP A 310      -0.454   7.416 -10.915  1.00 55.73      A    C
ATOM    821  CB  ASP A 310      -0.346   6.072 -11.679  1.00 60.16      A    C
ATOM    822  CG  ASP A 310       0.768   6.071 -12.707  1.00 66.00      A    C
ATOM    823  OD1 ASP A 310       0.562   6.556 -13.833  1.00 65.56      A    O
ATOM    824  OD2 ASP A 310       1.863   5.563 -12.392  1.00 76.31      A    O
ATOM    825  C   ASP A 310      -1.031   8.508 -11.844  1.00 55.45      A    C
ATOM    826  O   ASP A 310      -2.177   8.438 -12.240  1.00 49.04      A    O
ATOM    827  N   LEU A 311      -0.209   9.487 -12.199  1.00 53.32      A    N
ATOM    828  CA  LEU A 311      -0.607  10.563 -13.074  1.00 57.11      A    C
ATOM    829  CB  LEU A 311       0.567  11.498 -13.390  1.00 60.49      A    C
ATOM    830  CG  LEU A 311       0.211  12.838 -14.054  1.00 66.57      A    C
ATOM    831  CD1 LEU A 311      -0.503  13.796 -13.101  1.00 63.80      A    C
ATOM    832  CD2 LEU A 311       1.495  13.471 -14.576  1.00 74.97      A    C
ATOM    833  C   LEU A 311      -1.234  10.085 -14.356  1.00 55.79      A    C
ATOM    834  O   LEU A 311      -2.216  10.688 -14.813  1.00 54.62      A    O
ATOM    835  N   ASN A 312      -0.707   9.020 -14.948  1.00 51.77      A    N
ATOM    836  CA  ASN A 312      -1.316   8.507 -16.188  1.00 51.95      A    C
ATOM    837  CB  ASN A 312      -0.486   7.377 -16.822  1.00 54.83      A    C
ATOM    838  CG  ASN A 312       0.925   7.825 -17.159  1.00 59.36      A    C
ATOM    839  OD1 ASN A 312       1.114   8.728 -17.971  1.00 57.66      A    O
ATOM    840  ND2 ASN A 312       1.913   7.239 -16.502  1.00 59.01      A    N
ATOM    841  C   ASN A 312      -2.737   8.016 -15.953  1.00 51.59      A    C
ATOM    842  O   ASN A 312      -3.550   8.014 -16.887  1.00 49.06      A    O
ATOM    843  N   ASP A 313      -3.007   7.535 -14.735  1.00 45.57      A    N
ATOM    844  CA  ASP A 313      -4.352   7.072 -14.389  1.00 49.27      A    C
ATOM    845  CB  ASP A 313      -4.317   6.045 -13.255  1.00 46.49      A    C
ATOM    846  CG  ASP A 313      -3.955   4.629 -13.746  1.00 52.17      A    C
ATOM    847  OD1 ASP A 313      -3.831   4.379 -14.983  1.00 48.16      A    O
ATOM    848  OD2 ASP A 313      -3.850   3.741 -12.873  1.00 48.25      A    O
ATOM    849  C   ASP A 313      -5.292   8.237 -14.049  1.00 43.49      A    C
ATOM    850  O   ASP A 313      -6.448   8.171 -14.399  1.00 47.80      A    O
ATOM    851  N   GLN A 314      -4.781   9.292 -13.413  1.00 41.41      A    N
ATOM    852  CA  GLN A 314      -5.560  10.532 -13.224  1.00 45.40      A    C
ATOM    853  CB  GLN A 314      -4.738  11.620 -12.559  1.00 46.60      A    C
ATOM    854  CG  GLN A 314      -4.295  11.292 -11.152  1.00 48.31      A    C
ATOM    855  CD  GLN A 314      -3.377  12.354 -10.583  1.00 51.42      A    C
ATOM    856  OE1 GLN A 314      -3.647  13.556 -10.682  1.00 47.88      A    O
ATOM    857  NE2 GLN A 314      -2.286  11.914  -9.950  1.00 53.99      A    N
ATOM    858  C   GLN A 314      -6.042  11.020 -14.587  1.00 46.19      A    C
ATOM    859  O   GLN A 314      -7.203  11.353 -14.750  1.00 50.75      A    O
ATOM    860  N   VAL A 315      -5.146  10.998 -15.568  1.00 45.20      A    N
ATOM    861  CA  VAL A 315      -5.447  11.400 -16.938  1.00 44.57      A    C
ATOM    862  CB  VAL A 315      -4.211  11.321 -17.856  1.00 42.55      A    C
ATOM    863  CG1 VAL A 315      -4.594  11.520 -19.325  1.00 44.12      A    C
ATOM    864  CG2 VAL A 315      -3.196  12.390 -17.446  1.00 44.81      A    C
ATOM    865  C   VAL A 315      -6.542  10.558 -17.512  1.00 45.97      A    C
ATOM    866  O   VAL A 315      -7.527  11.077 -18.078  1.00 44.32      A    O
ATOM    867  N   THR A 316      -6.364   9.252 -17.412  1.00 46.72      A    N
ATOM    868  CA  THR A 316      -7.344   8.319 -17.958  1.00 46.63      A    C
ATOM    869  CB  THR A 316      -6.822   6.883 -17.833  1.00 48.34      A    C
ATOM    870  OG1 THR A 316      -5.500   6.821 -18.407  1.00 50.38      A    O
ATOM    871  CG2 THR A 316      -7.788   5.914 -18.531  1.00 46.53      A    C
ATOM    872  C   THR A 316      -8.757   8.425 -17.292  1.00 44.65      A    C
ATOM    873  O   THR A 316      -9.793   8.276 -17.955  1.00 41.87      A    O
ATOM    874  N   LEU A 317      -8.780   8.642 -15.987  1.00 43.15      A    N
ATOM    875  CA  LEU A 317     -10.041   8.764 -15.254  1.00 43.16      A    C
ATOM    876  CB  LEU A 317      -9.761   8.803 -13.747  1.00 39.97      A    C
ATOM    877  CG  LEU A 317      -9.346   7.478 -13.082  1.00 40.16      A    C
ATOM    878  CD1 LEU A 317      -9.216   7.667 -11.571  1.00 43.57      A    C
ATOM    879  CD2 LEU A 317     -10.280   6.308 -13.341  1.00 42.26      A    C
ATOM    880  C   LEU A 317     -10.809  10.023 -15.728  1.00 43.97      A    C
ATOM    881  O   LEU A 317     -12.009   9.971 -15.982  1.00 42.96      A    O
ATOM    882  N   LEU A 318     -10.095  11.139 -15.855  1.00 44.98      A    N
ATOM    883  CA  LEU A 318     -10.670  12.370 -16.405  1.00 46.21      A    C
ATOM    884  CB  LEU A 318      -9.658  13.489 -16.330  1.00 44.71      A    C
ATOM    885  CG  LEU A 318      -9.537  13.990 -14.894  1.00 49.86      A    C
ATOM    886  CD1 LEU A 318      -8.399  14.988 -14.867  1.00 55.32      A    C
ATOM    887  CD2 LEU A 318     -10.824  14.653 -14.395  1.00 51.49      A    C
ATOM    888  C   LEU A 318     -11.128  12.213 -17.836  1.00 47.92      A    C
ATOM    889  O   LEU A 318     -12.252  12.577 -18.208  1.00 44.78      A    O
ATOM    890  N   LYS A 319     -10.254  11.650 -18.636  1.00 46.42      A    N
ATOM    891  CA  LYS A 319     -10.526  11.451 -20.053  1.00 50.23      A    C
ATOM    892  CB  LYS A 319      -9.352  10.672 -20.665  1.00 56.63      A    C
ATOM    893  CG  LYS A 319      -9.501  10.219 -22.089  1.00 62.23      A    C
ATOM    894  CD  LYS A 319      -8.167   9.636 -22.546  1.00 68.67      A    C
ATOM    895  CE  LYS A 319      -8.263   8.912 -23.884  1.00 73.31      A    C
ATOM    896  NZ  LYS A 319      -8.687   9.805 -24.998  1.00 75.91      A    N
ATOM    897  C   LYS A 319     -11.869  10.774 -20.280  1.00 45.67      A    C
ATOM    898  O   LYS A 319     -12.662  11.244 -21.089  1.00 48.12      A    O
ATOM    899  N   TYR A 320     -12.140   9.693 -19.547  1.00 46.20      A    N
ATOM    900  CA  TYR A 320     -13.420   8.968 -19.669  1.00 45.68      A    C
ATOM    901  CB  TYR A 320     -13.254   7.460 -19.359  1.00 49.75      A    C
ATOM    902  CG  TYR A 320     -12.570   6.717 -20.468  1.00 48.92      A    C
ATOM    903  CD1 TYR A 320     -13.310   6.167 -21.505  1.00 53.19      A    C
ATOM    904  CE1 TYR A 320     -12.699   5.502 -22.556  1.00 55.57      A    C
ATOM    905  CZ  TYR A 320     -11.321   5.424 -22.598  1.00 56.35      A    C
ATOM    906  OH  TYR A 320     -10.703   4.783 -23.657  1.00 61.34      A    O
ATOM    907  CE2 TYR A 320     -10.559   5.991 -21.584  1.00 57.81      A    C
ATOM    908  CD2 TYR A 320     -11.192   6.635 -20.527  1.00 50.09      A    C
ATOM    909  C   TYR A 320     -14.554   9.538 -18.796  1.00 43.91      A    C
ATOM    910  O   TYR A 320     -15.717   9.326 -19.106  1.00 49.07      A    O
ATOM    911  N   GLY A 321     -14.207  10.205 -17.699  1.00 40.38      A    N
ATOM    912  CA  GLY A 321     -15.191  10.745 -16.770  1.00 45.98      A    C
ATOM    913  C   GLY A 321     -15.912  12.035 -17.189  1.00 47.15      A    C
ATOM    914  O   GLY A 321     -17.115  12.240 -16.887  1.00 41.47      A    O
ATOM    915  N   VAL A 322     -15.175  12.916 -17.857  1.00 42.52      A    N
ATOM    916  CA  VAL A 322     -15.661  14.269 -18.110  1.00 42.36      A    C
ATOM    917  CB  VAL A 322     -14.596  15.193 -18.756  1.00 40.90      A    C
ATOM    918  CG1 VAL A 322     -13.555  15.522 -17.755  1.00 37.67      A    C
ATOM    919  CG2 VAL A 322     -13.992  14.604 -20.014  1.00 45.67      A    C
ATOM    920  C   VAL A 322     -16.996  14.342 -18.850  1.00 42.48      A    C
ATOM    921  O   VAL A 322     -17.878  15.104 -18.439  1.00 43.76      A    O
ATOM    922  N   HIS A 323     -17.185  13.531 -19.881  1.00 44.92      A    N
ATOM    923  CA  HIS A 323     -18.468  13.540 -20.600  1.00 49.23      A    C
ATOM    924  CB  HIS A 323     -18.400  12.881 -21.973  1.00 59.19      A    C
ATOM    925  CG  HIS A 323     -17.848  13.816 -22.992  1.00 79.98      A    C
ATOM    926  ND1 HIS A 323     -16.503  13.874 -23.293  1.00 89.04      A    N
ATOM    927  CE1 HIS A 323     -16.293  14.859 -24.147  1.00 92.12      A    C
ATOM    928  NE2 HIS A 323     -17.447  15.457 -24.390  1.00 88.34      A    N
ATOM    929  CD2 HIS A 323     -18.432  14.841 -23.660  1.00 83.15      A    C
ATOM    930  C   HIS A 323     -19.638  13.038 -19.807  1.00 50.03      A    C
ATOM    931  O   HIS A 323     -20.738  13.594 -19.942  1.00 45.57      A    O
ATOM    932  N   GLU A 324     -19.401  12.038 -18.958  1.00 42.62      A    N
ATOM    933  CA  GLU A 324     -20.436  11.567 -18.079  1.00 43.34      A    C
ATOM    934  CB  GLU A 324     -20.004  10.294 -17.355  1.00 44.64      A    C
ATOM    935  CG  GLU A 324     -20.021   9.088 -18.287  1.00 48.60      A    C
ATOM    936  CD  GLU A 324     -19.359   7.833 -17.708  1.00 50.68      A    C
ATOM    937  OE1 GLU A 324     -19.247   7.729 -16.491  1.00 45.41      A    O
ATOM    938  OE2 GLU A 324     -18.940   6.956 -18.482  1.00 51.66      A    O
ATOM    939  C   GLU A 324     -20.901  12.659 -17.112  1.00 40.32      A    C
ATOM    940  O   GLU A 324     -22.105  12.851 -16.925  1.00 42.36      A    O
ATOM    941  N   ILE A 325     -19.944  13.396 -16.565  1.00 36.09      A    N
ATOM    942  CA  ILE A 325     -20.192  14.439 -15.612  1.00 38.07      A    C
ATOM    943  CB  ILE A 325     -18.897  14.840 -14.892  1.00 36.48      A    C
ATOM    944  CG1 ILE A 325     -18.409  13.675 -14.052  1.00 43.29      A    C
ATOM    945  CD1 ILE A 325     -16.952  13.833 -13.724  1.00 46.20      A    C
ATOM    946  CG2 ILE A 325     -19.047  16.040 -13.923  1.00 38.86      A    C
ATOM    947  C   ILE A 325     -20.840  15.632 -16.299  1.00 43.30      A    C
ATOM    948  O   ILE A 325     -21.759  16.207 -15.744  1.00 39.77      A    O
ATOM    949  N   ILE A 326     -20.343  16.004 -17.484  1.00 43.52      A    N
ATOM    950  CA  ILE A 326     -20.943  17.081 -18.222  1.00 44.74      A    C
ATOM    951  CB  ILE A 326     -20.225  17.373 -19.552  1.00 46.20      A    C
ATOM    952  CG1 ILE A 326     -18.896  18.048 -19.253  1.00 44.64      A    C
ATOM    953  CD1 ILE A 326     -17.984  18.232 -20.457  1.00 47.49      A    C
ATOM    954  CG2 ILE A 326     -21.085  18.281 -20.446  1.00 48.18      A    C
ATOM    955  C   ILE A 326     -22.424  16.799 -18.446  1.00 42.40      A    C
ATOM    956  O   ILE A 326     -23.217  17.667 -18.239  1.00 40.49      A    O
ATOM    957  N   TYR A 327     -22.779  15.597 -18.863  1.00 44.51      A    N
ATOM    958  CA  TYR A 327     -24.172  15.206 -19.040  1.00 45.93      A    C
ATOM    959  CB  TYR A 327     -24.256  13.765 -19.486  1.00 52.80      A    C
ATOM    960  CG  TYR A 327     -24.404  13.513 -20.951  1.00 65.08      A    C
ATOM    961  CD1 TYR A 327     -23.322  13.647 -21.838  1.00 73.14      A    C
ATOM    962  CE1 TYR A 327     -23.477  13.378 -23.203  1.00 82.12      A    C
ATOM    963  CZ  TYR A 327     -24.730  12.954 -23.689  1.00 79.62      A    C
ATOM    964  OH  TYR A 327     -24.951  12.673 -25.032  1.00 89.41      A    O
ATOM    965  CE2 TYR A 327     -25.796  12.806 -22.815  1.00 78.31      A    C
ATOM    966  CD2 TYR A 327     -25.627  13.068 -21.462  1.00 69.34      A    C
ATOM    967  C   TYR A 327     -24.985  15.339 -17.735  1.00 46.39      A    C
ATOM    968  O   TYR A 327     -26.107  15.827 -17.715  1.00 42.79      A    O
ATOM    969  N   THR A 328     -24.386  14.891 -16.653  1.00 44.82      A    N
ATOM    970  CA  THR A 328     -25.013  14.927 -15.336  1.00 47.97      A    C
ATOM    971  CB  THR A 328     -24.094  14.256 -14.271  1.00 44.58      A    C
ATOM    972  OG1 THR A 328     -23.936  12.873 -14.603  1.00 43.12      A    O
ATOM    973  CG2 THR A 328     -24.662  14.343 -12.899  1.00 47.51      A    C
ATOM    974  C   THR A 328     -25.316  16.366 -14.965  1.00 48.35      A    C
ATOM    975  O   THR A 328     -26.418  16.672 -14.553  1.00 46.62      A    O
ATOM    976  N   MET A 329     -24.334  17.230 -15.141  1.00 45.86      A    N
ATOM    977  CA  MET A 329     -24.461  18.642 -14.791  1.00 49.56      A    C
ATOM    978  CB  MET A 329     -23.079  19.247 -14.570  1.00 54.90      A    C
ATOM    979  CG  MET A 329     -22.335  18.493 -13.455  1.00 63.61      A    C
ATOM    980  SD  MET A 329     -20.983  19.372 -12.661  1.00 78.16      A    S
ATOM    981  CE  MET A 329     -21.908  20.579 -11.705  1.00 85.09      A    C
ATOM    982  C   MET A 329     -25.328  19.454 -15.776  1.00 48.82      A    C
ATOM    983  O   MET A 329     -26.017  20.378 -15.364  1.00 50.43      A    O
ATOM    984  N   LEU A 330     -25.356  19.079 -17.043  1.00 45.97      A    N
ATOM    985  CA  LEU A 330     -26.349  19.623 -17.965  1.00 48.51      A    C
ATOM    986  CB  LEU A 330     -26.246  19.005 -19.367  1.00 47.47      A    C
ATOM    987  CG  LEU A 330     -25.409  19.786 -20.366  1.00 54.50      A    C
ATOM    988  CD1 LEU A 330     -25.222  18.992 -21.658  1.00 53.22      A    C
ATOM    989  CD2 LEU A 330     -26.067  21.124 -20.639  1.00 52.26      A    C
ATOM    990  C   LEU A 330     -27.778  19.415 -17.477  1.00 45.32      A    C
ATOM    991  O   LEU A 330     -28.612  20.294 -17.651  1.00 42.54      A    O
ATOM    992  N   ALA A 331     -28.047  18.257 -16.880  1.00 42.46      A    N
ATOM    993  CA  ALA A 331     -29.374  17.934 -16.396  1.00 44.10      A    C
ATOM    994  CB  ALA A 331     -29.435  16.514 -15.846  1.00 46.46      A    C
ATOM    995  C   ALA A 331     -29.882  18.963 -15.399  1.00 42.47      A    C
ATOM    996  O   ALA A 331     -31.050  19.347 -15.464  1.00 44.78      A    O
ATOM    997  N   SER A 332     -28.990  19.491 -14.577  1.00 38.75      A    N
ATOM    998  CA  SER A 332     -29.324  20.523 -13.615  1.00 38.87      A    C
ATOM    999  CB  SER A 332     -28.090  20.885 -12.768  1.00 41.13      A    C
ATOM   1000  OG  SER A 332     -27.652  19.762 -11.983  1.00 41.78      A    O
ATOM   1001  C   SER A 332     -29.822  21.799 -14.273  1.00 44.94      A    C
ATOM   1002  O   SER A 332     -30.537  22.564 -13.639  1.00 47.17      A    O
ATOM   1003  N   LEU A 333     -29.391  22.054 -15.511  1.00 45.91      A    N
ATOM   1004  CA  LEU A 333     -29.728  23.268 -16.225  1.00 44.58      A    C
ATOM   1005  CB  LEU A 333     -28.539  23.743 -17.052  1.00 44.80      A    C
ATOM   1006  CG  LEU A 333     -27.194  23.842 -16.385  1.00 50.05      A    C
ATOM   1007  CD1 LEU A 333     -26.120  24.199 -17.407  1.00 50.13      A    C
ATOM   1008  CD2 LEU A 333     -27.244  24.871 -15.296  1.00 52.68      A    C
ATOM   1009  C   LEU A 333     -30.860  23.089 -17.195  1.00 44.77      A    C
ATOM   1010  O   LEU A 333     -31.183  24.034 -17.919  1.00 46.75      A    O
ATOM   1011  N   MET A 334     -31.422  21.895 -17.283  1.00 43.16      A    N
ATOM   1012  CA  MET A 334     -32.393  21.618 -18.296  1.00 43.64      A    C
ATOM   1013  CB  MET A 334     -32.022  20.353 -19.041  1.00 42.58      A    C
ATOM   1014  CG  MET A 334     -30.857  20.520 -19.971  1.00 47.24      A    C
ATOM   1015  SD  MET A 334     -30.398  18.939 -20.659  1.00 45.84      A    S
ATOM   1016  CE  MET A 334     -29.704  19.463 -22.238  1.00 49.81      A    C
ATOM   1017  C   MET A 334     -33.780  21.405 -17.712  1.00 52.45      A    C
ATOM   1018  O   MET A 334     -33.934  20.996 -16.547  1.00 48.74      A    O
ATOM   1019  N   ASN A 335     -34.773  21.639 -18.573  1.00 47.29      A    N
ATOM   1020  CA  ASN A 335     -36.120  21.138 -18.368  1.00 52.89      A    C
ATOM   1021  CB  ASN A 335     -36.968  22.182 -17.637  1.00 53.02      A    C
ATOM   1022  CG  ASN A 335     -37.242  23.420 -18.473  1.00 49.22      A    C
ATOM   1023  OD1 ASN A 335     -37.164  23.417 -19.709  1.00 52.18      A    O
ATOM   1024  ND2 ASN A 335     -37.562  24.483 -17.798  1.00 47.15      A    N
ATOM   1025  C   ASN A 335     -36.685  20.688 -19.711  1.00 54.59      A    C
ATOM   1026  O   ASN A 335     -35.945  20.588 -20.707  1.00 58.04      A    O
ATOM   1027  N   LYS A 336     -37.957  20.332 -19.740  1.00 64.23      A    N
ATOM   1028  CA  LYS A 336     -38.592  19.917 -21.006  1.00 65.29      A    C
ATOM   1029  CB  LYS A 336     -40.038  19.407 -20.777  1.00 73.55      A    C
ATOM   1030  CG  LYS A 336     -40.995  20.401 -20.129  1.00 83.73      A    C
ATOM   1031  CD  LYS A 336     -42.406  19.840 -19.977  1.00 92.94      A    C
ATOM   1032  CE  LYS A 336     -43.294  20.783 -19.162  1.00100.70      A    C
ATOM   1033  NZ  LYS A 336     -44.629  20.193 -18.836  1.00105.43      A    N
ATOM   1034  C   LYS A 336     -38.548  21.027 -22.076  1.00 55.21      A    C
ATOM   1035  O   LYS A 336     -38.391  20.723 -23.245  1.00 56.54      A    O
ATOM   1036  N   ASP A 337     -38.659  22.291 -21.660  1.00 55.89      A    N
ATOM   1037  CA  ASP A 337     -38.592  23.474 -22.567  1.00 62.05      A    C
ATOM   1038  CB  ASP A 337     -39.052  24.766 -21.837  1.00 67.00      A    C
ATOM   1039  CG  ASP A 337     -40.553  24.801 -21.522  1.00 73.73      A    C
ATOM   1040  OD1 ASP A 337     -41.318  23.955 -22.063  1.00 68.16      A    O
ATOM   1041  OD2 ASP A 337     -40.943  25.715 -20.737  1.00 68.85      A    O
ATOM   1042  C   ASP A 337     -37.208  23.815 -23.153  1.00 58.63      A    C
ATOM   1043  O   ASP A 337     -37.123  24.361 -24.245  1.00 46.77      A    O
ATOM   1044  N   GLY A 338     -36.133  23.590 -22.400  1.00 51.75      A    N
ATOM   1045  CA  GLY A 338     -34.820  24.027 -22.883  1.00 50.50      A    C
ATOM   1046  C   GLY A 338     -33.751  24.032 -21.836  1.00 45.95      A    C
ATOM   1047  O   GLY A 338     -33.890  23.415 -20.787  1.00 42.20      A    O
ATOM   1048  N   VAL A 339     -32.660  24.718 -22.140  1.00 43.79      A    N
ATOM   1049  CA  VAL A 339     -31.452  24.656 -21.301  1.00 41.31      A    C
ATOM   1050  CB  VAL A 339     -30.343  23.756 -21.959  1.00 42.47      A    C
ATOM   1051  CG1 VAL A 339     -29.877  24.276 -23.337  1.00 41.49      A    C
ATOM   1052  CG2 VAL A 339     -29.150  23.556 -21.032  1.00 41.80      A    C
ATOM   1053  C   VAL A 339     -30.900  26.017 -21.016  1.00 39.68      A    C
ATOM   1054  O   VAL A 339     -30.730  26.815 -21.917  1.00 39.04      A    O
ATOM   1055  N   LEU A 340     -30.602  26.266 -19.752  1.00 39.46      A    N
ATOM   1056  CA  LEU A 340     -29.886  27.474 -19.357  1.00 42.42      A    C
ATOM   1057  CB  LEU A 340     -29.805  27.611 -17.844  1.00 43.19      A    C
ATOM   1058  CG  LEU A 340     -31.060  27.957 -17.073  1.00 49.86      A    C
ATOM   1059  CD1 LEU A 340     -30.738  27.827 -15.587  1.00 52.77      A    C
ATOM   1060  CD2 LEU A 340     -31.506  29.382 -17.400  1.00 51.40      A    C
ATOM   1061  C   LEU A 340     -28.458  27.459 -19.856  1.00 42.73      A    C
ATOM   1062  O   LEU A 340     -27.785  26.424 -19.823  1.00 42.94      A    O
ATOM   1063  N   ILE A 341     -27.984  28.617 -20.270  1.00 43.00      A    N
ATOM   1064  CA  ILE A 341     -26.623  28.738 -20.737  1.00 44.99      A    C
ATOM   1065  CB  ILE A 341     -26.560  28.976 -22.232  1.00 44.49      A    C
ATOM   1066  CG1 ILE A 341     -27.225  30.296 -22.597  1.00 47.86      A    C
ATOM   1067  CD1 ILE A 341     -26.891  30.751 -23.981  1.00 47.55      A    C
ATOM   1068  CG2 ILE A 341     -27.196  27.814 -22.983  1.00 46.05      A    C
ATOM   1069  C   ILE A 341     -25.884  29.848 -20.010  1.00 53.26      A    C
ATOM   1070  O   ILE A 341     -26.494  30.748 -19.404  1.00 52.28      A    O
ATOM   1071  N   SER A 342     -24.561  29.748 -20.050  1.00 59.85      A    N
ATOM   1072  CA  SER A 342     -23.667  30.819 -19.658  1.00 65.55      A    C
ATOM   1073  CB  SER A 342     -23.725  31.895 -20.730  1.00 72.72      A    C
ATOM   1074  OG  SER A 342     -22.703  32.837 -20.520  1.00 90.06      A    O
ATOM   1075  C   SER A 342     -23.991  31.425 -18.300  1.00 65.80      A    C
ATOM   1076  O   SER A 342     -24.320  32.607 -18.243  1.00 73.95      A    O
ATOM   1077  N   GLU A 343     -23.962  30.608 -17.236  1.00 56.71      A    N
ATOM   1078  CA  GLU A 343     -24.309  31.042 -15.865  1.00 62.78      A    C
ATOM   1079  CB  GLU A 343     -23.423  32.194 -15.400  1.00 68.66      A    C
ATOM   1080  CG  GLU A 343     -21.949  31.861 -15.439  1.00 81.74      A    C
ATOM   1081  CD  GLU A 343     -21.113  32.875 -14.687  1.00 90.41      A    C
ATOM   1082  OE1 GLU A 343     -20.670  33.871 -15.313  1.00 84.03      A    O
ATOM   1083  OE2 GLU A 343     -20.897  32.655 -13.473  1.00 97.08      A    O
ATOM   1084  C   GLU A 343     -25.789  31.407 -15.618  1.00 57.76      A    C
ATOM   1085  O   GLU A 343     -26.137  31.947 -14.569  1.00 56.97      A    O
ATOM   1086  N   GLY A 344     -26.657  31.066 -16.557  1.00 54.42      A    N
ATOM   1087  CA  GLY A 344     -28.068  31.373 -16.449  1.00 58.09      A    C
ATOM   1088  C   GLY A 344     -28.547  32.712 -16.971  1.00 52.48      A    C
ATOM   1089  O   GLY A 344     -29.684  33.074 -16.725  1.00 59.18      A    O
ATOM   1090  N   GLN A 345     -27.702  33.437 -17.681  1.00 50.49      A    N
ATOM   1091  CA  GLN A 345     -28.126  34.636 -18.396  1.00 57.81      A    C
ATOM   1092  CB  GLN A 345     -26.915  35.452 -18.827  1.00 60.85      A    C
ATOM   1093  CG  GLN A 345     -26.251  36.140 -17.665  1.00 66.75      A    C
ATOM   1094  CD  GLN A 345     -24.779  35.884 -17.678  1.00 79.33      A    C
ATOM   1095  OE1 GLN A 345     -24.356  34.778 -17.381  1.00 76.16      A    O
ATOM   1096  NE2 GLN A 345     -23.989  36.889 -18.034  1.00 85.86      A    N
ATOM   1097  C   GLN A 345     -28.944  34.346 -19.641  1.00 54.69      A    C
ATOM   1098  O   GLN A 345     -29.709  35.196 -20.069  1.00 53.26      A    O
ATOM   1099  N   GLY A 346     -28.743  33.182 -20.247  1.00 49.64      A    N
ATOM   1100  CA  GLY A 346     -29.506  32.771 -21.422  1.00 44.38      A    C
ATOM   1101  C   GLY A 346     -30.344  31.537 -21.164  1.00 42.49      A    C
ATOM   1102  O   GLY A 346     -30.134  30.797 -20.192  1.00 42.80      A    O
ATOM   1103  N   PHE A 347     -31.262  31.275 -22.080  1.00 39.08      A    N
ATOM   1104  CA  PHE A 347     -32.035  30.055 -22.055  1.00 41.03      A    C
ATOM   1105  CB  PHE A 347     -33.314  30.230 -21.256  1.00 43.46      A    C
ATOM   1106  CG  PHE A 347     -34.206  29.017 -21.236  1.00 42.66      A    C
ATOM   1107  CD1 PHE A 347     -34.074  28.065 -20.240  1.00 45.32      A    C
ATOM   1108  CE1 PHE A 347     -34.907  26.966 -20.207  1.00 44.26      A    C
ATOM   1109  CZ  PHE A 347     -35.887  26.799 -21.168  1.00 48.15      A    C
ATOM   1110  CE2 PHE A 347     -36.040  27.752 -22.165  1.00 44.84      A    C
ATOM   1111  CD2 PHE A 347     -35.205  28.852 -22.178  1.00 44.87      A    C
ATOM   1112  C   PHE A 347     -32.320  29.705 -23.476  1.00 41.84      A    C
ATOM   1113  O   PHE A 347     -32.963  30.443 -24.163  1.00 43.63      A    O
ATOM   1114  N   MET A 348     -31.841  28.551 -23.892  1.00 43.57      A    N
ATOM   1115  CA  MET A 348     -31.932  28.123 -25.245  1.00 46.03      A    C
ATOM   1116  CB  MET A 348     -30.594  27.540 -25.633  1.00 48.50      A    C
ATOM   1117  CG  MET A 348     -30.256  27.759 -27.072  1.00 58.68      A    C
ATOM   1118  SD  MET A 348     -28.519  27.463 -27.378  1.00 64.66      A    S
ATOM   1119  CE  MET A 348     -27.862  29.087 -27.135  1.00 69.96      A    C
ATOM   1120  C   MET A 348     -33.015  27.057 -25.348  1.00 47.76      A    C
ATOM   1121  O   MET A 348     -32.971  26.049 -24.638  1.00 41.66      A    O
ATOM   1122  N   THR A 349     -33.973  27.259 -26.246  1.00 45.22      A    N
ATOM   1123  CA  THR A 349     -35.132  26.385 -26.284  1.00 43.78      A    C
ATOM   1124  CB  THR A 349     -36.373  26.977 -27.023  1.00 42.69      A    C
ATOM   1125  OG1 THR A 349     -36.157  26.991 -28.431  1.00 40.19      A    O
ATOM   1126  CG2 THR A 349     -36.725  28.371 -26.518  1.00 40.27      A    C
ATOM   1127  C   THR A 349     -34.714  25.099 -26.948  1.00 43.38      A    C
ATOM   1128  O   THR A 349     -33.916  25.092 -27.866  1.00 43.44      A    O
ATOM   1129  N   ARG A 350     -35.260  24.012 -26.441  1.00 43.86      A    N
ATOM   1130  CA  ARG A 350     -35.063  22.678 -26.988  1.00 46.40      A    C
ATOM   1131  CB  ARG A 350     -35.872  21.695 -26.152  1.00 46.05      A    C
ATOM   1132  CG  ARG A 350     -35.769  20.252 -26.578  1.00 46.11      A    C
ATOM   1133  CD  ARG A 350     -36.460  19.417 -25.524  1.00 48.75      A    C
ATOM   1134  NE  ARG A 350     -36.424  17.997 -25.801  1.00 51.75      A    N
ATOM   1135  CZ  ARG A 350     -36.989  17.077 -25.013  1.00 55.10      A    C
ATOM   1136  NH1 ARG A 350     -37.648  17.433 -23.908  1.00 52.79      A    N
ATOM   1137  NH2 ARG A 350     -36.887  15.793 -25.322  1.00 56.82      A    N
ATOM   1138  C   ARG A 350     -35.523  22.545 -28.413  1.00 46.27      A    C
ATOM   1139  O   ARG A 350     -34.876  21.870 -29.237  1.00 46.01      A    O
ATOM   1140  N   GLU A 351     -36.684  23.145 -28.666  1.00 48.87      A    N
ATOM   1141  CA  GLU A 351     -37.259  23.241 -30.005  1.00 52.71      A    C
ATOM   1142  CB  GLU A 351     -38.584  24.022 -29.951  1.00 57.86      A    C
ATOM   1143  CG  GLU A 351     -39.238  24.297 -31.303  1.00 67.46      A    C
ATOM   1144  CD  GLU A 351     -40.535  25.109 -31.206  1.00 67.88      A    C
ATOM   1145  OE1 GLU A 351     -40.583  26.133 -30.482  1.00 74.71      A    O
ATOM   1146  OE2 GLU A 351     -41.510  24.729 -31.882  1.00 69.59      A    O
ATOM   1147  C   GLU A 351     -36.276  23.892 -30.944  1.00 45.45      A    C
ATOM   1148  O   GLU A 351     -35.989  23.350 -32.015  1.00 50.11      A    O
ATOM   1149  N   PHE A 352     -35.722  25.035 -30.550  1.00 46.97      A    N
ATOM   1150  CA  PHE A 352     -34.697  25.697 -31.379  1.00 46.44      A    C
ATOM   1151  CB  PHE A 352     -34.250  26.974 -30.700  1.00 47.10      A    C
ATOM   1152  CG  PHE A 352     -33.075  27.639 -31.363  1.00 53.41      A    C
ATOM   1153  CD1 PHE A 352     -33.065  27.872 -32.734  1.00 55.54      A    C
ATOM   1154  CE1 PHE A 352     -31.972  28.472 -33.346  1.00 55.34      A    C
ATOM   1155  CZ  PHE A 352     -30.899  28.875 -32.575  1.00 56.28      A    C
ATOM   1156  CE2 PHE A 352     -30.894  28.656 -31.216  1.00 57.34      A    C
ATOM   1157  CD2 PHE A 352     -31.971  28.033 -30.616  1.00 57.84      A    C
ATOM   1158  C   PHE A 352     -33.489  24.794 -31.672  1.00 51.76      A    C
ATOM   1159  O   PHE A 352     -33.088  24.625 -32.823  1.00 54.65      A    O
ATOM   1160  N   LEU A 353     -32.910  24.186 -30.632  1.00 57.66      A    N
ATOM   1161  CA  LEU A 353     -31.745  23.289 -30.829  1.00 53.87      A    C
ATOM   1162  CB  LEU A 353     -31.223  22.792 -29.472  1.00 49.03      A    C
ATOM   1163  CG  LEU A 353     -30.561  23.852 -28.594  1.00 47.31      A    C
ATOM   1164  CD1 LEU A 353     -30.514  23.443 -27.124  1.00 46.38      A    C
ATOM   1165  CD2 LEU A 353     -29.165  24.125 -29.147  1.00 45.63      A    C
ATOM   1166  C   LEU A 353     -32.073  22.104 -31.752  1.00 56.21      A    C
ATOM   1167  O   LEU A 353     -31.273  21.738 -32.590  1.00 58.84      A    O
ATOM   1168  N   LYS A 354     -33.257  21.515 -31.571  1.00 56.52      A    N
ATOM   1169  CA  LYS A 354     -33.755  20.420 -32.416  1.00 64.03      A    C
ATOM   1170  CB  LYS A 354     -35.086  19.927 -31.825  1.00 68.24      A    C
ATOM   1171  CG  LYS A 354     -35.647  18.624 -32.344  1.00 73.86      A    C
ATOM   1172  CD  LYS A 354     -36.845  18.236 -31.482  1.00 78.91      A    C
ATOM   1173  CE  LYS A 354     -37.581  17.024 -32.025  1.00 87.58      A    C
ATOM   1174  NZ  LYS A 354     -38.271  16.273 -30.939  1.00 91.03      A    N
ATOM   1175  C   LYS A 354     -33.924  20.884 -33.878  1.00 65.47      A    C
ATOM   1176  O   LYS A 354     -33.676  20.121 -34.820  1.00 64.40      A    O
ATOM   1177  N   SER A 355     -34.303  22.154 -34.050  1.00 62.40      A    N
ATOM   1178  CA  SER A 355     -34.468  22.766 -35.383  1.00 67.43      A    C
ATOM   1179  CB  SER A 355     -35.130  24.152 -35.277  1.00 62.31      A    C
ATOM   1180  OG  SER A 355     -34.167  25.192 -35.161  1.00 61.95      A    O
ATOM   1181  C   SER A 355     -33.204  22.940 -36.219  1.00 65.16      A    C
ATOM   1182  O   SER A 355     -33.307  23.205 -37.399  1.00 73.34      A    O
ATOM   1183  N   LEU A 356     -32.024  22.856 -35.626  1.00 65.84      A    N
ATOM   1184  CA  LEU A 356     -30.797  23.112 -36.370  1.00 65.70      A    C
ATOM   1185  CB  LEU A 356     -29.586  23.184 -35.428  1.00 65.69      A    C
ATOM   1186  CG  LEU A 356     -29.597  24.268 -34.326  1.00 64.58      A    C
ATOM   1187  CD1 LEU A 356     -28.397  24.097 -33.408  1.00 66.90      A    C
ATOM   1188  CD2 LEU A 356     -29.627  25.683 -34.891  1.00 62.72      A    C
ATOM   1189  C   LEU A 356     -30.577  22.055 -37.452  1.00 65.14      A    C
ATOM   1190  O   LEU A 356     -31.055  20.931 -37.333  1.00 67.08      A    O
ATOM   1191  N   ARG A 357     -29.860  22.445 -38.507  1.00 74.35      A    N
ATOM   1192  CA  ARG A 357     -29.516  21.540 -39.618  1.00 75.68      A    C
ATOM   1193  CB  ARG A 357     -28.795  22.305 -40.734  1.00 74.57      A    C
ATOM   1194  CG  ARG A 357     -27.373  22.777 -40.412  1.00 74.50      A    C
ATOM   1195  CD  ARG A 357     -26.687  23.310 -41.648  1.00 73.86      A    C
ATOM   1196  NE  ARG A 357     -25.246  23.542 -41.489  1.00 74.38      A    N
ATOM   1197  CZ  ARG A 357     -24.303  22.591 -41.429  1.00 65.63      A    C
ATOM   1198  NH1 ARG A 357     -24.603  21.298 -41.474  1.00 69.17      A    N
ATOM   1199  NH2 ARG A 357     -23.032  22.946 -41.313  1.00 64.51      A    N
ATOM   1200  C   ARG A 357     -28.632  20.393 -39.141  1.00 77.16      A    C
ATOM   1201  O   ARG A 357     -27.772  20.594 -38.293  1.00 79.03      A    O
ATOM   1202  N   LYS A 358     -28.823  19.204 -39.701  1.00 79.82      A    N
ATOM   1203  CA  LYS A 358     -28.028  18.028 -39.303  1.00 81.22      A    C
ATOM   1204  CB  LYS A 358     -28.600  16.751 -39.937  1.00 91.17      A    C
ATOM   1205  CG  LYS A 358     -29.880  16.288 -39.251  1.00 98.98      A    C
ATOM   1206  CD  LYS A 358     -30.711  15.363 -40.129  1.00105.13      A    C
ATOM   1207  CE  LYS A 358     -31.798  14.649 -39.329  1.00108.01      A    C
ATOM   1208  NZ  LYS A 358     -32.259  13.412 -40.017  1.00108.89      A    N
ATOM   1209  C   LYS A 358     -26.529  18.186 -39.621  1.00 73.63      A    C
ATOM   1210  O   LYS A 358     -26.171  18.969 -40.510  1.00 65.50      A    O
ATOM   1211  N   PRO A 359     -25.641  17.510 -38.874  1.00 72.69      A    N
ATOM   1212  CA  PRO A 359     -25.945  16.659 -37.686  1.00 70.80      A    C
ATOM   1213  CB  PRO A 359     -24.632  15.905 -37.505  1.00 69.57      A    C
ATOM   1214  CG  PRO A 359     -23.606  16.919 -37.907  1.00 69.65      A    C
ATOM   1215  CD  PRO A 359     -24.189  17.712 -39.038  1.00 67.71      A    C
ATOM   1216  C   PRO A 359     -26.294  17.396 -36.342  1.00 67.99      A    C
ATOM   1217  O   PRO A 359     -26.663  16.760 -35.344  1.00 60.41      A    O
ATOM   1218  N   PHE A 360     -26.215  18.721 -36.339  1.00 64.35      A    N
ATOM   1219  CA  PHE A 360     -26.355  19.492 -35.116  1.00 62.96      A    C
ATOM   1220  CB  PHE A 360     -25.969  20.930 -35.379  1.00 62.25      A    C
ATOM   1221  CG  PHE A 360     -24.582  21.086 -35.897  1.00 64.93      A    C
ATOM   1222  CD1 PHE A 360     -23.498  20.806 -35.089  1.00 68.51      A    C
ATOM   1223  CE1 PHE A 360     -22.201  20.950 -35.557  1.00 70.16      A    C
ATOM   1224  CZ  PHE A 360     -21.982  21.377 -36.855  1.00 69.83      A    C
ATOM   1225  CE2 PHE A 360     -23.067  21.659 -37.677  1.00 69.45      A    C
ATOM   1226  CD2 PHE A 360     -24.355  21.513 -37.198  1.00 67.94      A    C
ATOM   1227  C   PHE A 360     -27.729  19.435 -34.448  1.00 56.19      A    C
ATOM   1228  O   PHE A 360     -27.821  19.635 -33.251  1.00 64.61      A    O
ATOM   1229  N   GLY A 361     -28.779  19.149 -35.201  1.00 60.08      A    N
ATOM   1230  CA  GLY A 361     -30.131  18.993 -34.650  1.00 66.12      A    C
ATOM   1231  C   GLY A 361     -30.342  17.827 -33.687  1.00 67.74      A    C
ATOM   1232  O   GLY A 361     -31.251  17.880 -32.852  1.00 67.83      A    O
ATOM   1233  N   ASP A 362     -29.505  16.791 -33.801  1.00 72.25      A    N
ATOM   1234  CA  ASP A 362     -29.607  15.548 -32.995  1.00 80.65      A    C
ATOM   1235  CB  ASP A 362     -29.356  14.304 -33.866  1.00 89.84      A    C
ATOM   1236  CG  ASP A 362     -30.008  14.391 -35.238  1.00 97.24      A    C
ATOM   1237  OD1 ASP A 362     -31.255  14.513 -35.304  1.00111.48      A    O
ATOM   1238  OD2 ASP A 362     -29.261  14.332 -36.245  1.00 96.86      A    O
ATOM   1239  C   ASP A 362     -28.591  15.513 -31.862  1.00 74.14      A    C
ATOM   1240  O   ASP A 362     -28.511  14.538 -31.131  1.00 79.83      A    O
ATOM   1241  N   PHE A 363     -27.810  16.577 -31.740  1.00 71.32      A    N
ATOM   1242  CA  PHE A 363     -26.735  16.688 -30.778  1.00 63.45      A    C
ATOM   1243  CB  PHE A 363     -25.887  17.882 -31.197  1.00 70.34      A    C
ATOM   1244  CG  PHE A 363     -24.598  18.016 -30.466  1.00 78.62      A    C
ATOM   1245  CD1 PHE A 363     -23.448  17.396 -30.943  1.00 83.38      A    C
ATOM   1246  CE1 PHE A 363     -22.243  17.551 -30.277  1.00 95.43      A    C
ATOM   1247  CZ  PHE A 363     -22.177  18.353 -29.134  1.00 98.87      A    C
ATOM   1248  CE2 PHE A 363     -23.319  18.981 -28.654  1.00 87.64      A    C
ATOM   1249  CD2 PHE A 363     -24.517  18.817 -29.325  1.00 85.08      A    C
ATOM   1250  C   PHE A 363     -27.274  16.850 -29.350  1.00 61.46      A    C
ATOM   1251  O   PHE A 363     -26.950  16.052 -28.480  1.00 64.03      A    O
ATOM   1252  N   MET A 364     -28.113  17.851 -29.104  1.00 54.77      A    N
ATOM   1253  CA  MET A 364     -28.613  18.106 -27.744  1.00 54.98      A    C
ATOM   1254  CB  MET A 364     -28.961  19.580 -27.568  1.00 55.11      A    C
ATOM   1255  CG  MET A 364     -27.757  20.499 -27.585  1.00 58.58      A    C
ATOM   1256  SD  MET A 364     -26.575  20.205 -26.261  1.00 60.89      A    S
ATOM   1257  CE  MET A 364     -27.532  20.435 -24.772  1.00 62.48      A    C
ATOM   1258  C   MET A 364     -29.806  17.237 -27.313  1.00 54.34      A    C
ATOM   1259  O   MET A 364     -29.993  16.991 -26.121  1.00 48.48      A    O
ATOM   1260  N   GLU A 365     -30.587  16.743 -28.270  1.00 57.50      A    N
ATOM   1261  CA  GLU A 365     -31.826  15.985 -27.954  1.00 65.07      A    C
ATOM   1262  CB  GLU A 365     -32.556  15.573 -29.274  1.00 66.35      A    C
ATOM   1263  CG  GLU A 365     -34.054  15.299 -29.172  1.00 68.54      A    C
ATOM   1264  CD  GLU A 365     -34.838  16.344 -28.389  1.00 70.74      A    C
ATOM   1265  OE1 GLU A 365     -34.412  17.511 -28.294  1.00 71.63      A    O
ATOM   1266  OE2 GLU A 365     -35.897  15.994 -27.835  1.00 73.02      A    O
ATOM   1267  C   GLU A 365     -31.683  14.793 -26.950  1.00 58.64      A    C
ATOM   1268  O   GLU A 365     -32.465  14.712 -25.991  1.00 61.90      A    O
ATOM   1269  N   PRO A 366     -30.681  13.901 -27.143  1.00 56.19      A    N
ATOM   1270  CA  PRO A 366     -30.425  12.826 -26.156  1.00 55.27      A    C
ATOM   1271  CB  PRO A 366     -29.244  12.056 -26.745  1.00 54.65      A    C
ATOM   1272  CG  PRO A 366     -29.100  12.506 -28.151  1.00 56.07      A    C
ATOM   1273  CD  PRO A 366     -29.684  13.887 -28.228  1.00 53.08      A    C
ATOM   1274  C   PRO A 366     -30.068  13.308 -24.756  1.00 55.40      A    C
ATOM   1275  O   PRO A 366     -30.449  12.639 -23.784  1.00 59.24      A    O
ATOM   1276  N   LYS A 367     -29.365  14.451 -24.655  1.00 54.78      A    N
ATOM   1277  CA  LYS A 367     -29.062  15.069 -23.350  1.00 52.30      A    C
ATOM   1278  CB  LYS A 367     -28.209  16.319 -23.429  1.00 52.31      A    C
ATOM   1279  CG  LYS A 367     -26.750  16.115 -23.690  1.00 61.29      A    C
ATOM   1280  CD  LYS A 367     -26.538  15.656 -25.094  1.00 66.70      A    C
ATOM   1281  CE  LYS A 367     -25.137  15.933 -25.566  1.00 74.52      A    C
ATOM   1282  NZ  LYS A 367     -25.001  15.208 -26.855  1.00 85.17      A    N
ATOM   1283  C   LYS A 367     -30.352  15.470 -22.663  1.00 50.15      A    C
ATOM   1284  O   LYS A 367     -30.483  15.280 -21.459  1.00 48.54      A    O
ATOM   1285  N   PHE A 368     -31.278  16.059 -23.430  1.00 50.52      A    N
ATOM   1286  CA  PHE A 368     -32.619  16.396 -22.919  1.00 50.57      A    C
ATOM   1287  CB  PHE A 368     -33.460  17.170 -23.972  1.00 46.68      A    C
ATOM   1288  CG  PHE A 368     -33.129  18.631 -24.052  1.00 43.07      A    C
ATOM   1289  CD1 PHE A 368     -33.504  19.467 -23.032  1.00 41.97      A    C
ATOM   1290  CE1 PHE A 368     -33.224  20.809 -23.069  1.00 40.11      A    C
ATOM   1291  CZ  PHE A 368     -32.534  21.345 -24.139  1.00 40.81      A    C
ATOM   1292  CE2 PHE A 368     -32.159  20.529 -25.193  1.00 43.28      A    C
ATOM   1293  CD2 PHE A 368     -32.457  19.176 -25.154  1.00 42.11      A    C
ATOM   1294  C   PHE A 368     -33.386  15.157 -22.467  1.00 48.63      A    C
ATOM   1295  O   PHE A 368     -34.036  15.180 -21.410  1.00 49.77      A    O
ATOM   1296  N   GLU A 369     -33.317  14.093 -23.264  1.00 49.10      A    N
ATOM   1297  CA  GLU A 369     -34.043  12.845 -22.944  1.00 57.21      A    C
ATOM   1298  CB  GLU A 369     -33.947  11.831 -24.093  1.00 61.43      A    C
ATOM   1299  CG  GLU A 369     -35.103  11.915 -25.066  1.00 70.52      A    C
ATOM   1300  CD  GLU A 369     -34.760  11.609 -26.517  1.00 78.38      A    C
ATOM   1301  OE1 GLU A 369     -33.682  11.060 -26.810  1.00 78.66      A    O
ATOM   1302  OE2 GLU A 369     -35.601  11.929 -27.389  1.00 82.68      A    O
ATOM   1303  C   GLU A 369     -33.531  12.230 -21.644  1.00 58.91      A    C
ATOM   1304  O   GLU A 369     -34.328  11.872 -20.785  1.00 63.72      A    O
ATOM   1305  N   PHE A 370     -32.204  12.169 -21.499  1.00 55.04      A    N
ATOM   1306  CA  PHE A 370     -31.558  11.710 -20.263  1.00 50.96      A    C
ATOM   1307  CB  PHE A 370     -30.024  11.650 -20.460  1.00 50.69      A    C
ATOM   1308  CG  PHE A 370     -29.270  11.399 -19.198  1.00 49.90      A    C
ATOM   1309  CD1 PHE A 370     -29.109  10.115 -18.731  1.00 53.31      A    C
ATOM   1310  CE1 PHE A 370     -28.443   9.881 -17.554  1.00 54.45      A    C
ATOM   1311  CZ  PHE A 370     -27.937  10.940 -16.834  1.00 50.09      A    C
ATOM   1312  CE2 PHE A 370     -28.101  12.223 -17.291  1.00 51.40      A    C
ATOM   1313  CD2 PHE A 370     -28.745  12.440 -18.480  1.00 52.17      A    C
ATOM   1314  C   PHE A 370     -31.929  12.600 -19.085  1.00 49.89      A    C
ATOM   1315  O   PHE A 370     -32.285  12.111 -18.006  1.00 45.01      A    O
ATOM   1316  N   ALA A 371     -31.848  13.912 -19.295  1.00 49.53      A    N
ATOM   1317  CA  ALA A 371     -32.093  14.877 -18.219  1.00 50.22      A    C
ATOM   1318  CB  ALA A 371     -31.793  16.285 -18.689  1.00 47.28      A    C
ATOM   1319  C   ALA A 371     -33.498  14.813 -17.616  1.00 53.17      A    C
ATOM   1320  O   ALA A 371     -33.650  14.969 -16.409  1.00 54.91      A    O
ATOM   1321  N   VAL A 372     -34.530  14.611 -18.432  1.00 61.55      A    N
ATOM   1322  CA  VAL A 372     -35.912  14.563 -17.867  1.00 66.07      A    C
ATOM   1323  CB  VAL A 372     -37.054  14.638 -18.918  1.00 67.54      A    C
ATOM   1324  CG1 VAL A 372     -37.022  15.987 -19.645  1.00 68.12      A    C
ATOM   1325  CG2 VAL A 372     -37.012  13.462 -19.885  1.00 68.67      A    C
ATOM   1326  C   VAL A 372     -36.095  13.357 -16.947  1.00 59.95      A    C
ATOM   1327  O   VAL A 372     -36.648  13.501 -15.872  1.00 63.79      A    O
ATOM   1328  N   LYS A 373     -35.561  12.202 -17.352  1.00 63.48      A    N
ATOM   1329  CA  LYS A 373     -35.468  11.016 -16.485  1.00 61.81      A    C
ATOM   1330  CB  LYS A 373     -35.039   9.798 -17.293  1.00 66.62      A    C
ATOM   1331  CG  LYS A 373     -36.093   9.326 -18.291  1.00 70.49      A    C
ATOM   1332  CD  LYS A 373     -35.625   8.175 -19.178  1.00 78.94      A    C
ATOM   1333  CE  LYS A 373     -34.347   8.524 -19.939  1.00 88.60      A    C
ATOM   1334  NZ  LYS A 373     -34.269   7.980 -21.324  1.00 93.42      A    N
ATOM   1335  C   LYS A 373     -34.576  11.183 -15.225  1.00 65.02      A    C
ATOM   1336  O   LYS A 373     -34.994  10.775 -14.132  1.00 64.81      A    O
ATOM   1337  N   PHE A 374     -33.398  11.816 -15.354  1.00 52.85      A    N
ATOM   1338  CA  PHE A 374     -32.444  11.962 -14.224  1.00 46.38      A    C
ATOM   1339  CB  PHE A 374     -31.040  12.391 -14.777  1.00 46.00      A    C
ATOM   1340  CG  PHE A 374     -29.944  12.413 -13.746  1.00 40.00      A    C
ATOM   1341  CD1 PHE A 374     -29.286  11.249 -13.399  1.00 43.33      A    C
ATOM   1342  CE1 PHE A 374     -28.274  11.260 -12.448  1.00 38.99      A    C
ATOM   1343  CZ  PHE A 374     -27.904  12.434 -11.842  1.00 40.31      A    C
ATOM   1344  CE2 PHE A 374     -28.544  13.597 -12.186  1.00 43.30      A    C
ATOM   1345  CD2 PHE A 374     -29.566  13.574 -13.140  1.00 42.05      A    C
ATOM   1346  C   PHE A 374     -32.934  12.982 -13.228  1.00 50.41      A    C
ATOM   1347  O   PHE A 374     -32.678  12.910 -11.981  1.00 47.17      A    O
ATOM   1348  N   ASN A 375     -33.591  14.003 -13.768  1.00 49.17      A    N
ATOM   1349  CA  ASN A 375     -34.106  15.067 -12.909  1.00 49.73      A    C
ATOM   1350  CB  ASN A 375     -34.496  16.289 -13.746  1.00 48.66      A    C
ATOM   1351  CG  ASN A 375     -33.279  17.037 -14.278  1.00 49.98      A    C
ATOM   1352  OD1 ASN A 375     -32.151  16.822 -13.844  1.00 52.07      A    O
ATOM   1353  ND2 ASN A 375     -33.511  17.926 -15.199  1.00 49.35      A    N
ATOM   1354  C   ASN A 375     -35.259  14.623 -11.988  1.00 46.41      A    C
ATOM   1355  O   ASN A 375     -35.458  15.226 -10.939  1.00 50.74      A    O
ATOM   1356  N   ALA A 376     -35.983  13.598 -12.419  1.00 45.14      A    N
ATOM   1357  CA  ALA A 376     -36.963  12.838 -11.608  1.00 58.91      A    C
ATOM   1358  CB  ALA A 376     -37.474  11.613 -12.387  1.00 58.26      A    C
ATOM   1359  C   ALA A 376     -36.469  12.365 -10.239  1.00 60.80      A    C
ATOM   1360  O   ALA A 376     -37.277  12.236  -9.312  1.00 61.57      A    O
ATOM   1361  N   LEU A 377     -35.169  12.087 -10.114  1.00 52.98      A    N
ATOM   1362  CA  LEU A 377     -34.610  11.597  -8.865  1.00 46.29      A    C
ATOM   1363  CB  LEU A 377     -33.265  10.925  -9.140  1.00 52.45      A    C
ATOM   1364  CG  LEU A 377     -33.249   9.827 -10.199  1.00 50.70      A    C
ATOM   1365  CD1 LEU A 377     -31.882   9.180 -10.245  1.00 55.02      A    C
ATOM   1366  CD2 LEU A 377     -34.304   8.773  -9.902  1.00 55.77      A    C
ATOM   1367  C   LEU A 377     -34.446  12.713  -7.848  1.00 55.71      A    C
ATOM   1368  O   LEU A 377     -34.205  12.444  -6.659  1.00 56.40      A    O
ATOM   1369  N   GLU A 378     -34.528  13.965  -8.311  1.00 52.09      A    N
ATOM   1370  CA  GLU A 378     -34.641  15.126  -7.436  1.00 59.17      A    C
ATOM   1371  CB  GLU A 378     -35.943  15.078  -6.614  1.00 67.91      A    C
ATOM   1372  CG  GLU A 378     -37.150  14.629  -7.444  1.00 72.02      A    C
ATOM   1373  CD  GLU A 378     -38.509  15.082  -6.924  1.00 78.69      A    C
ATOM   1374  OE1 GLU A 378     -38.598  15.702  -5.834  1.00 71.18      A    O
ATOM   1375  OE2 GLU A 378     -39.506  14.789  -7.630  1.00 84.78      A    O
ATOM   1376  C   GLU A 378     -33.423  15.289  -6.543  1.00 59.69      A    C
ATOM   1377  O   GLU A 378     -33.514  15.714  -5.383  1.00 54.48      A    O
ATOM   1378  N   LEU A 379     -32.259  14.992  -7.117  1.00 57.47      A    N
ATOM   1379  CA  LEU A 379     -31.016  15.046  -6.369  1.00 49.31      A    C
ATOM   1380  CB  LEU A 379     -29.886  14.324  -7.127  1.00 51.94      A    C
ATOM   1381  CG  LEU A 379     -30.173  12.874  -7.522  1.00 49.17      A    C
ATOM   1382  CD1 LEU A 379     -29.025  12.319  -8.331  1.00 51.61      A    C
ATOM   1383  CD2 LEU A 379     -30.373  11.999  -6.285  1.00 54.37      A    C
ATOM   1384  C   LEU A 379     -30.692  16.484  -6.181  1.00 44.93      A    C
ATOM   1385  O   LEU A 379     -31.059  17.309  -7.008  1.00 50.58      A    O
ATOM   1386  N   ASP A 380     -30.005  16.802  -5.103  1.00 45.25      A    N
ATOM   1387  CA  ASP A 380     -29.499  18.143  -4.887  1.00 48.51      A    C
ATOM   1388  CB  ASP A 380     -30.040  18.681  -3.559  1.00 59.69      A    C
ATOM   1389  CG  ASP A 380     -29.305  18.155  -2.352  1.00 64.41      A    C
ATOM   1390  OD1 ASP A 380     -28.522  17.194  -2.484  1.00 72.31      A    O
ATOM   1391  OD2 ASP A 380     -29.537  18.702  -1.249  1.00 72.91      A    O
ATOM   1392  C   ASP A 380     -27.962  18.215  -4.981  1.00 46.54      A    C
ATOM   1393  O   ASP A 380     -27.317  17.229  -5.270  1.00 45.65      A    O
ATOM   1394  N   ASP A 381     -27.393  19.387  -4.724  1.00 47.18      A    N
ATOM   1395  CA  ASP A 381     -25.969  19.614  -4.890  1.00 46.11      A    C
ATOM   1396  CB  ASP A 381     -25.667  21.101  -4.759  1.00 46.82      A    C
ATOM   1397  CG  ASP A 381     -26.275  21.893  -5.893  1.00 50.39      A    C
ATOM   1398  OD1 ASP A 381     -25.902  21.611  -7.056  1.00 53.07      A    O
ATOM   1399  OD2 ASP A 381     -27.182  22.731  -5.635  1.00 54.18      A    O
ATOM   1400  C   ASP A 381     -25.043  18.769  -3.998  1.00 53.61      A    C
ATOM   1401  O   ASP A 381     -23.961  18.327  -4.436  1.00 46.25      A    O
ATOM   1402  N   SER A 382     -25.463  18.566  -2.754  1.00 52.54      A    N
ATOM   1403  CA  SER A 382     -24.742  17.717  -1.801  1.00 49.92      A    C
ATOM   1404  CB  SER A 382     -25.366  17.859  -0.410  1.00 48.13      A    C
ATOM   1405  OG  SER A 382     -26.766  17.712  -0.523  1.00 53.15      A    O
ATOM   1406  C   SER A 382     -24.707  16.263  -2.259  1.00 44.60      A    C
ATOM   1407  O   SER A 382     -23.702  15.573  -2.083  1.00 49.86      A    O
ATOM   1408  N   ASP A 383     -25.781  15.816  -2.883  1.00 45.37      A    N
ATOM   1409  CA  ASP A 383     -25.827  14.491  -3.455  1.00 43.06      A    C
ATOM   1410  CB  ASP A 383     -27.220  14.115  -3.906  1.00 44.79      A    C
ATOM   1411  CG  ASP A 383     -28.281  14.208  -2.792  1.00 54.21      A    C
ATOM   1412  OD1 ASP A 383     -27.997  13.861  -1.602  1.00 47.17      A    O
ATOM   1413  OD2 ASP A 383     -29.417  14.638  -3.154  1.00 48.22      A    O
ATOM   1414  C   ASP A 383     -24.953  14.392  -4.701  1.00 48.51      A    C
ATOM   1415  O   ASP A 383     -24.227  13.401  -4.880  1.00 41.87      A    O
ATOM   1416  N   LEU A 384     -25.089  15.386  -5.590  1.00 48.29      A    N
ATOM   1417  CA  LEU A 384     -24.450  15.355  -6.909  1.00 43.02      A    C
ATOM   1418  CB  LEU A 384     -24.886  16.550  -7.754  1.00 46.13      A    C
ATOM   1419  CG  LEU A 384     -26.319  16.486  -8.231  1.00 43.64      A    C
ATOM   1420  CD1 LEU A 384     -26.788  17.859  -8.677  1.00 47.91      A    C
ATOM   1421  CD2 LEU A 384     -26.493  15.495  -9.361  1.00 44.77      A    C
ATOM   1422  C   LEU A 384     -22.951  15.366  -6.772  1.00 38.53      A    C
ATOM   1423  O   LEU A 384     -22.278  14.686  -7.515  1.00 42.60      A    O
ATOM   1424  N   ALA A 385     -22.470  16.120  -5.786  1.00 38.53      A    N
ATOM   1425  CA  ALA A 385     -21.065  16.233  -5.437  1.00 39.75      A    C
ATOM   1426  CB  ALA A 385     -20.903  17.091  -4.210  1.00 43.61      A    C
ATOM   1427  C   ALA A 385     -20.430  14.892  -5.195  1.00 40.89      A    C
ATOM   1428  O   ALA A 385     -19.346  14.618  -5.717  1.00 42.62      A    O
ATOM   1429  N   ILE A 386     -21.147  14.020  -4.488  1.00 43.70      A    N
ATOM   1430  CA  ILE A 386     -20.644  12.665  -4.243  1.00 40.54      A    C
ATOM   1431  CB  ILE A 386     -21.289  11.971  -3.012  1.00 40.85      A    C
ATOM   1432  CG1 ILE A 386     -21.320  12.901  -1.797  1.00 43.83      A    C
ATOM   1433  CD1 ILE A 386     -22.134  12.343  -0.656  1.00 44.31      A    C
ATOM   1434  CG2 ILE A 386     -20.459  10.755  -2.633  1.00 42.74      A    C
ATOM   1435  C   ILE A 386     -20.777  11.802  -5.501  1.00 37.59      A    C
ATOM   1436  O   ILE A 386     -19.861  11.073  -5.846  1.00 34.92      A    O
ATOM   1437  N   PHE A 387     -21.905  11.885  -6.186  1.00 34.83      A    N
ATOM   1438  CA  PHE A 387     -22.148  11.063  -7.376  1.00 37.60      A    C
ATOM   1439  CB  PHE A 387     -23.541  11.374  -7.932  1.00 38.84      A    C
ATOM   1440  CG  PHE A 387     -23.873  10.658  -9.202  1.00 36.86      A    C
ATOM   1441  CD1 PHE A 387     -23.869   9.285  -9.240  1.00 39.20      A    C
ATOM   1442  CE1 PHE A 387     -24.139   8.594 -10.407  1.00 39.54      A    C
ATOM   1443  CZ  PHE A 387     -24.512   9.296 -11.550  1.00 43.59      A    C
ATOM   1444  CE2 PHE A 387     -24.541  10.679 -11.534  1.00 37.23      A    C
ATOM   1445  CD2 PHE A 387     -24.209  11.364 -10.358  1.00 38.23      A    C
ATOM   1446  C   PHE A 387     -21.078  11.314  -8.445  1.00 37.59      A    C
ATOM   1447  O   PHE A 387     -20.544  10.376  -9.038  1.00 38.14      A    O
ATOM   1448  N   ILE A 388     -20.755  12.584  -8.653  1.00 38.97      A    N
ATOM   1449  CA  ILE A 388     -19.704  12.997  -9.597  1.00 41.62      A    C
ATOM   1450  CB  ILE A 388     -19.609  14.531  -9.658  1.00 41.45      A    C
ATOM   1451  CG1 ILE A 388     -20.776  15.077 -10.484  1.00 45.40      A    C
ATOM   1452  CD1 ILE A 388     -20.916  16.587 -10.316  1.00 50.05      A    C
ATOM   1453  CG2 ILE A 388     -18.310  15.009 -10.271  1.00 52.17      A    C
ATOM   1454  C   ILE A 388     -18.344  12.367  -9.248  1.00 37.45      A    C
ATOM   1455  O   ILE A 388     -17.657  11.840 -10.132  1.00 34.96      A    O
ATOM   1456  N   ALA A 389     -17.969  12.404  -7.972  1.00 37.07      A    N
ATOM   1457  CA  ALA A 389     -16.734  11.730  -7.528  1.00 36.72      A    C
ATOM   1458  CB  ALA A 389     -16.475  11.986  -6.067  1.00 42.26      A    C
ATOM   1459  C   ALA A 389     -16.733  10.237  -7.801  1.00 37.02      A    C
ATOM   1460  O   ALA A 389     -15.724   9.694  -8.199  1.00 39.02      A    O
ATOM   1461  N   VAL A 390     -17.872   9.581  -7.599  1.00 39.21      A    N
ATOM   1462  CA  VAL A 390     -18.047   8.144  -7.920  1.00 38.45      A    C
ATOM   1463  CB  VAL A 390     -19.423   7.629  -7.472  1.00 38.50      A    C
ATOM   1464  CG1 VAL A 390     -19.755   6.251  -8.030  1.00 41.76      A    C
ATOM   1465  CG2 VAL A 390     -19.476   7.600  -5.962  1.00 44.99      A    C
ATOM   1466  C   VAL A 390     -17.862   7.883  -9.396  1.00 37.45      A    C
ATOM   1467  O   VAL A 390     -17.197   6.929  -9.770  1.00 39.75      A    O
ATOM   1468  N   ILE A 391     -18.433   8.720 -10.252  1.00 38.82      A    N
ATOM   1469  CA  ILE A 391     -18.180   8.582 -11.684  1.00 35.69      A    C
ATOM   1470  CB  ILE A 391     -18.926   9.626 -12.503  1.00 40.00      A    C
ATOM   1471  CG1 ILE A 391     -20.441   9.403 -12.435  1.00 40.53      A    C
ATOM   1472  CD1 ILE A 391     -21.235  10.571 -13.022  1.00 43.74      A    C
ATOM   1473  CG2 ILE A 391     -18.438   9.634 -13.948  1.00 39.23      A    C
ATOM   1474  C   ILE A 391     -16.688   8.694 -12.000  1.00 37.17      A    C
ATOM   1475  O   ILE A 391     -16.206   7.963 -12.863  1.00 35.54      A    O
ATOM   1476  N   ILE A 392     -15.970   9.629 -11.367  1.00 37.00      A    N
ATOM   1477  CA  ILE A 392     -14.588   9.876 -11.761  1.00 40.02      A    C
ATOM   1478  CB  ILE A 392     -13.997  11.166 -11.139  1.00 42.06      A    C
ATOM   1479  CG1 ILE A 392     -14.677  12.403 -11.755  1.00 44.40      A    C
ATOM   1480  CD1 ILE A 392     -14.387  13.686 -11.038  1.00 45.19      A    C
ATOM   1481  CG2 ILE A 392     -12.496  11.293 -11.432  1.00 44.75      A    C
ATOM   1482  C   ILE A 392     -13.719   8.658 -11.374  1.00 43.71      A    C
ATOM   1483  O   ILE A 392     -12.887   8.233 -12.162  1.00 40.72      A    O
ATOM   1484  N   LEU A 393     -13.938   8.117 -10.177  1.00 39.97      A    N
ATOM   1485  CA  LEU A 393     -13.145   6.993  -9.658  1.00 42.26      A    C
ATOM   1486  CB  LEU A 393     -13.143   7.044  -8.129  1.00 40.01      A    C
ATOM   1487  CG  LEU A 393     -12.128   7.998  -7.497  1.00 40.81      A    C
ATOM   1488  CD1 LEU A 393     -10.699   7.460  -7.647  1.00 41.70      A    C
ATOM   1489  CD2 LEU A 393     -12.202   9.389  -8.074  1.00 40.58      A    C
ATOM   1490  C   LEU A 393     -13.669   5.653 -10.165  1.00 40.55      A    C
ATOM   1491  O   LEU A 393     -13.958   4.785  -9.364  1.00 44.26      A    O
ATOM   1492  N   SER A 394     -13.840   5.495 -11.485  1.00 42.15      A    N
ATOM   1493  CA  SER A 394     -14.319   4.228 -12.051  1.00 43.74      A    C
ATOM   1494  CB  SER A 394     -15.227   4.485 -13.226  1.00 44.01      A    C
ATOM   1495  OG  SER A 394     -16.403   5.125 -12.780  1.00 50.39      A    O
ATOM   1496  C   SER A 394     -13.155   3.345 -12.484  1.00 49.81      A    C
ATOM   1497  O   SER A 394     -12.422   3.686 -13.447  1.00 48.95      A    O
ATOM   1498  N   GLY A 395     -13.007   2.215 -11.781  1.00 51.51      A    N
ATOM   1499  CA  GLY A 395     -11.915   1.261 -11.968  1.00 51.31      A    C
ATOM   1500  C   GLY A 395     -11.908   0.463 -13.262  1.00 51.47      A    C
ATOM   1501  O   GLY A 395     -10.915  -0.163 -13.591  1.00 58.11      A    O
ATOM   1502  N   ASP A 396     -12.989   0.517 -14.011  1.00 51.18      A    N
ATOM   1503  CA  ASP A 396     -13.100  -0.194 -15.271  1.00 54.69      A    C
ATOM   1504  CB  ASP A 396     -14.477  -0.867 -15.328  1.00 57.58      A    C
ATOM   1505  CG  ASP A 396     -15.619   0.126 -15.341  1.00 64.82      A    C
ATOM   1506  OD1 ASP A 396     -15.547   1.158 -14.627  1.00 66.90      A    O
ATOM   1507  OD2 ASP A 396     -16.602  -0.126 -16.070  1.00 73.45      A    O
ATOM   1508  C   ASP A 396     -12.900   0.674 -16.523  1.00 52.29      A    C
ATOM   1509  O   ASP A 396     -13.353   0.292 -17.594  1.00 53.06      A    O
ATOM   1510  N   ARG A 397     -12.265   1.844 -16.405  1.00 52.56      A    N
ATOM   1511  CA  ARG A 397     -11.962   2.641 -17.606  1.00 50.77      A    C
ATOM   1512  CB  ARG A 397     -11.445   4.057 -17.295  1.00 47.43      A    C
ATOM   1513  CG  ARG A 397     -12.384   4.943 -16.488  1.00 49.18      A    C
ATOM   1514  CD  ARG A 397     -13.795   4.946 -17.030  1.00 47.85      A    C
ATOM   1515  NE  ARG A 397     -14.571   5.977 -16.355  1.00 49.95      A    N
ATOM   1516  CZ  ARG A 397     -15.816   6.318 -16.664  1.00 45.18      A    C
ATOM   1517  NH1 ARG A 397     -16.474   5.712 -17.654  1.00 38.76      A    N
ATOM   1518  NH2 ARG A 397     -16.406   7.269 -15.941  1.00 45.07      A    N
ATOM   1519  C   ARG A 397     -10.867   1.912 -18.352  1.00 53.02      A    C
ATOM   1520  O   ARG A 397      -9.919   1.450 -17.738  1.00 49.46      A    O
ATOM   1521  N   PRO A 398     -10.980   1.819 -19.678  1.00 55.63      A    N
ATOM   1522  CA  PRO A 398      -9.931   1.150 -20.433  1.00 56.46      A    C
ATOM   1523  CB  PRO A 398     -10.405   1.257 -21.883  1.00 58.10      A    C
ATOM   1524  CG  PRO A 398     -11.258   2.435 -21.879  1.00 66.05      A    C
ATOM   1525  CD  PRO A 398     -11.953   2.474 -20.562  1.00 64.66      A    C
ATOM   1526  C   PRO A 398      -8.579   1.808 -20.234  1.00 55.78      A    C
ATOM   1527  O   PRO A 398      -8.467   3.031 -20.126  1.00 56.51      A    O
ATOM   1528  N   GLY A 399      -7.552   0.982 -20.117  1.00 53.17      A    N
ATOM   1529  CA  GLY A 399      -6.189   1.478 -20.114  1.00 47.89      A    C
ATOM   1530  C   GLY A 399      -5.664   1.864 -18.774  1.00 50.37      A    C
ATOM   1531  O   GLY A 399      -4.602   2.479 -18.708  1.00 54.23      A    O
ATOM   1532  N   LEU A 400      -6.379   1.540 -17.695  1.00 48.46      A    N
ATOM   1533  CA  LEU A 400      -5.842   1.892 -16.377  1.00 53.49      A    C
ATOM   1534  CB  LEU A 400      -6.919   1.825 -15.298  1.00 51.79      A    C
ATOM   1535  CG  LEU A 400      -7.972   2.955 -15.341  1.00 52.73      A    C
ATOM   1536  CD1 LEU A 400      -9.138   2.575 -14.437  1.00 51.21      A    C
ATOM   1537  CD2 LEU A 400      -7.357   4.278 -14.916  1.00 48.89      A    C
ATOM   1538  C   LEU A 400      -4.654   0.967 -16.041  1.00 57.00      A    C
ATOM   1539  O   LEU A 400      -4.646  -0.181 -16.429  1.00 56.10      A    O
ATOM   1540  N   LEU A 401      -3.666   1.500 -15.329  1.00 59.90      A    N
ATOM   1541  CA  LEU A 401      -2.454   0.769 -14.929  1.00 58.18      A    C
ATOM   1542  CB  LEU A 401      -1.276   1.734 -14.772  1.00 58.50      A    C
ATOM   1543  CG  LEU A 401      -1.009   2.724 -15.894  1.00 62.17      A    C
ATOM   1544  CD1 LEU A 401       0.179   3.590 -15.497  1.00 64.09      A    C
ATOM   1545  CD2 LEU A 401      -0.785   2.000 -17.216  1.00 61.33      A    C
ATOM   1546  C   LEU A 401      -2.577   0.063 -13.597  1.00 60.34      A    C
ATOM   1547  O   LEU A 401      -2.033  -1.025 -13.421  1.00 70.02      A    O
ATOM   1548  N   ASN A 402      -3.221   0.728 -12.643  1.00 56.25      A    N
ATOM   1549  CA  ASN A 402      -3.303   0.256 -11.273  1.00 52.62      A    C
ATOM   1550  CB  ASN A 402      -2.209   0.950 -10.473  1.00 52.07      A    C
ATOM   1551  CG  ASN A 402      -2.026   0.360  -9.093  1.00 57.29      A    C
ATOM   1552  OD1 ASN A 402      -2.650  -0.667  -8.740  1.00 50.99      A    O
ATOM   1553  ND2 ASN A 402      -1.159   1.007  -8.290  1.00 51.24      A    N
ATOM   1554  C   ASN A 402      -4.734   0.517 -10.699  1.00 54.68      A    C
ATOM   1555  O   ASN A 402      -5.018   1.537 -10.040  1.00 53.28      A    O
ATOM   1556  N   VAL A 403      -5.613  -0.437 -10.984  1.00 50.10      A    N
ATOM   1557  CA  VAL A 403      -7.022  -0.384 -10.605  1.00 54.21      A    C
ATOM   1558  CB  VAL A 403      -7.796  -1.545 -11.271  1.00 52.38      A    C
ATOM   1559  CG1 VAL A 403      -9.252  -1.579 -10.820  1.00 58.31      A    C
ATOM   1560  CG2 VAL A 403      -7.717  -1.441 -12.804  1.00 51.32      A    C
ATOM   1561  C   VAL A 403      -7.310  -0.349  -9.085  1.00 60.71      A    C
ATOM   1562  O   VAL A 403      -8.256   0.314  -8.654  1.00 56.79      A    O
ATOM   1563  N   LYS A 404      -6.495  -1.026  -8.282  1.00 56.74      A    N
ATOM   1564  CA  LYS A 404      -6.820  -1.249  -6.884  1.00 58.49      A    C
ATOM   1565  CB  LYS A 404      -5.797  -2.190  -6.189  1.00 68.21      A    C
ATOM   1566  CG  LYS A 404      -6.309  -2.674  -4.837  1.00 81.58      A    C
ATOM   1567  CD  LYS A 404      -5.277  -3.395  -3.995  1.00 93.17      A    C
ATOM   1568  CE  LYS A 404      -5.707  -3.403  -2.530  1.00100.29      A    C
ATOM   1569  NZ  LYS A 404      -4.729  -4.141  -1.683  1.00111.33      A    N
ATOM   1570  C   LYS A 404      -7.028   0.004  -6.033  1.00 51.92      A    C
ATOM   1571  O   LYS A 404      -8.047   0.102  -5.371  1.00 46.77      A    O
ATOM   1572  N   PRO A 405      -6.052   0.937  -6.005  1.00 52.37      A    N
ATOM   1573  CA  PRO A 405      -6.270   2.160  -5.236  1.00 49.78      A    C
ATOM   1574  CB  PRO A 405      -4.942   2.926  -5.380  1.00 49.57      A    C
ATOM   1575  CG  PRO A 405      -4.345   2.416  -6.645  1.00 54.98      A    C
ATOM   1576  CD  PRO A 405      -4.802   0.997  -6.796  1.00 54.98      A    C
ATOM   1577  C   PRO A 405      -7.453   3.013  -5.787  1.00 51.64      A    C
ATOM   1578  O   PRO A 405      -8.015   3.762  -5.019  1.00 52.25      A    O
ATOM   1579  N   ILE A 406      -7.826   2.846  -7.075  1.00 46.71      A    N
ATOM   1580  CA  ILE A 406      -8.996   3.506  -7.666  1.00 49.82      A    C
ATOM   1581  CB  ILE A 406      -9.049   3.390  -9.213  1.00 43.84      A    C
ATOM   1582  CG1 ILE A 406      -7.885   4.195  -9.806  1.00 45.33      A    C
ATOM   1583  CD1 ILE A 406      -7.661   3.962 -11.288  1.00 46.61      A    C
ATOM   1584  CG2 ILE A 406     -10.369   3.930  -9.746  1.00 47.01      A    C
ATOM   1585  C   ILE A 406     -10.241   2.921  -7.035  1.00 53.37      A    C
ATOM   1586  O   ILE A 406     -11.033   3.660  -6.439  1.00 50.77      A    O
ATOM   1587  N   GLU A 407     -10.387   1.603  -7.139  1.00 54.38      A    N
ATOM   1588  CA  GLU A 407     -11.530   0.899  -6.530  1.00 53.82      A    C
ATOM   1589  CB  GLU A 407     -11.503  -0.583  -6.849  1.00 58.30      A    C
ATOM   1590  CG  GLU A 407     -12.032  -0.899  -8.251  1.00 67.97      A    C
ATOM   1591  CD  GLU A 407     -11.868  -2.354  -8.639  1.00 77.58      A    C
ATOM   1592  OE1 GLU A 407     -11.253  -3.103  -7.850  1.00 73.33      A    O
ATOM   1593  OE2 GLU A 407     -12.337  -2.739  -9.741  1.00 90.90      A    O
ATOM   1594  C   GLU A 407     -11.665   1.113  -5.027  1.00 50.93      A    C
ATOM   1595  O   GLU A 407     -12.779   1.152  -4.536  1.00 48.07      A    O
ATOM   1596  N   ASP A 408     -10.563   1.284  -4.305  1.00 51.90      A    N
ATOM   1597  CA  ASP A 408     -10.645   1.530  -2.847  1.00 58.86      A    C
ATOM   1598  CB  ASP A 408      -9.256   1.485  -2.182  1.00 61.83      A    C
ATOM   1599  CG  ASP A 408      -8.581   0.101  -2.279  1.00 74.11      A    C
ATOM   1600  OD1 ASP A 408      -9.265  -0.884  -2.652  1.00 72.13      A    O
ATOM   1601  OD2 ASP A 408      -7.351   0.016  -2.000  1.00 76.20      A    O
ATOM   1602  C   ASP A 408     -11.253   2.897  -2.544  1.00 55.22      A    C
ATOM   1603  O   ASP A 408     -11.998   3.084  -1.555  1.00 48.31      A    O
ATOM   1604  N   ILE A 409     -10.868   3.880  -3.356  1.00 54.56      A    N
ATOM   1605  CA  ILE A 409     -11.424   5.214  -3.207  1.00 51.05      A    C
ATOM   1606  CB  ILE A 409     -10.657   6.287  -4.006  1.00 50.88      A    C
ATOM   1607  CG1 ILE A 409      -9.196   6.336  -3.528  1.00 50.16      A    C
ATOM   1608  CD1 ILE A 409      -8.243   6.902  -4.562  1.00 52.37      A    C
ATOM   1609  CG2 ILE A 409     -11.297   7.673  -3.791  1.00 47.59      A    C
ATOM   1610  C   ILE A 409     -12.904   5.180  -3.575  1.00 43.58      A    C
ATOM   1611  O   ILE A 409     -13.719   5.743  -2.845  1.00 44.31      A    O
ATOM   1612  N   GLN A 410     -13.247   4.499  -4.670  1.00 40.80      A    N
ATOM   1613  CA  GLN A 410     -14.625   4.476  -5.147  1.00 44.36      A    C
ATOM   1614  CB  GLN A 410     -14.770   3.814  -6.516  1.00 45.55      A    C
ATOM   1615  CG  GLN A 410     -16.070   4.219  -7.210  1.00 48.43      A    C
ATOM   1616  CD  GLN A 410     -16.495   3.296  -8.326  1.00 49.41      A    C
ATOM   1617  OE1 GLN A 410     -16.268   2.129  -8.240  1.00 48.77      A    O
ATOM   1618  NE2 GLN A 410     -17.122   3.829  -9.383  1.00 48.93      A    N
ATOM   1619  C   GLN A 410     -15.529   3.786  -4.163  1.00 43.62      A    C
ATOM   1620  O   GLN A 410     -16.694   4.159  -4.035  1.00 41.59      A    O
ATOM   1621  N   ASP A 411     -15.013   2.770  -3.466  1.00 50.73      A    N
ATOM   1622  CA  ASP A 411     -15.827   2.047  -2.462  1.00 49.49      A    C
ATOM   1623  CB  ASP A 411     -15.138   0.765  -1.977  1.00 66.36      A    C
ATOM   1624  CG  ASP A 411     -15.851   0.155  -0.753  1.00 78.54      A    C
ATOM   1625  OD1 ASP A 411     -16.946  -0.456  -0.910  1.00 77.56      A    O
ATOM   1626  OD2 ASP A 411     -15.328   0.342   0.369  1.00 84.95      A    O
ATOM   1627  C   ASP A 411     -16.175   2.942  -1.272  1.00 43.96      A    C
ATOM   1628  O   ASP A 411     -17.285   2.909  -0.797  1.00 47.49      A    O
ATOM   1629  N   ASN A 412     -15.251   3.772  -0.809  1.00 48.15      A    N
ATOM   1630  CA  ASN A 412     -15.597   4.779   0.198  1.00 49.51      A    C
ATOM   1631  CB  ASN A 412     -14.351   5.556   0.643  1.00 60.97      A    C
ATOM   1632  CG  ASN A 412     -13.570   4.835   1.714  1.00 69.40      A    C
ATOM   1633  OD1 ASN A 412     -14.151   4.215   2.609  1.00 79.60      A    O
ATOM   1634  ND2 ASN A 412     -12.248   4.925   1.648  1.00 77.94      A    N
ATOM   1635  C   ASN A 412     -16.607   5.791  -0.276  1.00 47.13      A    C
ATOM   1636  O   ASN A 412     -17.541   6.143   0.468  1.00 43.45      A    O
ATOM   1637  N   LEU A 413     -16.360   6.318  -1.487  1.00 44.19      A    N
ATOM   1638  CA  LEU A 413     -17.263   7.288  -2.115  1.00 41.62      A    C
ATOM   1639  CB  LEU A 413     -16.752   7.713  -3.486  1.00 39.02      A    C
ATOM   1640  CG  LEU A 413     -15.473   8.526  -3.571  1.00 41.21      A    C
ATOM   1641  CD1 LEU A 413     -15.049   8.636  -5.022  1.00 43.46      A    C
ATOM   1642  CD2 LEU A 413     -15.615   9.905  -2.962  1.00 43.14      A    C
ATOM   1643  C   LEU A 413     -18.669   6.723  -2.246  1.00 38.57      A    C
ATOM   1644  O   LEU A 413     -19.640   7.414  -1.930  1.00 42.99      A    O
ATOM   1645  N   LEU A 414     -18.779   5.469  -2.680  1.00 39.71      A    N
ATOM   1646  CA  LEU A 414     -20.092   4.804  -2.847  1.00 41.01      A    C
ATOM   1647  CB  LEU A 414     -19.918   3.470  -3.595  1.00 42.55      A    C
ATOM   1648  CG  LEU A 414     -19.720   3.453  -5.119  1.00 42.01      A    C
ATOM   1649  CD1 LEU A 414     -19.194   2.108  -5.559  1.00 42.45      A    C
ATOM   1650  CD2 LEU A 414     -21.021   3.747  -5.872  1.00 42.82      A    C
ATOM   1651  C   LEU A 414     -20.838   4.629  -1.502  1.00 43.26      A    C
ATOM   1652  O   LEU A 414     -22.045   4.870  -1.409  1.00 38.99      A    O
ATOM   1653  N   GLN A 415     -20.111   4.269  -0.445  1.00 46.46      A    N
ATOM   1654  CA  GLN A 415     -20.690   4.264   0.921  1.00 47.47      A    C
ATOM   1655  CB  GLN A 415     -19.681   3.745   1.940  1.00 50.55      A    C
ATOM   1656  CG  GLN A 415     -19.447   2.244   1.913  1.00 57.19      A    C
ATOM   1657  CD  GLN A 415     -18.469   1.824   3.017  1.00 59.69      A    C
ATOM   1658  OE1 GLN A 415     -18.712   2.071   4.191  1.00 62.39      A    O
ATOM   1659  NE2 GLN A 415     -17.353   1.235   2.635  1.00 63.50      A    N
ATOM   1660  C   GLN A 415     -21.146   5.649   1.354  1.00 47.76      A    C
ATOM   1661  O   GLN A 415     -22.250   5.813   1.895  1.00 44.87      A    O
ATOM   1662  N   ALA A 416     -20.282   6.645   1.113  1.00 48.29      A    N
ATOM   1663  CA  ALA A 416     -20.615   8.045   1.370  1.00 46.10      A    C
ATOM   1664  CB  ALA A 416     -19.465   8.969   1.025  1.00 47.71      A    C
ATOM   1665  C   ALA A 416     -21.862   8.439   0.621  1.00 46.01      A    C
ATOM   1666  O   ALA A 416     -22.735   9.078   1.192  1.00 47.54      A    O
ATOM   1667  N   LEU A 417     -21.974   8.014  -0.633  1.00 44.22      A    N
ATOM   1668  CA  LEU A 417     -23.153   8.332  -1.440  1.00 45.59      A    C
ATOM   1669  CB  LEU A 417     -22.982   7.876  -2.910  1.00 45.48      A    C
ATOM   1670  CG  LEU A 417     -24.127   8.205  -3.895  1.00 44.75      A    C
ATOM   1671  CD1 LEU A 417     -24.381   9.695  -3.940  1.00 45.13      A    C
ATOM   1672  CD2 LEU A 417     -23.880   7.655  -5.300  1.00 43.49      A    C
ATOM   1673  C   LEU A 417     -24.396   7.694  -0.864  1.00 45.26      A    C
ATOM   1674  O   LEU A 417     -25.453   8.336  -0.757  1.00 45.32      A    O
ATOM   1675  N   GLU A 418     -24.271   6.423  -0.504  1.00 48.62      A    N
ATOM   1676  CA  GLU A 418     -25.391   5.672   0.047  1.00 50.35      A    C
ATOM   1677  CB  GLU A 418     -24.998   4.220   0.242  1.00 53.94      A    C
ATOM   1678  CG  GLU A 418     -26.126   3.364   0.803  1.00 63.97      A    C
ATOM   1679  CD  GLU A 418     -25.944   1.877   0.558  1.00 69.03      A    C
ATOM   1680  OE1 GLU A 418     -24.789   1.406   0.373  1.00 85.23      A    O
ATOM   1681  OE2 GLU A 418     -26.977   1.183   0.525  1.00 87.43      A    O
ATOM   1682  C   GLU A 418     -25.888   6.287   1.371  1.00 47.31      A    C
ATOM   1683  O   GLU A 418     -27.083   6.528   1.529  1.00 46.82      A    O
ATOM   1684  N   LEU A 419     -24.971   6.553   2.297  1.00 46.54      A    N
ATOM   1685  CA  LEU A 419     -25.333   7.266   3.520  1.00 50.72      A    C
ATOM   1686  CB  LEU A 419     -24.118   7.492   4.419  1.00 50.96      A    C
ATOM   1687  CG  LEU A 419     -24.410   8.159   5.776  1.00 56.43      A    C
ATOM   1688  CD1 LEU A 419     -25.507   7.446   6.561  1.00 55.96      A    C
ATOM   1689  CD2 LEU A 419     -23.135   8.235   6.608  1.00 56.49      A    C
ATOM   1690  C   LEU A 419     -26.021   8.611   3.210  1.00 56.27      A    C
ATOM   1691  O   LEU A 419     -27.121   8.881   3.719  1.00 56.74      A    O
ATOM   1692  N   GLN A 420     -25.391   9.417   2.341  1.00 53.70      A    N
ATOM   1693  CA  GLN A 420     -25.950  10.698   1.919  1.00 49.19      A    C
ATOM   1694  CB  GLN A 420     -25.085  11.359   0.823  1.00 52.51      A    C
ATOM   1695  CG  GLN A 420     -25.679  12.615   0.190  1.00 47.40      A    C
ATOM   1696  CD  GLN A 420     -25.829  13.793   1.139  1.00 51.25      A    C
ATOM   1697  OE1 GLN A 420     -25.110  13.924   2.125  1.00 53.40      A    O
ATOM   1698  NE2 GLN A 420     -26.748  14.688   0.815  1.00 58.33      A    N
ATOM   1699  C   GLN A 420     -27.383  10.575   1.436  1.00 48.58      A    C
ATOM   1700  O   GLN A 420     -28.235  11.348   1.827  1.00 49.22      A    O
ATOM   1701  N   LEU A 421     -27.653   9.628   0.569  1.00 45.72      A    N
ATOM   1702  CA  LEU A 421     -29.009   9.488   0.043  1.00 53.98      A    C
ATOM   1703  CB  LEU A 421     -29.028   8.511  -1.129  1.00 50.97      A    C
ATOM   1704  CG  LEU A 421     -28.240   8.993  -2.352  1.00 51.80      A    C
ATOM   1705  CD1 LEU A 421     -28.279   7.922  -3.410  1.00 47.56      A    C
ATOM   1706  CD2 LEU A 421     -28.781  10.294  -2.912  1.00 53.17      A    C
ATOM   1707  C   LEU A 421     -30.021   9.044   1.117  1.00 61.81      A    C
ATOM   1708  O   LEU A 421     -31.182   9.461   1.085  1.00 62.86      A    O
ATOM   1709  N   LYS A 422     -29.582   8.220   2.068  1.00 68.21      A    N
ATOM   1710  CA  LYS A 422     -30.464   7.813   3.180  1.00 72.35      A    C
ATOM   1711  CB  LYS A 422     -29.865   6.638   3.966  1.00 73.98      A    C
ATOM   1712  CG  LYS A 422     -29.991   5.307   3.229  1.00 80.99      A    C
ATOM   1713  CD  LYS A 422     -29.148   4.190   3.856  1.00 91.14      A    C
ATOM   1714  CE  LYS A 422     -29.322   2.858   3.120  1.00 94.92      A    C
ATOM   1715  NZ  LYS A 422     -28.338   1.807   3.530  1.00 95.83      A    N
ATOM   1716  C   LYS A 422     -30.799   9.013   4.088  1.00 64.50      A    C
ATOM   1717  O   LYS A 422     -31.961   9.257   4.385  1.00 61.76      A    O
ATOM   1718  N   LEU A 423     -29.791   9.794   4.455  1.00 59.97      A    N
ATOM   1719  CA  LEU A 423     -30.010  10.977   5.292  1.00 61.72      A    C
ATOM   1720  CB  LEU A 423     -28.680  11.526   5.790  1.00 61.12      A    C
ATOM   1721  CG  LEU A 423     -27.865  10.561   6.642  1.00 59.95      A    C
ATOM   1722  CD1 LEU A 423     -26.569  11.246   6.987  1.00 58.50      A    C
ATOM   1723  CD2 LEU A 423     -28.614  10.137   7.903  1.00 58.08      A    C
ATOM   1724  C   LEU A 423     -30.791  12.092   4.602  1.00 70.57      A    C
ATOM   1725  O   LEU A 423     -31.761  12.620   5.169  1.00 75.57      A    O
ATOM   1726  N   ASN A 424     -30.383  12.436   3.382  1.00 70.67      A    N
ATOM   1727  CA  ASN A 424     -30.944  13.586   2.672  1.00 68.14      A    C
ATOM   1728  CB  ASN A 424     -29.939  14.100   1.629  1.00 74.08      A    C
ATOM   1729  CG  ASN A 424     -30.106  15.587   1.319  1.00 77.27      A    C
ATOM   1730  OD1 ASN A 424     -30.187  16.421   2.218  1.00 81.44      A    O
ATOM   1731  ND2 ASN A 424     -30.140  15.923   0.039  1.00 77.78      A    N
ATOM   1732  C   ASN A 424     -32.305  13.298   2.026  1.00 67.03      A    C
ATOM   1733  O   ASN A 424     -33.081  14.231   1.841  1.00 66.93      A    O
ATOM   1734  N   HIS A 425     -32.587  12.035   1.674  1.00 62.56      A    N
ATOM   1735  CA  HIS A 425     -33.898  11.649   1.087  1.00 67.35      A    C
ATOM   1736  CB  HIS A 425     -33.788  11.306  -0.411  1.00 69.37      A    C
ATOM   1737  CG  HIS A 425     -33.054  12.318  -1.228  1.00 72.67      A    C
ATOM   1738  ND1 HIS A 425     -33.683  13.377  -1.844  1.00 74.98      A    N
ATOM   1739  CE1 HIS A 425     -32.786  14.100  -2.489  1.00 75.96      A    C
ATOM   1740  NE2 HIS A 425     -31.605  13.536  -2.330  1.00 73.59      A    N
ATOM   1741  CD2 HIS A 425     -31.744  12.420  -1.548  1.00 71.42      A    C
ATOM   1742  C   HIS A 425     -34.515  10.434   1.812  1.00 74.37      A    C
ATOM   1743  O   HIS A 425     -34.787   9.402   1.156  1.00 71.40      A    O
ATOM   1744  N   PRO A 426     -34.790  10.556   3.145  1.00 81.49      A    N
ATOM   1745  CA  PRO A 426     -35.237   9.409   3.986  1.00 80.25      A    C
ATOM   1746  CB  PRO A 426     -35.347  10.020   5.390  1.00 80.72      A    C
ATOM   1747  CG  PRO A 426     -35.617  11.467   5.149  1.00 84.19      A    C
ATOM   1748  CD  PRO A 426     -34.864  11.830   3.894  1.00 81.95      A    C
ATOM   1749  C   PRO A 426     -36.566   8.779   3.547  1.00 76.64      A    C
ATOM   1750  O   PRO A 426     -36.790   7.591   3.769  1.00 72.40      A    O
ATOM   1751  N   GLU A 427     -37.426   9.584   2.932  1.00 83.72      A    N
ATOM   1752  CA  GLU A 427     -38.633   9.097   2.246  1.00 89.13      A    C
ATOM   1753  CB  GLU A 427     -39.640  10.268   2.037  1.00 93.76      A    C
ATOM   1754  CG  GLU A 427     -39.374  11.261   0.884  1.00101.43      A    C
ATOM   1755  CD  GLU A 427     -38.116  12.134   1.027  1.00108.10      A    C
ATOM   1756  OE1 GLU A 427     -37.500  12.176   2.120  1.00106.17      A    O
ATOM   1757  OE2 GLU A 427     -37.733  12.793   0.030  1.00102.94      A    O
ATOM   1758  C   GLU A 427     -38.351   8.316   0.927  1.00 91.72      A    C
ATOM   1759  O   GLU A 427     -39.138   7.448   0.551  1.00 88.72      A    O
ATOM   1760  N   SER A 428     -37.249   8.620   0.230  1.00 94.94      A    N
ATOM   1761  CA  SER A 428     -36.954   7.982  -1.067  1.00 94.91      A    C
ATOM   1762  CB  SER A 428     -35.958   8.800  -1.897  1.00101.63      A    C
ATOM   1763  OG  SER A 428     -36.573   9.925  -2.501  1.00111.37      A    O
ATOM   1764  C   SER A 428     -36.409   6.577  -0.896  1.00 87.27      A    C
ATOM   1765  O   SER A 428     -35.259   6.391  -0.496  1.00 93.38      A    O
ATOM   1766  N   SER A 429     -37.233   5.595  -1.236  1.00 79.65      A    N
ATOM   1767  CA  SER A 429     -36.841   4.183  -1.188  1.00 80.38      A    C
ATOM   1768  CB  SER A 429     -38.088   3.288  -1.369  1.00 82.27      A    C
ATOM   1769  OG  SER A 429     -39.211   3.749  -0.631  1.00 83.99      A    O
ATOM   1770  C   SER A 429     -35.805   3.852  -2.294  1.00 67.38      A    C
ATOM   1771  O   SER A 429     -36.095   4.025  -3.493  1.00 67.27      A    O
ATOM   1772  N   GLN A 430     -34.626   3.378  -1.894  1.00 62.39      A    N
ATOM   1773  CA  GLN A 430     -33.566   2.923  -2.845  1.00 75.67      A    C
ATOM   1774  CB  GLN A 430     -33.837   1.474  -3.344  1.00 80.90      A    C
ATOM   1775  CG  GLN A 430     -33.345   0.339  -2.432  1.00 82.92      A    C
ATOM   1776  CD  GLN A 430     -31.849   0.399  -2.099  1.00 91.44      A    C
ATOM   1777  OE1 GLN A 430     -31.064   1.146  -2.727  1.00 82.74      A    O
ATOM   1778  NE2 GLN A 430     -31.447  -0.382  -1.084  1.00 86.70      A    N
ATOM   1779  C   GLN A 430     -33.257   3.915  -4.023  1.00 67.12      A    C
ATOM   1780  O   GLN A 430     -33.141   3.574  -5.221  1.00 54.37      A    O
ATOM   1781  N   LEU A 431     -33.116   5.167  -3.636  1.00 64.48      A    N
ATOM   1782  CA  LEU A 431     -32.644   6.204  -4.545  1.00 64.60      A    C
ATOM   1783  CB  LEU A 431     -32.643   7.536  -3.799  1.00 62.96      A    C
ATOM   1784  CG  LEU A 431     -32.269   8.805  -4.541  1.00 63.07      A    C
ATOM   1785  CD1 LEU A 431     -32.980   8.882  -5.881  1.00 66.61      A    C
ATOM   1786  CD2 LEU A 431     -32.580  10.001  -3.639  1.00 67.11      A    C
ATOM   1787  C   LEU A 431     -31.217   5.863  -5.019  1.00 60.53      A    C
ATOM   1788  O   LEU A 431     -30.896   6.003  -6.203  1.00 61.42      A    O
ATOM   1789  N   PHE A 432     -30.396   5.407  -4.059  1.00 54.70      A    N
ATOM   1790  CA  PHE A 432     -29.046   4.861  -4.287  1.00 54.37      A    C
ATOM   1791  CB  PHE A 432     -28.502   4.218  -2.996  1.00 50.37      A    C
ATOM   1792  CG  PHE A 432     -27.108   3.649  -3.125  1.00 56.11      A    C
ATOM   1793  CD1 PHE A 432     -26.043   4.460  -3.479  1.00 50.58      A    C
ATOM   1794  CE1 PHE A 432     -24.760   3.946  -3.581  1.00 51.89      A    C
ATOM   1795  CZ  PHE A 432     -24.521   2.612  -3.328  1.00 57.94      A    C
ATOM   1796  CE2 PHE A 432     -25.574   1.786  -2.960  1.00 61.69      A    C
ATOM   1797  CD2 PHE A 432     -26.853   2.304  -2.858  1.00 58.28      A    C
ATOM   1798  C   PHE A 432     -28.997   3.885  -5.460  1.00 48.39      A    C
ATOM   1799  O   PHE A 432     -28.241   4.087  -6.400  1.00 47.38      A    O
ATOM   1800  N   ALA A 433     -29.844   2.870  -5.422  1.00 52.26      A    N
ATOM   1801  CA  ALA A 433     -29.888   1.847  -6.492  1.00 50.91      A    C
ATOM   1802  CB  ALA A 433     -30.808   0.709  -6.088  1.00 53.34      A    C
ATOM   1803  C   ALA A 433     -30.329   2.427  -7.822  1.00 54.66      A    C
ATOM   1804  O   ALA A 433     -29.800   2.039  -8.855  1.00 57.55      A    O
ATOM   1805  N   LYS A 434     -31.298   3.354  -7.788  1.00 60.36      A    N
ATOM   1806  CA  LYS A 434     -31.795   3.986  -9.014  1.00 66.82      A    C
ATOM   1807  CB  LYS A 434     -33.003   4.890  -8.720  1.00 75.60      A    C
ATOM   1808  CG  LYS A 434     -34.302   4.113  -8.588  1.00 89.82      A    C
ATOM   1809  CD  LYS A 434     -35.513   4.994  -8.320  1.00100.92      A    C
ATOM   1810  CE  LYS A 434     -36.712   4.148  -7.901  1.00111.53      A    C
ATOM   1811  NZ  LYS A 434     -37.873   4.992  -7.519  1.00120.67      A    N
ATOM   1812  C   LYS A 434     -30.686   4.774  -9.723  1.00 60.33      A    C
ATOM   1813  O   LYS A 434     -30.443   4.623 -10.934  1.00 52.36      A    O
ATOM   1814  N   LEU A 435     -30.013   5.581  -8.916  1.00 53.70      A    N
ATOM   1815  CA  LEU A 435     -28.902   6.388  -9.341  1.00 53.16      A    C
ATOM   1816  CB  LEU A 435     -28.377   7.147  -8.130  1.00 52.69      A    C
ATOM   1817  CG  LEU A 435     -27.318   8.174  -8.397  1.00 55.10      A    C
ATOM   1818  CD1 LEU A 435     -27.725   9.089  -9.564  1.00 55.50      A    C
ATOM   1819  CD2 LEU A 435     -27.105   8.943  -7.113  1.00 55.85      A    C
ATOM   1820  C   LEU A 435     -27.787   5.568  -9.973  1.00 58.54      A    C
ATOM   1821  O   LEU A 435     -27.294   5.906 -11.043  1.00 60.40      A    O
ATOM   1822  N   LEU A 436     -27.398   4.471  -9.324  1.00 57.68      A    N
ATOM   1823  CA  LEU A 436     -26.426   3.561  -9.926  1.00 56.21      A    C
ATOM   1824  CB  LEU A 436     -26.104   2.395  -8.988  1.00 60.07      A    C
ATOM   1825  CG  LEU A 436     -25.353   2.668  -7.683  1.00 58.28      A    C
ATOM   1826  CD1 LEU A 436     -25.256   1.376  -6.900  1.00 61.57      A    C
ATOM   1827  CD2 LEU A 436     -23.971   3.242  -7.927  1.00 60.66      A    C
ATOM   1828  C   LEU A 436     -26.885   2.995 -11.261  1.00 51.16      A    C
ATOM   1829  O   LEU A 436     -26.077   2.731 -12.104  1.00 50.67      A    O
ATOM   1830  N   GLN A 437     -28.174   2.760 -11.439  1.00 61.67      A    N
ATOM   1831  CA  GLN A 437     -28.670   2.225 -12.714  1.00 69.57      A    C
ATOM   1832  CB  GLN A 437     -30.107   1.673 -12.544  1.00 75.74      A    C
ATOM   1833  CG  GLN A 437     -30.167   0.422 -11.646  1.00 85.29      A    C
ATOM   1834  CD  GLN A 437     -31.591  -0.090 -11.345  1.00 88.56      A    C
ATOM   1835  OE1 GLN A 437     -32.403  -0.280 -12.252  1.00 90.00      A    O
ATOM   1836  NE2 GLN A 437     -31.885  -0.333 -10.066  1.00 87.40      A    N
ATOM   1837  C   GLN A 437     -28.497   3.298 -13.836  1.00 69.62      A    C
ATOM   1838  O   GLN A 437     -27.990   2.988 -14.919  1.00 63.67      A    O
ATOM   1839  N   LYS A 438     -28.843   4.552 -13.523  1.00 64.18      A    N
ATOM   1840  CA  LYS A 438     -28.603   5.726 -14.398  1.00 65.66      A    C
ATOM   1841  CB  LYS A 438     -29.049   7.029 -13.704  1.00 61.15      A    C
ATOM   1842  CG  LYS A 438     -30.542   7.246 -13.656  1.00 66.92      A    C
ATOM   1843  CD  LYS A 438     -31.123   7.480 -15.043  1.00 73.71      A    C
ATOM   1844  CE  LYS A 438     -32.568   7.925 -14.949  1.00 73.48      A    C
ATOM   1845  NZ  LYS A 438     -33.433   6.903 -14.304  1.00 75.14      A    N
ATOM   1846  C   LYS A 438     -27.154   5.937 -14.844  1.00 69.45      A    C
ATOM   1847  O   LYS A 438     -26.911   6.316 -15.989  1.00 63.30      A    O
ATOM   1848  N   MET A 439     -26.212   5.746 -13.918  1.00 66.95      A    N
ATOM   1849  CA  MET A 439     -24.770   5.876 -14.192  1.00 71.39      A    C
ATOM   1850  CB  MET A 439     -23.994   5.645 -12.891  1.00 67.41      A    C
ATOM   1851  CG  MET A 439     -22.494   5.729 -12.971  1.00 64.57      A    C
ATOM   1852  SD  MET A 439     -21.805   5.718 -11.299  1.00 73.87      A    S
ATOM   1853  CE  MET A 439     -22.104   4.033 -10.792  1.00 73.87      A    C
ATOM   1854  C   MET A 439     -24.276   4.915 -15.269  1.00 70.92      A    C
ATOM   1855  O   MET A 439     -23.326   5.233 -16.003  1.00 74.47      A    O
ATOM   1856  N   THR A 440     -24.910   3.744 -15.334  1.00 72.05      A    N
ATOM   1857  CA  THR A 440     -24.646   2.723 -16.370  1.00 79.10      A    C
ATOM   1858  CB  THR A 440     -25.098   1.289 -15.929  1.00 82.95      A    C
ATOM   1859  OG1 THR A 440     -24.841   1.069 -14.534  1.00 80.92      A    O
ATOM   1860  CG2 THR A 440     -24.364   0.218 -16.729  1.00 81.17      A    C
ATOM   1861  C   THR A 440     -25.318   3.055 -17.713  1.00 74.89      A    C
ATOM   1862  O   THR A 440     -24.721   2.843 -18.758  1.00 75.19      A    O
ATOM   1863  N   ASP A 441     -26.556   3.548 -17.686  1.00 79.51      A    N
ATOM   1864  CA  ASP A 441     -27.221   4.082 -18.910  1.00 83.00      A    C
ATOM   1865  CB  ASP A 441     -28.572   4.762 -18.597  1.00 85.77      A    C
ATOM   1866  CG  ASP A 441     -29.653   3.802 -18.116  1.00 93.24      A    C
ATOM   1867  OD1 ASP A 441     -29.384   2.601 -17.873  1.00 97.06      A    O
ATOM   1868  OD2 ASP A 441     -30.798   4.288 -17.966  1.00100.84      A    O
ATOM   1869  C   ASP A 441     -26.359   5.154 -19.567  1.00 82.83      A    C
ATOM   1870  O   ASP A 441     -26.148   5.166 -20.775  1.00 97.57      A    O
ATOM   1871  N   LEU A 442     -25.873   6.054 -18.727  1.00 76.40      A    N
ATOM   1872  CA  LEU A 442     -25.111   7.228 -19.127  1.00 72.34      A    C
ATOM   1873  CB  LEU A 442     -24.797   8.029 -17.852  1.00 66.81      A    C
ATOM   1874  CG  LEU A 442     -24.130   9.377 -17.858  1.00 59.80      A    C
ATOM   1875  CD1 LEU A 442     -24.792  10.315 -18.839  1.00 66.15      A    C
ATOM   1876  CD2 LEU A 442     -24.195   9.950 -16.459  1.00 58.42      A    C
ATOM   1877  C   LEU A 442     -23.838   6.947 -19.941  1.00 68.11      A    C
ATOM   1878  O   LEU A 442     -23.486   7.749 -20.792  1.00 67.35      A    O
ATOM   1879  N   ARG A 443     -23.171   5.818 -19.703  1.00 70.15      A    N
ATOM   1880  CA  ARG A 443     -21.970   5.449 -20.486  1.00 76.43      A    C
ATOM   1881  CB  ARG A 443     -21.252   4.257 -19.865  1.00 84.39      A    C
ATOM   1882  CG  ARG A 443     -20.771   4.501 -18.446  1.00 87.28      A    C
ATOM   1883  CD  ARG A 443     -20.419   3.218 -17.733  1.00 91.11      A    C
ATOM   1884  NE  ARG A 443     -19.064   2.801 -18.079  1.00 89.45      A    N
ATOM   1885  CZ  ARG A 443     -18.039   2.677 -17.234  1.00 88.60      A    C
ATOM   1886  NH1 ARG A 443     -16.864   2.292 -17.722  1.00 95.15      A    N
ATOM   1887  NH2 ARG A 443     -18.154   2.919 -15.922  1.00 82.09      A    N
ATOM   1888  C   ARG A 443     -22.304   5.117 -21.939  1.00 81.15      A    C
ATOM   1889  O   ARG A 443     -21.546   5.470 -22.837  1.00 80.66      A    O
ATOM   1890  N   GLN A 444     -23.425   4.420 -22.158  1.00 92.93      A    N
ATOM   1891  CA  GLN A 444     -23.973   4.173 -23.509  1.00 95.04      A    C
ATOM   1892  CB  GLN A 444     -25.298   3.399 -23.418  1.00105.15      A    C
ATOM   1893  CG  GLN A 444     -25.987   3.083 -24.749  1.00117.02      A    C
ATOM   1894  CD  GLN A 444     -25.132   2.244 -25.693  1.00123.43      A    C
ATOM   1895  OE1 GLN A 444     -24.283   1.459 -25.256  1.00123.05      A    O
ATOM   1896  NE2 GLN A 444     -25.358   2.401 -26.996  1.00125.39      A    N
ATOM   1897  C   GLN A 444     -24.220   5.477 -24.255  1.00 87.96      A    C
ATOM   1898  O   GLN A 444     -23.839   5.631 -25.419  1.00 89.16      A    O
ATOM   1899  N   ILE A 445     -24.844   6.411 -23.552  1.00 78.95      A    N
ATOM   1900  CA  ILE A 445     -25.198   7.717 -24.091  1.00 75.52      A    C
ATOM   1901  CB  ILE A 445     -26.115   8.475 -23.094  1.00 80.76      A    C
ATOM   1902  CG1 ILE A 445     -27.445   7.720 -22.892  1.00 84.76      A    C
ATOM   1903  CD1 ILE A 445     -28.216   8.127 -21.652  1.00 89.15      A    C
ATOM   1904  CG2 ILE A 445     -26.409   9.876 -23.575  1.00 77.56      A    C
ATOM   1905  C   ILE A 445     -23.966   8.561 -24.446  1.00 73.26      A    C
ATOM   1906  O   ILE A 445     -23.987   9.312 -25.416  1.00 80.60      A    O
ATOM   1907  N   VAL A 446     -22.909   8.470 -23.652  1.00 63.30      A    N
ATOM   1908  CA  VAL A 446     -21.653   9.140 -23.983  1.00 62.94      A    C
ATOM   1909  CB  VAL A 446     -20.667   9.114 -22.793  1.00 66.73      A    C
ATOM   1910  CG1 VAL A 446     -19.233   9.466 -23.211  1.00 67.19      A    C
ATOM   1911  CG2 VAL A 446     -21.169  10.042 -21.699  1.00 69.53      A    C
ATOM   1912  C   VAL A 446     -21.030   8.497 -25.220  1.00 64.09      A    C
ATOM   1913  O   VAL A 446     -20.352   9.175 -26.002  1.00 65.95      A    O
ATOM   1914  N   THR A 447     -21.250   7.197 -25.401  1.00 66.02      A    N
ATOM   1915  CA  THR A 447     -20.755   6.526 -26.604  1.00 72.44      A    C
ATOM   1916  CB  THR A 447     -20.867   4.998 -26.511  1.00 74.04      A    C
ATOM   1917  OG1 THR A 447     -20.423   4.570 -25.217  1.00 74.28      A    O
ATOM   1918  CG2 THR A 447     -19.978   4.343 -27.544  1.00 79.42      A    C
ATOM   1919  C   THR A 447     -21.450   7.072 -27.854  1.00 68.03      A    C
ATOM   1920  O   THR A 447     -20.777   7.402 -28.815  1.00 66.91      A    O
ATOM   1921  N   GLU A 448     -22.770   7.228 -27.822  1.00 72.90      A    N
ATOM   1922  CA  GLU A 448     -23.498   7.787 -28.975  1.00 73.76      A    C
ATOM   1923  CB  GLU A 448     -25.023   7.820 -28.740  1.00 83.39      A    C
ATOM   1924  CG  GLU A 448     -25.597   9.155 -28.248  1.00 91.27      A    C
ATOM   1925  CD  GLU A 448     -27.084   9.097 -27.955  1.00 96.88      A    C
ATOM   1926  OE1 GLU A 448     -27.856   8.631 -28.829  1.00100.64      A    O
ATOM   1927  OE2 GLU A 448     -27.477   9.532 -26.851  1.00 93.75      A    O
ATOM   1928  C   GLU A 448     -22.984   9.174 -29.353  1.00 74.52      A    C
ATOM   1929  O   GLU A 448     -22.853   9.502 -30.534  1.00 75.31      A    O
ATOM   1930  N   HIS A 449     -22.694   9.973 -28.333  1.00 73.20      A    N
ATOM   1931  CA  HIS A 449     -22.281  11.364 -28.487  1.00 67.76      A    C
ATOM   1932  CB  HIS A 449     -22.310  12.039 -27.115  1.00 69.81      A    C
ATOM   1933  CG  HIS A 449     -21.624  13.356 -27.071  1.00 68.17      A    C
ATOM   1934  ND1 HIS A 449     -22.187  14.494 -27.596  1.00 75.84      A    N
ATOM   1935  CE1 HIS A 449     -21.371  15.514 -27.414  1.00 73.40      A    C
ATOM   1936  NE2 HIS A 449     -20.290  15.075 -26.797  1.00 81.90      A    N
ATOM   1937  CD2 HIS A 449     -20.421  13.724 -26.575  1.00 77.89      A    C
ATOM   1938  C   HIS A 449     -20.891  11.501 -29.080  1.00 72.70      A    C
ATOM   1939  O   HIS A 449     -20.621  12.390 -29.903  1.00 67.71      A    O
ATOM   1940  N   VAL A 450     -19.991  10.650 -28.616  1.00 70.86      A    N
ATOM   1941  CA  VAL A 450     -18.650  10.586 -29.185  1.00 72.36      A    C
ATOM   1942  CB  VAL A 450     -17.751   9.639 -28.358  1.00 71.13      A    C
ATOM   1943  CG1 VAL A 450     -16.502   9.253 -29.130  1.00 69.67      A    C
ATOM   1944  CG2 VAL A 450     -17.399  10.319 -27.033  1.00 67.60      A    C
ATOM   1945  C   VAL A 450     -18.716  10.181 -30.663  1.00 68.94      A    C
ATOM   1946  O   VAL A 450     -17.976  10.728 -31.477  1.00 66.06      A    O
ATOM   1947  N   GLN A 451     -19.607   9.244 -31.001  1.00 71.94      A    N
ATOM   1948  CA  GLN A 451     -19.858   8.888 -32.416  1.00 80.09      A    C
ATOM   1949  CB  GLN A 451     -20.880   7.747 -32.561  1.00 84.42      A    C
ATOM   1950  CG  GLN A 451     -20.239   6.370 -32.547  1.00 91.58      A    C
ATOM   1951  CD  GLN A 451     -21.203   5.265 -32.138  1.00 95.17      A    C
ATOM   1952  OE1 GLN A 451     -22.351   5.218 -32.596  1.00 88.76      A    O
ATOM   1953  NE2 GLN A 451     -20.737   4.363 -31.272  1.00 97.75      A    N
ATOM   1954  C   GLN A 451     -20.310  10.090 -33.235  1.00 76.19      A    C
ATOM   1955  O   GLN A 451     -19.796  10.334 -34.321  1.00 74.23      A    O
ATOM   1956  N   LEU A 452     -21.257  10.850 -32.704  1.00 78.81      A    N
ATOM   1957  CA  LEU A 452     -21.767  12.015 -33.425  1.00 83.64      A    C
ATOM   1958  CB  LEU A 452     -22.968  12.644 -32.697  1.00 89.20      A    C
ATOM   1959  CG  LEU A 452     -23.816  13.621 -33.529  1.00 93.21      A    C
ATOM   1960  CD1 LEU A 452     -24.633  12.894 -34.589  1.00 92.96      A    C
ATOM   1961  CD2 LEU A 452     -24.735  14.417 -32.621  1.00 92.24      A    C
ATOM   1962  C   LEU A 452     -20.670  13.053 -33.677  1.00 79.58      A    C
ATOM   1963  O   LEU A 452     -20.679  13.712 -34.720  1.00 79.54      A    O
ATOM   1964  N   LEU A 453     -19.724  13.185 -32.749  1.00 74.07      A    N
ATOM   1965  CA  LEU A 453     -18.609  14.117 -32.946  1.00 80.85      A    C
ATOM   1966  CB  LEU A 453     -17.900  14.435 -31.630  1.00 85.69      A    C
ATOM   1967  CG  LEU A 453     -18.462  15.713 -31.012  1.00 95.28      A    C
ATOM   1968  CD1 LEU A 453     -17.932  15.824 -29.617  1.00 95.17      A    C
ATOM   1969  CD2 LEU A 453     -18.094  16.973 -31.788  1.00 94.24      A    C
ATOM   1970  C   LEU A 453     -17.592  13.661 -33.972  1.00 79.35      A    C
ATOM   1971  O   LEU A 453     -16.990  14.491 -34.646  1.00 70.69      A    O
ATOM   1972  N   GLN A 454     -17.385  12.347 -34.030  1.00 84.40      A    N
ATOM   1973  CA  GLN A 454     -16.627  11.686 -35.095  1.00 85.20      A    C
ATOM   1974  CB  GLN A 454     -16.757  10.161 -34.962  1.00 94.83      A    C
ATOM   1975  CG  GLN A 454     -15.518   9.364 -35.328  1.00106.53      A    C
ATOM   1976  CD  GLN A 454     -15.708   7.877 -35.066  1.00111.07      A    C
ATOM   1977  OE1 GLN A 454     -16.832   7.364 -35.123  1.00114.05      A    O
ATOM   1978  NE2 GLN A 454     -14.615   7.177 -34.776  1.00111.62      A    N
ATOM   1979  C   GLN A 454     -17.152  12.116 -36.456  1.00 75.48      A    C
ATOM   1980  O   GLN A 454     -16.380  12.502 -37.332  1.00 76.41      A    O
ATOM   1981  N   VAL A 455     -18.477  12.067 -36.595  1.00 75.31      A    N
ATOM   1982  CA  VAL A 455     -19.192  12.500 -37.803  1.00 72.75      A    C
ATOM   1983  CB  VAL A 455     -20.716  12.213 -37.680  1.00 77.31      A    C
ATOM   1984  CG1 VAL A 455     -21.521  12.827 -38.822  1.00 76.80      A    C
ATOM   1985  CG2 VAL A 455     -20.975  10.707 -37.603  1.00 74.28      A    C
ATOM   1986  C   VAL A 455     -18.947  13.981 -38.054  1.00 73.20      A    C
ATOM   1987  O   VAL A 455     -18.490  14.369 -39.135  1.00 78.94      A    O
ATOM   1988  N   ILE A 456     -19.223  14.803 -37.044  1.00 76.73      A    N
ATOM   1989  CA  ILE A 456     -19.076  16.262 -37.166  1.00 74.60      A    C
ATOM   1990  CB  ILE A 456     -19.547  17.027 -35.897  1.00 80.57      A    C
ATOM   1991  CG1 ILE A 456     -21.047  16.795 -35.628  1.00 83.73      A    C
ATOM   1992  CD1 ILE A 456     -21.468  16.941 -34.177  1.00 83.76      A    C
ATOM   1993  CG2 ILE A 456     -19.348  18.532 -36.065  1.00 77.46      A    C
ATOM   1994  C   ILE A 456     -17.644  16.661 -37.510  1.00 73.86      A    C
ATOM   1995  O   ILE A 456     -17.446  17.581 -38.295  1.00 72.43      A    O
ATOM   1996  N   LYS A 457     -16.645  15.996 -36.936  1.00 70.90      A    N
ATOM   1997  CA  LYS A 457     -15.270  16.364 -37.251  1.00 76.35      A    C
ATOM   1998  CB  LYS A 457     -14.240  15.623 -36.390  1.00 80.97      A    C
ATOM   1999  CG  LYS A 457     -12.887  16.334 -36.413  1.00 90.41      A    C
ATOM   2000  CD  LYS A 457     -11.738  15.490 -35.884  1.00 99.55      A    C
ATOM   2001  CE  LYS A 457     -10.419  15.891 -36.540  1.00100.73      A    C
ATOM   2002  NZ  LYS A 457      -9.256  15.238 -35.883  1.00 99.67      A    N
ATOM   2003  C   LYS A 457     -14.974  16.140 -38.739  1.00 79.35      A    C
ATOM   2004  O   LYS A 457     -14.383  17.004 -39.395  1.00 74.80      A    O
ATOM   2005  N   LYS A 458     -15.391  14.985 -39.256  1.00 77.09      A    N
ATOM   2006  CA  LYS A 458     -15.134  14.623 -40.653  1.00 78.66      A    C
ATOM   2007  CB  LYS A 458     -15.357  13.127 -40.871  1.00 78.03      A    C
ATOM   2008  CG  LYS A 458     -14.214  12.272 -40.361  1.00 79.15      A    C
ATOM   2009  CD  LYS A 458     -14.706  10.884 -39.991  1.00 79.30      A    C
ATOM   2010  CE  LYS A 458     -13.566   9.896 -39.838  1.00 77.34      A    C
ATOM   2011  NZ  LYS A 458     -14.159   8.541 -39.687  1.00 83.55      A    N
ATOM   2012  C   LYS A 458     -15.979  15.417 -41.651  1.00 78.03      A    C
ATOM   2013  O   LYS A 458     -15.459  15.878 -42.666  1.00 87.25      A    O
ATOM   2014  N   THR A 459     -17.267  15.585 -41.353  1.00 79.39      A    N
ATOM   2015  CA  THR A 459     -18.228  16.165 -42.306  1.00 77.71      A    C
ATOM   2016  CB  THR A 459     -19.630  15.574 -42.069  1.00 79.45      A    C
ATOM   2017  OG1 THR A 459     -20.064  15.879 -40.740  1.00 78.50      A    O
ATOM   2018  CG2 THR A 459     -19.613  14.055 -42.244  1.00 76.12      A    C
ATOM   2019  C   THR A 459     -18.343  17.699 -42.300  1.00 79.18      A    C
ATOM   2020  O   THR A 459     -18.934  18.262 -43.217  1.00 84.69      A    O
ATOM   2021  N   GLU A 460     -17.785  18.373 -41.289  1.00 81.48      A    N
ATOM   2022  CA  GLU A 460     -17.966  19.829 -41.112  1.00 85.72      A    C
ATOM   2023  CB  GLU A 460     -18.824  20.120 -39.882  1.00 82.50      A    C
ATOM   2024  CG  GLU A 460     -20.204  19.494 -39.926  1.00 79.26      A    C
ATOM   2025  CD  GLU A 460     -21.127  20.165 -40.925  1.00 81.86      A    C
ATOM   2026  OE1 GLU A 460     -20.858  21.329 -41.321  1.00 73.17      A    O
ATOM   2027  OE2 GLU A 460     -22.148  19.541 -41.290  1.00 82.46      A    O
ATOM   2028  C   GLU A 460     -16.633  20.527 -40.969  1.00 90.50      A    C
ATOM   2029  O   GLU A 460     -16.214  20.862 -39.862  1.00 99.53      A    O
ATOM   2030  N   THR A 461     -15.983  20.766 -42.100  1.00102.33      A    N
ATOM   2031  CA  THR A 461     -14.613  21.297 -42.124  1.00108.77      A    C
ATOM   2032  CB  THR A 461     -13.953  21.040 -43.491  1.00111.02      A    C
ATOM   2033  OG1 THR A 461     -14.755  21.637 -44.524  1.00106.29      A    O
ATOM   2034  CG2 THR A 461     -13.801  19.527 -43.735  1.00107.11      A    C
ATOM   2035  C   THR A 461     -14.470  22.790 -41.787  1.00109.00      A    C
ATOM   2036  O   THR A 461     -13.346  23.271 -41.620  1.00111.88      A    O
ATOM   2037  N   ASP A 462     -15.592  23.508 -41.665  1.00110.27      A    N
ATOM   2038  CA  ASP A 462     -15.595  24.933 -41.276  1.00114.61      A    C
ATOM   2039  CB  ASP A 462     -16.846  25.625 -41.845  1.00116.18      A    C
ATOM   2040  CG  ASP A 462     -16.929  25.554 -43.368  1.00121.67      A    C
ATOM   2041  OD1 ASP A 462     -16.142  24.815 -44.012  1.00119.15      A    O
ATOM   2042  OD2 ASP A 462     -17.805  26.248 -43.922  1.00120.00      A    O
ATOM   2043  C   ASP A 462     -15.549  25.146 -39.747  1.00112.25      A    C
ATOM   2044  O   ASP A 462     -15.882  26.230 -39.251  1.00105.16      A    O
ATOM   2045  N   MET A 463     -15.121  24.124 -39.006  1.00115.52      A    N
ATOM   2046  CA  MET A 463     -15.266  24.095 -37.559  1.00114.04      A    C
ATOM   2047  CB  MET A 463     -16.478  23.254 -37.199  1.00114.05      A    C
ATOM   2048  CG  MET A 463     -16.996  23.481 -35.796  1.00117.87      A    C
ATOM   2049  SD  MET A 463     -18.199  22.193 -35.458  1.00120.54      A    S
ATOM   2050  CE  MET A 463     -17.092  20.848 -35.025  1.00120.98      A    C
ATOM   2051  C   MET A 463     -14.018  23.517 -36.903  1.00103.92      A    C
ATOM   2052  O   MET A 463     -13.641  22.375 -37.156  1.00 97.28      A    O
ATOM   2053  N   SER A 464     -13.390  24.329 -36.058  1.00 99.85      A    N
ATOM   2054  CA  SER A 464     -12.163  23.966 -35.372  1.00 92.93      A    C
ATOM   2055  CB  SER A 464     -11.275  25.202 -35.177  1.00 96.51      A    C
ATOM   2056  OG  SER A 464     -11.009  25.843 -36.418  1.00100.09      A    O
ATOM   2057  C   SER A 464     -12.541  23.368 -34.026  1.00 86.74      A    C
ATOM   2058  O   SER A 464     -13.122  24.051 -33.175  1.00 85.01      A    O
ATOM   2059  N   LEU A 465     -12.238  22.088 -33.850  1.00 77.63      A    N
ATOM   2060  CA  LEU A 465     -12.443  21.424 -32.582  1.00 76.10      A    C
ATOM   2061  CB  LEU A 465     -12.584  19.912 -32.756  1.00 86.58      A    C
ATOM   2062  CG  LEU A 465     -12.745  19.056 -31.495  1.00 92.13      A    C
ATOM   2063  CD1 LEU A 465     -13.801  19.579 -30.533  1.00 96.32      A    C
ATOM   2064  CD2 LEU A 465     -13.096  17.631 -31.893  1.00101.92      A    C
ATOM   2065  C   LEU A 465     -11.252  21.748 -31.713  1.00 66.98      A    C
ATOM   2066  O   LEU A 465     -10.122  21.535 -32.111  1.00 70.34      A    O
ATOM   2067  N   HIS A 466     -11.531  22.248 -30.518  1.00 58.48      A    N
ATOM   2068  CA  HIS A 466     -10.547  22.723 -29.559  1.00 52.00      A    C
ATOM   2069  CB  HIS A 466     -11.300  23.299 -28.348  1.00 46.39      A    C
ATOM   2070  CG  HIS A 466     -10.431  23.969 -27.350  1.00 42.21      A    C
ATOM   2071  ND1 HIS A 466      -9.569  23.264 -26.556  1.00 41.92      A    N
ATOM   2072  CE1 HIS A 466      -8.925  24.083 -25.750  1.00 37.51      A    C
ATOM   2073  NE2 HIS A 466      -9.354  25.305 -25.982  1.00 45.33      A    N
ATOM   2074  CD2 HIS A 466     -10.303  25.265 -26.981  1.00 44.54      A    C
ATOM   2075  C   HIS A 466      -9.598  21.589 -29.136  1.00 57.00      A    C
ATOM   2076  O   HIS A 466     -10.048  20.449 -28.966  1.00 60.12      A    O
ATOM   2077  N   PRO A 467      -8.291  21.894 -28.966  1.00 57.24      A    N
ATOM   2078  CA  PRO A 467      -7.266  20.885 -28.669  1.00 56.51      A    C
ATOM   2079  CB  PRO A 467      -5.994  21.717 -28.451  1.00 57.20      A    C
ATOM   2080  CG  PRO A 467      -6.216  22.957 -29.211  1.00 60.04      A    C
ATOM   2081  CD  PRO A 467      -7.687  23.222 -29.206  1.00 57.47      A    C
ATOM   2082  C   PRO A 467      -7.498  20.007 -27.431  1.00 61.48      A    C
ATOM   2083  O   PRO A 467      -7.263  18.798 -27.502  1.00 62.12      A    O
ATOM   2084  N   LEU A 468      -7.841  20.621 -26.296  1.00 57.78      A    N
ATOM   2085  CA  LEU A 468      -8.295  19.884 -25.085  1.00 53.12      A    C
ATOM   2086  CB  LEU A 468      -8.755  20.837 -23.981  1.00 49.23      A    C
ATOM   2087  CG  LEU A 468      -9.180  20.212 -22.647  1.00 46.42      A    C
ATOM   2088  CD1 LEU A 468      -8.090  19.296 -22.097  1.00 50.98      A    C
ATOM   2089  CD2 LEU A 468      -9.436  21.294 -21.624  1.00 46.78      A    C
ATOM   2090  C   LEU A 468      -9.371  18.859 -25.379  1.00 51.92      A    C
ATOM   2091  O   LEU A 468      -9.267  17.724 -24.947  1.00 51.25      A    O
ATOM   2092  N   LEU A 469     -10.367  19.234 -26.170  1.00 51.41      A    N
ATOM   2093  CA  LEU A 469     -11.412  18.299 -26.550  1.00 55.41      A    C
ATOM   2094  CB  LEU A 469     -12.612  19.040 -27.152  1.00 52.61      A    C
ATOM   2095  CG  LEU A 469     -13.214  20.090 -26.210  1.00 55.07      A    C
ATOM   2096  CD1 LEU A 469     -14.411  20.722 -26.882  1.00 55.01      A    C
ATOM   2097  CD2 LEU A 469     -13.605  19.524 -24.837  1.00 54.40      A    C
ATOM   2098  C   LEU A 469     -10.905  17.179 -27.482  1.00 62.83      A    C
ATOM   2099  O   LEU A 469     -11.337  16.025 -27.344  1.00 58.48      A    O
ATOM   2100  N   GLN A 470      -9.989  17.511 -28.400  1.00 71.70      A    N
ATOM   2101  CA  GLN A 470      -9.298  16.498 -29.243  1.00 77.05      A    C
ATOM   2102  CB  GLN A 470      -8.263  17.150 -30.186  1.00 86.30      A    C
ATOM   2103  CG  GLN A 470      -8.828  18.051 -31.287  1.00 96.29      A    C
ATOM   2104  CD  GLN A 470      -9.388  17.292 -32.493  1.00111.93      A    C
ATOM   2105  OE1 GLN A 470      -9.707  16.098 -32.411  1.00118.08      A    O
ATOM   2106  NE2 GLN A 470      -9.523  17.994 -33.626  1.00113.00      A    N
ATOM   2107  C   GLN A 470      -8.597  15.427 -28.382  1.00 68.25      A    C
ATOM   2108  O   GLN A 470      -8.799  14.236 -28.593  1.00 66.27      A    O
ATOM   2109  N   GLU A 471      -7.791  15.862 -27.414  1.00 59.89      A    N
ATOM   2110  CA  GLU A 471      -7.151  14.959 -26.433  1.00 66.49      A    C
ATOM   2111  CB  GLU A 471      -6.542  15.756 -25.284  1.00 64.38      A    C
ATOM   2112  CG  GLU A 471      -5.231  16.434 -25.597  1.00 64.03      A    C
ATOM   2113  CD  GLU A 471      -4.547  16.973 -24.359  1.00 60.42      A    C
ATOM   2114  OE1 GLU A 471      -4.864  16.528 -23.221  1.00 58.57      A    O
ATOM   2115  OE2 GLU A 471      -3.670  17.846 -24.525  1.00 59.98      A    O
ATOM   2116  C   GLU A 471      -8.105  13.948 -25.794  1.00 73.02      A    C
ATOM   2117  O   GLU A 471      -7.781  12.768 -25.661  1.00 77.29      A    O
ATOM   2118  N   ILE A 472      -9.265  14.456 -25.374  1.00 76.80      A    N
ATOM   2119  CA  ILE A 472     -10.323  13.664 -24.746  1.00 69.57      A    C
ATOM   2120  CB  ILE A 472     -11.324  14.608 -24.027  1.00 68.42      A    C
ATOM   2121  CG1 ILE A 472     -10.659  15.139 -22.751  1.00 68.08      A    C
ATOM   2122  CD1 ILE A 472     -11.162  16.474 -22.296  1.00 70.09      A    C
ATOM   2123  CG2 ILE A 472     -12.642  13.914 -23.698  1.00 69.18      A    C
ATOM   2124  C   ILE A 472     -10.992  12.719 -25.756  1.00 70.84      A    C
ATOM   2125  O   ILE A 472     -11.025  11.523 -25.521  1.00 83.95      A    O
ATOM   2126  N   TYR A 473     -11.485  13.232 -26.883  1.00 67.54      A    N
ATOM   2127  CA  TYR A 473     -12.164  12.380 -27.882  1.00 71.99      A    C
ATOM   2128  CB  TYR A 473     -12.885  13.230 -28.933  1.00 76.01      A    C
ATOM   2129  CG  TYR A 473     -14.027  14.019 -28.356  1.00 85.10      A    C
ATOM   2130  CD1 TYR A 473     -15.109  13.378 -27.762  1.00 89.05      A    C
ATOM   2131  CE1 TYR A 473     -16.170  14.099 -27.236  1.00 94.82      A    C
ATOM   2132  CZ  TYR A 473     -16.145  15.492 -27.282  1.00 97.57      A    C
ATOM   2133  OH  TYR A 473     -17.194  16.252 -26.768  1.00 94.06      A    O
ATOM   2134  CE2 TYR A 473     -15.077  16.140 -27.866  1.00 94.38      A    C
ATOM   2135  CD2 TYR A 473     -14.032  15.407 -28.400  1.00 90.88      A    C
ATOM   2136  C   TYR A 473     -11.289  11.362 -28.618  1.00 68.97      A    C
ATOM   2137  O   TYR A 473     -11.820  10.401 -29.165  1.00 66.65      A    O
ATOM   2138  N   LYS A 474      -9.979  11.579 -28.660  1.00 75.28      A    N
ATOM   2139  CA  LYS A 474      -9.084  10.694 -29.410  1.00 92.21      A    C
ATOM   2140  CB  LYS A 474      -7.681  11.302 -29.571  1.00 99.03      A    C
ATOM   2141  CG  LYS A 474      -6.812  10.513 -30.545  1.00113.33      A    C
ATOM   2142  CD  LYS A 474      -5.415  11.083 -30.722  1.00121.83      A    C
ATOM   2143  CE  LYS A 474      -4.565  10.145 -31.570  1.00125.05      A    C
ATOM   2144  NZ  LYS A 474      -3.176  10.645 -31.752  1.00132.55      A    N
ATOM   2145  C   LYS A 474      -8.976   9.336 -28.723  1.00 88.94      A    C
ATOM   2146  O   LYS A 474      -8.690   9.269 -27.532  1.00 91.89      A    O
ATOM   2147  N   ASP A 475      -9.181   8.267 -29.490  1.00 91.17      A    N
ATOM   2148  CA  ASP A 475      -9.142   6.889 -28.974  1.00 99.20      A    C
ATOM   2149  CB  ASP A 475      -7.699   6.456 -28.622  1.00101.87      A    C
ATOM   2150  CG  ASP A 475      -6.744   6.504 -29.830  1.00101.69      A    C
ATOM   2151  OD1 ASP A 475      -7.178   6.216 -30.972  1.00 94.21      A    O
ATOM   2152  OD2 ASP A 475      -5.550   6.824 -29.625  1.00 93.47      A    O
ATOM   2153  C   ASP A 475     -10.087   6.745 -27.774  1.00 94.78      A    C
ATOM   2154  O   ASP A 475      -9.698   6.289 -26.704  1.00 95.01      A    O
ATOM   2155  N   LEU A 476     -11.318   7.204 -27.975  1.00 90.85      A    N
ATOM   2156  CA  LEU A 476     -12.395   7.046 -27.023  1.00 86.48      A    C
ATOM   2157  CB  LEU A 476     -12.905   8.416 -26.539  1.00 82.92      A    C
ATOM   2158  CG  LEU A 476     -13.422   8.549 -25.100  1.00 81.54      A    C
ATOM   2159  CD1 LEU A 476     -12.285   8.417 -24.111  1.00 78.59      A    C
ATOM   2160  CD2 LEU A 476     -14.101   9.890 -24.885  1.00 80.39      A    C
ATOM   2161  C   LEU A 476     -13.467   6.307 -27.802  1.00 94.40      A    C
ATOM   2162  O   LEU A 476     -13.976   6.828 -28.803  1.00 95.81      A    O
ATOM   2163  N   TYR A 477     -13.755   5.075 -27.388  1.00100.92      A    N
ATOM   2164  CA  TYR A 477     -14.885   4.297 -27.916  1.00107.64      A    C
ATOM   2165  CB  TYR A 477     -16.198   4.860 -27.347  1.00111.48      A    C
ATOM   2166  CG  TYR A 477     -16.257   4.945 -25.822  1.00106.69      A    C
ATOM   2167  CD1 TYR A 477     -15.780   3.896 -25.014  1.00104.61      A    C
ATOM   2168  CE1 TYR A 477     -15.847   3.965 -23.632  1.00100.01      A    C
ATOM   2169  CZ  TYR A 477     -16.405   5.090 -23.030  1.00101.37      A    C
ATOM   2170  OH  TYR A 477     -16.469   5.147 -21.664  1.00 96.10      A    O
ATOM   2171  CE2 TYR A 477     -16.890   6.140 -23.800  1.00101.11      A    C
ATOM   2172  CD2 TYR A 477     -16.819   6.062 -25.187  1.00102.17      A    C
ATOM   2173  C   TYR A 477     -14.986   4.194 -29.450  1.00102.06      A    C
ATOM   2174  O   TYR A 477     -13.975   4.143 -30.151  1.00 96.22      A    O
TER    2175      TYR A 477
ATOM   2176  N   HIS B 687      -1.987  13.435 -24.349  1.00 79.56      B    N
ATOM   2177  CA  HIS B 687      -2.776  14.151 -23.273  1.00 74.42      B    C
ATOM   2178  CB  HIS B 687      -3.385  13.159 -22.296  1.00 73.43      B    C
ATOM   2179  CG  HIS B 687      -4.188  12.110 -22.975  1.00 73.15      B    C
ATOM   2180  ND1 HIS B 687      -3.972  10.763 -22.784  1.00 79.18      B    N
ATOM   2181  CE1 HIS B 687      -4.809  10.078 -23.542  1.00 81.23      B    C
ATOM   2182  NE2 HIS B 687      -5.538  10.933 -24.236  1.00 81.34      B    N
ATOM   2183  CD2 HIS B 687      -5.155  12.210 -23.913  1.00 76.64      B    C
ATOM   2184  C   HIS B 687      -1.972  15.215 -22.542  1.00 68.34      B    C
ATOM   2185  O   HIS B 687      -1.999  15.305 -21.304  1.00 65.95      B    O
ATOM   2186  N   LYS B 688      -1.273  16.023 -23.339  1.00 68.70      B    N
ATOM   2187  CA  LYS B 688      -0.370  17.068 -22.855  1.00 74.31      B    C
ATOM   2188  CB  LYS B 688       0.422  17.716 -24.025  1.00 87.90      B    C
ATOM   2189  CG  LYS B 688      -0.435  18.310 -25.148  1.00101.55      B    C
ATOM   2190  CD  LYS B 688       0.332  19.082 -26.223  1.00110.09      B    C
ATOM   2191  CE  LYS B 688      -0.571  20.174 -26.817  1.00115.77      B    C
ATOM   2192  NZ  LYS B 688      -0.222  20.664 -28.179  1.00121.16      B    N
ATOM   2193  C   LYS B 688      -1.114  18.123 -22.040  1.00 65.65      B    C
ATOM   2194  O   LYS B 688      -0.655  18.508 -20.970  1.00 64.14      B    O
ATOM   2195  N   ILE B 689      -2.272  18.576 -22.521  1.00 61.43      B    N
ATOM   2196  CA  ILE B 689      -3.039  19.614 -21.795  1.00 58.96      B    C
ATOM   2197  CB  ILE B 689      -4.200  20.209 -22.610  1.00 60.41      B    C
ATOM   2198  CG1 ILE B 689      -3.674  20.872 -23.895  1.00 63.68      B    C
ATOM   2199  CD1 ILE B 689      -4.709  21.111 -24.972  1.00 66.76      B    C
ATOM   2200  CG2 ILE B 689      -4.910  21.270 -21.761  1.00 59.63      B    C
ATOM   2201  C   ILE B 689      -3.596  19.059 -20.500  1.00 49.18      B    C
ATOM   2202  O   ILE B 689      -3.409  19.646 -19.437  1.00 47.64      B    O
ATOM   2203  N   LEU B 690      -4.270  17.920 -20.600  1.00 51.60      B    N
ATOM   2204  CA  LEU B 690      -4.786  17.226 -19.418  1.00 52.79      B    C
ATOM   2205  CB  LEU B 690      -5.406  15.874 -19.784  1.00 53.85      B    C
ATOM   2206  CG  LEU B 690      -6.811  15.896 -20.364  1.00 54.28      B    C
ATOM   2207  CD1 LEU B 690      -7.261  14.477 -20.688  1.00 54.71      B    C
ATOM   2208  CD2 LEU B 690      -7.803  16.536 -19.404  1.00 58.48      B    C
ATOM   2209  C   LEU B 690      -3.724  17.041 -18.370  1.00 50.61      B    C
ATOM   2210  O   LEU B 690      -3.975  17.337 -17.201  1.00 54.78      B    O
ATOM   2211  N   HIS B 691      -2.535  16.584 -18.799  1.00 58.68      B    N
ATOM   2212  CA  HIS B 691      -1.331  16.491 -17.933  1.00 61.81      B    C
ATOM   2213  CB  HIS B 691      -0.083  16.105 -18.754  1.00 71.07      B    C
ATOM   2214  CG  HIS B 691       0.198  14.638 -18.826  1.00 78.65      B    C
ATOM   2215  ND1 HIS B 691      -0.153  13.865 -19.913  1.00 88.18      B    N
ATOM   2216  CE1 HIS B 691       0.236  12.620 -19.712  1.00 86.18      B    C
ATOM   2217  NE2 HIS B 691       0.847  12.560 -18.542  1.00 87.92      B    N
ATOM   2218  CD2 HIS B 691       0.851  13.813 -17.974  1.00 84.39      B    C
ATOM   2219  C   HIS B 691      -1.012  17.816 -17.262  1.00 59.00      B    C
ATOM   2220  O   HIS B 691      -0.772  17.884 -16.049  1.00 60.35      B    O
ATOM   2221  N   ARG B 692      -0.987  18.863 -18.085  1.00 62.15      B    N
ATOM   2222  CA  ARG B 692      -0.643  20.219 -17.646  1.00 67.05      B    C
ATOM   2223  CB  ARG B 692      -0.492  21.177 -18.852  1.00 76.98      B    C
ATOM   2224  CG  ARG B 692       0.577  22.268 -18.680  1.00 88.78      B    C
ATOM   2225  CD  ARG B 692       0.268  23.557 -19.464  1.00 95.42      B    C
ATOM   2226  NE  ARG B 692      -1.111  24.035 -19.252  1.00102.25      B    N
ATOM   2227  CZ  ARG B 692      -1.579  24.633 -18.145  1.00107.80      B    C
ATOM   2228  NH1 ARG B 692      -0.786  24.901 -17.097  1.00105.12      B    N
ATOM   2229  NH2 ARG B 692      -2.864  24.994 -18.092  1.00107.13      B    N
ATOM   2230  C   ARG B 692      -1.672  20.735 -16.644  1.00 62.62      B    C
ATOM   2231  O   ARG B 692      -1.299  21.291 -15.598  1.00 60.48      B    O
ATOM   2232  N   LEU B 693      -2.959  20.514 -16.937  1.00 62.38      B    N
ATOM   2233  CA  LEU B 693      -4.030  20.851 -15.970  1.00 59.14      B    C
ATOM   2234  CB  LEU B 693      -5.414  20.631 -16.568  1.00 59.25      B    C
ATOM   2235  CG  LEU B 693      -5.813  21.528 -17.726  1.00 57.99      B    C
ATOM   2236  CD1 LEU B 693      -7.102  21.013 -18.316  1.00 59.29      B    C
ATOM   2237  CD2 LEU B 693      -5.961  22.974 -17.290  1.00 56.67      B    C
ATOM   2238  C   LEU B 693      -3.924  20.056 -14.680  1.00 54.61      B    C
ATOM   2239  O   LEU B 693      -4.190  20.592 -13.613  1.00 56.54      B    O
ATOM   2240  N   LEU B 694      -3.533  18.786 -14.775  1.00 59.77      B    N
ATOM   2241  CA  LEU B 694      -3.359  17.950 -13.574  1.00 65.42      B    C
ATOM   2242  CB  LEU B 694      -3.292  16.462 -13.934  1.00 58.35      B    C
ATOM   2243  CG  LEU B 694      -4.651  15.827 -14.173  1.00 57.72      B    C
ATOM   2244  CD1 LEU B 694      -4.510  14.515 -14.914  1.00 55.90      B    C
ATOM   2245  CD2 LEU B 694      -5.394  15.651 -12.857  1.00 57.79      B    C
ATOM   2246  C   LEU B 694      -2.153  18.316 -12.700  1.00 75.15      B    C
ATOM   2247  O   LEU B 694      -2.246  18.223 -11.471  1.00 76.01      B    O
ATOM   2248  N   GLN B 695      -1.034  18.696 -13.325  1.00 79.81      B    N
ATOM   2249  CA  GLN B 695       0.153  19.157 -12.584  1.00 84.98      B    C
ATOM   2250  CB  GLN B 695       1.393  19.105 -13.468  1.00 89.39      B    C
ATOM   2251  CG  GLN B 695       1.809  17.701 -13.887  1.00 91.74      B    C
ATOM   2252  CD  GLN B 695       2.738  17.032 -12.880  1.00 97.45      B    C
ATOM   2253  OE1 GLN B 695       2.453  17.005 -11.670  1.00 93.10      B    O
ATOM   2254  NE2 GLN B 695       3.855  16.474 -13.375  1.00 91.23      B    N
ATOM   2255  C   GLN B 695      -0.027  20.572 -12.024  1.00 94.69      B    C
ATOM   2256  O   GLN B 695       0.450  20.867 -10.929  1.00100.59      B    O
ATOM   2257  N   GLU B 696      -0.680  21.446 -12.795  1.00104.75      B    N
ATOM   2258  CA  GLU B 696      -1.157  22.760 -12.312  1.00111.82      B    C
ATOM   2259  CB  GLU B 696      -2.053  23.420 -13.392  1.00115.06      B    C
ATOM   2260  CG  GLU B 696      -2.903  24.626 -12.965  1.00114.62      B    C
ATOM   2261  CD  GLU B 696      -2.088  25.851 -12.564  1.00117.51      B    C
ATOM   2262  OE1 GLU B 696      -0.911  25.979 -12.979  1.00115.48      B    O
ATOM   2263  OE2 GLU B 696      -2.640  26.704 -11.836  1.00113.12      B    O
ATOM   2264  C   GLU B 696      -1.928  22.607 -10.990  1.00107.16      B    C
ATOM   2265  O   GLU B 696      -1.563  23.166  -9.954  1.00106.27      B    O
TER    2266      GLU B 696
HETATM 2267  OAD SR2 C   1     -17.007  34.000 -28.819  1.00 71.45      C    O
HETATM 2268  CAZ SR2 C   1     -16.207  33.035 -28.730  1.00 75.80      C    C
HETATM 2269  OAG SR2 C   1     -16.115  32.194 -29.658  1.00 73.93      C    O
HETATM 2270  CBI SR2 C   1     -15.433  32.928 -27.577  1.00 87.92      C    C
HETATM 2271  CAP SR2 C   1     -14.041  32.952 -27.729  1.00 87.98      C    C
HETATM 2272  CAI SR2 C   1     -13.218  32.877 -26.596  1.00 95.58      C    C
HETATM 2273  CAJ SR2 C   1     -13.760  32.782 -25.310  1.00 88.07      C    C
HETATM 2274  CAU SR2 C   1     -15.140  32.756 -25.149  1.00 88.11      C    C
HETATM 2275  CBJ SR2 C   1     -15.997  32.831 -26.259  1.00 94.25      C    C
HETATM 2276  CBE SR2 C   1     -17.381  32.781 -25.993  1.00 81.09      C    C
HETATM 2277  CAN SR2 C   1     -17.944  33.629 -25.017  1.00 72.50      C    C
HETATM 2278  CAL SR2 C   1     -19.297  33.574 -24.737  1.00 66.66      C    C
HETATM 2279  CAM SR2 C   1     -18.175  31.845 -26.684  1.00 68.31      C    C
HETATM 2280  CAK SR2 C   1     -19.534  31.802 -26.416  1.00 71.95      C    C
HETATM 2281  CBB SR2 C   1     -20.087  32.657 -25.436  1.00 69.48      C    C
HETATM 2282  CAX SR2 C   1     -21.444  32.666 -25.157  1.00 66.47      C    C
HETATM 2283  NBN SR2 C   1     -22.222  31.429 -25.514  1.00 62.02      C    N
HETATM 2284  CBF SR2 C   1     -22.849  31.089 -26.656  1.00 56.80      C    C
HETATM 2285  CAB SR2 C   1     -22.880  31.880 -27.988  1.00 60.97      C    C
HETATM 2286  CBD SR2 C   1     -23.429  29.921 -26.471  1.00 59.23      C    C
HETATM 2287  CAA SR2 C   1     -24.214  29.180 -27.557  1.00 55.58      C    C
HETATM 2288  CBK SR2 C   1     -23.175  29.522 -25.224  1.00 55.19      C    C
HETATM 2289  CAW SR2 C   1     -23.532  28.438 -24.577  1.00 52.79      C    C
HETATM 2290  CBL SR2 C   1     -22.413  30.461 -24.619  1.00 57.40      C    C
HETATM 2291  CAV SR2 C   1     -21.981  30.345 -23.351  1.00 51.96      C    C
HETATM 2292  CAO SR2 C   1     -22.342  29.222 -22.626  1.00 52.82      C    C
HETATM 2293  CBC SR2 C   1     -23.097  28.233 -23.252  1.00 50.93      C    C
HETATM 2294  CBA SR2 C   1     -23.509  27.121 -22.511  1.00 51.60      C    C
HETATM 2295  OAE SR2 C   1     -23.574  27.220 -21.279  1.00 48.19      C    O
HETATM 2296  NAY SR2 C   1     -23.997  26.063 -23.201  1.00 48.00      C    N
HETATM 2297  CBM SR2 C   1     -24.632  24.908 -22.541  1.00 51.67      C    C
HETATM 2298  CAC SR2 C   1     -25.457  24.127 -23.601  1.00 50.70      C    C
HETATM 2299  CBG SR2 C   1     -23.672  24.123 -21.868  1.00 54.05      C    C
HETATM 2300  CAQ SR2 C   1     -23.629  24.167 -20.471  1.00 56.22      C    C
HETATM 2301  CAS SR2 C   1     -22.698  23.415 -19.772  1.00 54.40      C    C
HETATM 2302  CBH SR2 C   1     -21.785  22.622 -20.474  1.00 57.04      C    C
HETATM 2303  NBO SR2 C   1     -20.868  21.916 -19.794  1.00 67.40      C    N
HETATM 2304  OAH SR2 C   1     -20.970  21.722 -18.254  1.00 62.54      C    O
HETATM 2305  OAF SR2 C   1     -19.844  21.447 -20.411  1.00 69.08      C    O
HETATM 2306  CAT SR2 C   1     -21.812  22.589 -21.869  1.00 58.89      C    C
HETATM 2307  CAR SR2 C   1     -22.750  23.341 -22.568  1.00 55.63      C    C
HETATM 2308  O   HOH E   1     -34.749  17.942  -9.986  1.00 61.80           O
HETATM 2309  O   HOH E   2     -30.536  16.375 -11.675  1.00 39.82           O
HETATM 2310  O   HOH E   3     -13.550   8.136 -14.838  1.00 34.83           O
HETATM 2311  O   HOH E   4     -37.315  22.623 -11.769  1.00 61.43           O
HETATM 2312  O   HOH E   5     -27.869  17.266 -12.331  1.00 40.52           O
HETATM 2313  O   HOH E   6     -31.848  14.563 -10.114  1.00 40.71           O
HETATM 2314  O   HOH E   7     -25.397  20.412 -11.186  1.00 49.43           O
HETATM 2315  O   HOH E   8     -36.047  37.058 -32.378  1.00 52.94           O
HETATM 2316  O   HOH E   9     -46.986  18.357 -19.337  1.00 76.86           O
HETATM 2317  O   HOH E  10     -12.486  -1.324  -0.513  1.00 73.30           O
HETATM 2318  O   HOH E  11      -9.477  -0.725 -16.062  1.00 53.32           O
HETATM 2319  O   HOH E  12      -0.507  -2.869  -9.219  1.00 58.04           O
HETATM 2320  O   HOH E  13       2.959   6.846 -10.028  1.00 64.64           O
HETATM 2321  O   HOH E  14     -38.678  14.629 -23.001  1.00 65.39           O
HETATM 2322  O   HOH E  15      -3.918   4.081 -10.145  1.00 43.66           O
HETATM 2323  O   HOH E  16     -19.986  20.196 -15.488  1.00 51.95           O
HETATM 2324  O   HOH E  17      -6.004  13.863  -1.457  1.00 55.18           O
HETATM 2325  O   HOH E  18     -18.743   4.361 -13.334  1.00 56.96           O
HETATM 2326  O   HOH E  19     -24.661  22.516 -12.702  1.00 60.22           O
HETATM 2327  O   HOH E  20     -30.731  18.747   3.769  1.00 70.15           O
HETATM 2328  O   HOH E  21     -18.404   2.218 -11.634  1.00 50.79           O
HETATM 2329  O   HOH E  22     -28.009  15.405 -19.750  1.00 78.50           O
HETATM 2330  O   HOH E  23     -22.616  17.432 -24.617  1.00 75.99           O
HETATM 2331  O   HOH E  24      -6.651  14.200  -4.221  1.00 51.73           O
HETATM 2332  O   HOH E  25     -22.357  16.114   0.064  1.00 54.39           O
HETATM 2333  O   HOH E  26      -4.703  -2.904 -12.913  1.00 57.20           O
HETATM 2334  O   HOH E  27     -16.613  28.333 -10.916  1.00 70.36           O
HETATM 2335  O   HOH E  28     -17.356   5.551 -33.106  1.00 89.98           O
HETATM 2336  O   HOH E  29     -15.316   3.696 -19.635  1.00 53.93           O
HETATM 2337  O   HOH E  30     -15.060   8.607 -31.946  1.00 72.58           O
HETATM 2338  O   HOH E  31      -4.164  12.433  -2.953  1.00 95.33           O
HETATM 2339  O   HOH E  32      -3.857   4.757 -17.471  1.00 51.66           O
HETATM 2340  O   HOH E  33      -3.344  18.305 -27.550  1.00 61.68           O
HETATM 2341  O   HOH E  34     -37.816  12.759 -24.400  1.00 69.35           O
HETATM 2342  O   HOH E  35     -31.296   5.416  -0.815  1.00 60.45           O
HETATM 2343  O   HOH E  36     -35.481   1.487  -5.737  1.00 83.75           O
HETATM 2344  O   HOH E  37     -13.679  36.165 -25.491  1.00 72.43           O
HETATM 2345  O   HOH E  38     -21.738  38.669 -23.439  1.00 99.01           O
HETATM 2346  O   HOH E  39     -27.261  20.653  -1.286  1.00 60.74           O
HETATM 2347  O   HOH E  40      -6.752  25.931 -18.810  1.00101.04           O
HETATM 2348  O   HOH E  41     -11.667  20.575 -41.227  1.00 80.39           O
HETATM 2349  O   HOH E  42     -27.017  32.929 -36.285  1.00 87.09           O
HETATM 2350  O   HOH E  43     -38.496  27.751 -29.488  1.00 49.74           O
HETATM 2351  O   HOH E  44     -32.915  19.711 -28.667  1.00 50.19           O
HETATM 2352  O   HOH E  45      -4.419   7.229  -3.606  1.00 52.12           O
HETATM 2353  O   HOH E  46     -35.768  36.603 -26.881  1.00 56.17           O
HETATM 2354  O   HOH E  47     -21.748  24.653 -13.074  1.00 50.96           O
HETATM 2355  O   HOH E  48     -30.988  18.870 -30.235  1.00 56.24           O
HETATM 2356  O   HOH E  49     -13.007  25.628 -10.899  1.00 58.92           O
HETATM 2357  O   HOH E  50     -38.546  24.213 -26.578  1.00 47.27           O
HETATM 2358  O   HOH E  51     -36.914  11.176 -21.642  1.00 71.56           O
HETATM 2359  O   HOH E  52     -12.847  27.725 -23.489  1.00 63.52           O
HETATM 2360  O   HOH E  53     -31.292   2.279 -15.308  1.00 75.98           O
HETATM 2361  O   HOH E  54     -29.140  25.121 -38.875  1.00 62.83           O
HETATM 2362  O   HOH E  55     -28.556  20.242 -30.715  1.00 55.18           O
HETATM 2363  O   HOH E  56      -1.105   9.995 -19.402  1.00 66.08           O
HETATM 2364  O   HOH E  57     -19.563   5.567 -15.327  1.00 57.00           O
HETATM 2365  O   HOH E  58     -33.161   4.162 -11.709  1.00 74.07           O
HETATM 2366  O   HOH E  59     -11.694   0.916   0.372  1.00 59.56           O
HETATM 2367  O   HOH E  60     -29.492  21.761  -4.659  1.00 63.42           O
HETATM 2368  O   HOH E  61     -23.228  16.901   2.489  1.00 62.10           O
HETATM 2369  O   HOH E  62       1.268   8.394  -4.042  1.00 70.13           O
HETATM 2370  O   HOH E  63     -37.937  22.130 -33.652  1.00 68.58           O
HETATM 2371  O   HOH E  64     -27.173  16.864   3.035  1.00 68.92           O
HETATM 2372  O   HOH E  65     -15.382  11.645 -21.664  1.00 53.05           O
HETATM 2373  O   HOH E  66     -17.608   7.378 -20.844  1.00 58.83           O
HETATM 2374  O   HOH E  67     -21.963  10.417   3.605  1.00 55.86           O
HETATM 2375  O   HOH E  68     -20.922  29.408 -40.740  1.00 72.74           O
HETATM 2376  O   HOH E  69     -26.800  26.612 -39.423  1.00 66.07           O
HETATM 2377  O   HOH E  70     -27.848  30.226 -40.387  1.00 63.97           O
HETATM 2378  O   HOH E  71     -18.763  20.207 -28.401  1.00 70.29           O
HETATM 2379  O   HOH E  72      -1.722   4.455  -5.933  1.00 52.82           O
HETATM 2380  O   HOH E  73      -1.957   4.802  -8.808  1.00 49.70           O
END
