# Supplementary material for: Mechanistic elucidation guided by covalent inhibitors for the development of anti-diabetic PPARγ ligands
Source: Chem Sci. 2016 May 13;7(8):5523–9. doi: 10.1039/c6sc01279e (PMC6021786; doi:10.1039/c6sc01279e)
Supplement: Supplementary file 1 [file SC-007-C6SC01279E-s001.zip › SB1453.pdb]

HEADER    ----                                    31-MAR-15   xxxx              
COMPND    ---                                                                   
REMARK   3                                                                      
REMARK   3 REFINEMENT.                                                          
REMARK   3   PROGRAM     : REFMAC 5.8.0103                                      
REMARK   3   AUTHORS     : MURSHUDOV,SKUBAK,LEBEDEV,PANNU,                      
REMARK   3                 STEINER,NICHOLLS,WINN,LONG,VAGIN                     
REMARK   3                                                                      
REMARK   3    REFINEMENT TARGET : MAXIMUM LIKELIHOOD                            
REMARK   3                                                                      
REMARK   3  DATA USED IN REFINEMENT.                                            
REMARK   3   RESOLUTION RANGE HIGH (ANGSTROMS) :   2.30                         
REMARK   3   RESOLUTION RANGE LOW  (ANGSTROMS) :  30.00                         
REMARK   3   DATA CUTOFF            (SIGMA(F)) : NONE                           
REMARK   3   COMPLETENESS FOR RANGE        (%) :  99.66                         
REMARK   3   NUMBER OF REFLECTIONS             :   16400                        
REMARK   3                                                                      
REMARK   3  FIT TO DATA USED IN REFINEMENT.                                     
REMARK   3   CROSS-VALIDATION METHOD          : THROUGHOUT                      
REMARK   3   FREE R VALUE TEST SET SELECTION  : RANDOM                          
REMARK   3   R VALUE     (WORKING + TEST SET) : 0.19867                         
REMARK   3   R VALUE            (WORKING SET) :  0.19644                        
REMARK   3   FREE R VALUE                     :  0.24100                        
REMARK   3   FREE R VALUE TEST SET SIZE   (%) :  4.9                            
REMARK   3   FREE R VALUE TEST SET COUNT      :   843                           
REMARK   3                                                                      
REMARK   3  FIT IN THE HIGHEST RESOLUTION BIN.                                  
REMARK   3   TOTAL NUMBER OF BINS USED           :      20                      
REMARK   3   BIN RESOLUTION RANGE HIGH           :    2.300                     
REMARK   3   BIN RESOLUTION RANGE LOW            :    2.359                     
REMARK   3   REFLECTION IN BIN     (WORKING SET) :     1193                     
REMARK   3   BIN COMPLETENESS (WORKING+TEST) (%) :   100.00                     
REMARK   3   BIN R VALUE           (WORKING SET) :    0.273                     
REMARK   3   BIN FREE R VALUE SET COUNT          :       50                     
REMARK   3   BIN FREE R VALUE                    :    0.272                     
REMARK   3                                                                      
REMARK   3  NUMBER OF NON-HYDROGEN ATOMS USED IN REFINEMENT.                    
REMARK   3   ALL ATOMS                :     2383                                
REMARK   3                                                                      
REMARK   3  B VALUES.                                                           
REMARK   3   FROM WILSON PLOT           (A**2) : NULL                           
REMARK   3   MEAN B VALUE      (OVERALL, A**2) :  58.373                        
REMARK   3   OVERALL ANISOTROPIC B VALUE.                                       
REMARK   3    B11 (A**2) :    -0.17                                             
REMARK   3    B22 (A**2) :    -4.33                                             
REMARK   3    B33 (A**2) :     4.49                                             
REMARK   3    B12 (A**2) :    -0.00                                             
REMARK   3    B13 (A**2) :     0.00                                             
REMARK   3    B23 (A**2) :     0.00                                             
REMARK   3                                                                      
REMARK   3  ESTIMATED OVERALL COORDINATE ERROR.                                 
REMARK   3   ESU BASED ON R VALUE                            (A):   0.271       
REMARK   3   ESU BASED ON FREE R VALUE                       (A):   0.215       
REMARK   3   ESU BASED ON MAXIMUM LIKELIHOOD                 (A):   0.171       
REMARK   3   ESU FOR B VALUES BASED ON MAXIMUM LIKELIHOOD (A**2):   7.235       
REMARK   3                                                                      
REMARK   3 CORRELATION COEFFICIENTS.                                            
REMARK   3   CORRELATION COEFFICIENT FO-FC      :   0.958                       
REMARK   3   CORRELATION COEFFICIENT FO-FC FREE :   0.935                       
REMARK   3                                                                      
REMARK   3  RMS DEVIATIONS FROM IDEAL VALUES        COUNT    RMS    WEIGHT      
REMARK   3   BOND LENGTHS REFINED ATOMS        (A):  2340 ; 0.010 ; 0.019       
REMARK   3   BOND LENGTHS OTHERS               (A):  2344 ; 0.007 ; 0.020       
REMARK   3   BOND ANGLES REFINED ATOMS   (DEGREES):  3150 ; 1.498 ; 2.009       
REMARK   3   BOND ANGLES OTHERS          (DEGREES):  5406 ; 0.967 ; 3.000       
REMARK   3   TORSION ANGLES, PERIOD 1    (DEGREES):   276 ; 5.223 ; 5.000       
REMARK   3   TORSION ANGLES, PERIOD 2    (DEGREES):   101 ;35.126 ;24.950       
REMARK   3   TORSION ANGLES, PERIOD 3    (DEGREES):   451 ;13.981 ;15.000       
REMARK   3   TORSION ANGLES, PERIOD 4    (DEGREES):    10 ;20.246 ;15.000       
REMARK   3   CHIRAL-CENTER RESTRAINTS       (A**3):   358 ; 0.070 ; 0.200       
REMARK   3   GENERAL PLANES REFINED ATOMS      (A):  2536 ; 0.015 ; 0.020       
REMARK   3   GENERAL PLANES OTHERS             (A):   508 ; 0.024 ; 0.020       
REMARK   3                                                                      
REMARK   3  ISOTROPIC THERMAL FACTOR RESTRAINTS.     COUNT   RMS    WEIGHT      
REMARK   3   MAIN-CHAIN BOND REFINED ATOMS  (A**2):  1113 ; 3.205 ; 5.501       
REMARK   3   MAIN-CHAIN BOND OTHER ATOMS    (A**2):  1112 ; 3.205 ; 5.497       
REMARK   3   MAIN-CHAIN ANGLE REFINED ATOMS (A**2):  1386 ; 5.036 ; 8.229       
REMARK   3   MAIN-CHAIN ANGLE OTHER ATOMS (A**2)  :  1387 ; 5.035 ; 8.234       
REMARK   3   SIDE-CHAIN BOND REFINED ATOMS  (A**2):  1226 ; 3.756 ; 6.046       
REMARK   3   SIDE-CHAIN BOND OTHER ATOMS  (A**2)  :  1227 ; 3.755 ; 6.048       
REMARK   3   SIDE-CHAIN ANGLE OTHER ATOMS (A**2)  :  1765 ; 6.160 ; 8.854       
REMARK   3   LONG RANGE B REFINED ATOMS (A**2)    :  2751 ; 9.421 ;43.957       
REMARK   3   LONG RANGE B OTHER ATOMS (A**2)      :  2727 ; 9.410 ;43.900       
REMARK   3                                                                      
REMARK   3  NCS RESTRAINTS STATISTICS                                           
REMARK   3   NUMBER OF NCS GROUPS : NULL                                        
REMARK   3                                                                      
REMARK   3  TWIN DETAILS                                                        
REMARK   3   NUMBER OF TWIN DOMAINS  : NULL                                     
REMARK   3                                                                      
REMARK   3                                                                      
REMARK   3  TLS DETAILS                                                         
REMARK   3   NUMBER OF TLS GROUPS  : NULL                                       
REMARK   3                                                                      
REMARK   3                                                                      
REMARK   3  BULK SOLVENT MODELLING.                                             
REMARK   3   METHOD USED :  MASK                                                
REMARK   3   PARAMETERS FOR MASK CALCULATION                                    
REMARK   3   VDW PROBE RADIUS   :   1.20                                        
REMARK   3   ION PROBE RADIUS   :   0.80                                        
REMARK   3   SHRINKAGE RADIUS   :   0.80                                        
REMARK   3                                                                      
REMARK   3  OTHER REFINEMENT REMARKS:                                           
REMARK   3  HYDROGENS HAVE BEEN ADDED IN THE RIDING POSITIONS                   
REMARK   3  U VALUES      : REFINED INDIVIDUALLY                                
REMARK   3                                                                      
LINKR        SG  CYS A 285                 CAL T53 A 501                CYS-T53 
LINKR            LEU A 270                     LYS A 275                gap     
CISPEP   1 LYS A  358    PRO A  359                    0.00                     
CRYST1   54.858  130.281   52.249  90.00  90.00  90.00 P 21 21 2                
SCALE1      0.018229  0.000000  0.000000        0.00000                         
SCALE2     -0.000000  0.007676  0.000000        0.00000                         
SCALE3      0.000000 -0.000000  0.019139        0.00000                         
ATOM      1  N   PRO A 206      19.924   6.398 -14.152  1.00 96.46           N  
ATOM      2  CA  PRO A 206      18.815   5.439 -14.207  1.00 97.24           C  
ATOM      3  CB  PRO A 206      19.537   4.116 -14.533  1.00100.03           C  
ATOM      4  CG  PRO A 206      20.894   4.272 -13.907  1.00 97.31           C  
ATOM      5  CD  PRO A 206      21.240   5.726 -14.098  1.00 98.01           C  
ATOM      6  C   PRO A 206      17.973   5.413 -12.897  1.00 98.93           C  
ATOM      7  O   PRO A 206      17.122   6.287 -12.716  1.00 94.37           O  
ATOM      8  N   GLU A 207      18.189   4.428 -12.019  1.00 99.16           N  
ATOM      9  CA  GLU A 207      17.663   4.437 -10.653  1.00 90.88           C  
ATOM     10  CB  GLU A 207      17.689   3.008 -10.070  1.00 96.81           C  
ATOM     11  CG  GLU A 207      17.402   2.867  -8.570  1.00101.55           C  
ATOM     12  CD  GLU A 207      16.106   3.531  -8.121  1.00109.44           C  
ATOM     13  OE1 GLU A 207      16.049   3.999  -6.962  1.00109.30           O  
ATOM     14  OE2 GLU A 207      15.140   3.595  -8.914  1.00114.37           O  
ATOM     15  C   GLU A 207      18.501   5.405  -9.806  1.00 81.84           C  
ATOM     16  O   GLU A 207      17.994   6.008  -8.860  1.00 82.80           O  
ATOM     17  N   SER A 208      19.784   5.533 -10.150  1.00 71.92           N  
ATOM     18  CA  SER A 208      20.676   6.538  -9.563  1.00 69.14           C  
ATOM     19  CB  SER A 208      22.022   6.560 -10.291  1.00 70.13           C  
ATOM     20  OG  SER A 208      22.643   5.293 -10.248  1.00 73.68           O  
ATOM     21  C   SER A 208      20.093   7.946  -9.592  1.00 63.88           C  
ATOM     22  O   SER A 208      20.235   8.688  -8.639  1.00 63.48           O  
ATOM     23  N   ALA A 209      19.429   8.297 -10.684  1.00 60.02           N  
ATOM     24  CA  ALA A 209      18.866   9.637 -10.865  1.00 60.22           C  
ATOM     25  CB  ALA A 209      18.269   9.767 -12.265  1.00 60.14           C  
ATOM     26  C   ALA A 209      17.813   9.994  -9.814  1.00 55.63           C  
ATOM     27  O   ALA A 209      17.737  11.129  -9.375  1.00 56.95           O  
ATOM     28  N   ASP A 210      16.995   9.012  -9.452  1.00 54.04           N  
ATOM     29  CA  ASP A 210      15.946   9.171  -8.450  1.00 52.68           C  
ATOM     30  CB  ASP A 210      15.052   7.935  -8.415  1.00 55.69           C  
ATOM     31  CG  ASP A 210      14.390   7.650  -9.765  1.00 59.44           C  
ATOM     32  OD1 ASP A 210      13.557   8.468 -10.204  1.00 53.48           O  
ATOM     33  OD2 ASP A 210      14.722   6.605 -10.378  1.00 65.99           O  
ATOM     34  C   ASP A 210      16.569   9.371  -7.069  1.00 52.33           C  
ATOM     35  O   ASP A 210      16.076  10.169  -6.269  1.00 47.13           O  
ATOM     36  N   LEU A 211      17.659   8.644  -6.820  1.00 48.85           N  
ATOM     37  CA  LEU A 211      18.444   8.763  -5.587  1.00 51.41           C  
ATOM     38  CB  LEU A 211      19.475   7.634  -5.501  1.00 49.52           C  
ATOM     39  CG  LEU A 211      18.881   6.212  -5.458  1.00 50.03           C  
ATOM     40  CD1 LEU A 211      19.979   5.156  -5.564  1.00 49.92           C  
ATOM     41  CD2 LEU A 211      18.046   5.990  -4.203  1.00 49.31           C  
ATOM     42  C   LEU A 211      19.151  10.104  -5.461  1.00 53.77           C  
ATOM     43  O   LEU A 211      19.206  10.684  -4.369  1.00 54.45           O  
ATOM     44  N   ARG A 212      19.696  10.583  -6.578  1.00 55.49           N  
ATOM     45  CA  ARG A 212      20.275  11.926  -6.656  1.00 52.95           C  
ATOM     46  CB  ARG A 212      20.973  12.129  -7.994  1.00 57.08           C  
ATOM     47  CG  ARG A 212      22.185  11.245  -8.210  1.00 62.35           C  
ATOM     48  CD  ARG A 212      23.221  11.380  -7.103  1.00 69.29           C  
ATOM     49  NE  ARG A 212      23.703  12.761  -6.943  1.00 72.63           N  
ATOM     50  CZ  ARG A 212      24.148  13.301  -5.799  1.00 78.16           C  
ATOM     51  NH1 ARG A 212      24.165  12.604  -4.635  1.00 64.57           N  
ATOM     52  NH2 ARG A 212      24.571  14.573  -5.813  1.00 78.23           N  
ATOM     53  C   ARG A 212      19.266  13.037  -6.428  1.00 49.08           C  
ATOM     54  O   ARG A 212      19.579  14.011  -5.760  1.00 46.43           O  
ATOM     55  N   ALA A 213      18.066  12.892  -6.978  1.00 48.91           N  
ATOM     56  CA  ALA A 213      16.978  13.853  -6.718  1.00 49.83           C  
ATOM     57  CB  ALA A 213      15.797  13.575  -7.638  1.00 49.36           C  
ATOM     58  C   ALA A 213      16.495  13.869  -5.249  1.00 48.79           C  
ATOM     59  O   ALA A 213      16.137  14.924  -4.727  1.00 49.30           O  
ATOM     60  N   LEU A 214      16.443  12.688  -4.627  1.00 46.81           N  
ATOM     61  CA  LEU A 214      16.129  12.538  -3.208  1.00 46.71           C  
ATOM     62  CB  LEU A 214      16.096  11.055  -2.811  1.00 46.32           C  
ATOM     63  CG  LEU A 214      15.712  10.709  -1.361  1.00 46.77           C  
ATOM     64  CD1 LEU A 214      14.447  11.422  -0.894  1.00 44.91           C  
ATOM     65  CD2 LEU A 214      15.541   9.204  -1.208  1.00 45.48           C  
ATOM     66  C   LEU A 214      17.155  13.294  -2.365  1.00 44.73           C  
ATOM     67  O   LEU A 214      16.786  14.119  -1.534  1.00 48.79           O  
ATOM     68  N   ALA A 215      18.428  13.047  -2.642  1.00 42.76           N  
ATOM     69  CA  ALA A 215      19.552  13.734  -1.995  1.00 44.90           C  
ATOM     70  CB  ALA A 215      20.867  13.288  -2.621  1.00 43.52           C  
ATOM     71  C   ALA A 215      19.439  15.241  -2.077  1.00 45.81           C  
ATOM     72  O   ALA A 215      19.589  15.933  -1.082  1.00 44.35           O  
ATOM     73  N   LYS A 216      19.159  15.729  -3.278  1.00 49.31           N  
ATOM     74  CA  LYS A 216      18.972  17.156  -3.523  1.00 54.75           C  
ATOM     75  CB  LYS A 216      18.980  17.444  -5.034  1.00 59.80           C  
ATOM     76  CG  LYS A 216      18.702  18.908  -5.375  1.00 69.30           C  
ATOM     77  CD  LYS A 216      19.378  19.374  -6.661  1.00 80.68           C  
ATOM     78  CE  LYS A 216      19.398  20.900  -6.766  1.00 86.26           C  
ATOM     79  NZ  LYS A 216      20.403  21.394  -7.755  1.00 85.17           N  
ATOM     80  C   LYS A 216      17.709  17.750  -2.847  1.00 51.88           C  
ATOM     81  O   LYS A 216      17.754  18.862  -2.317  1.00 49.58           O  
ATOM     82  N   HIS A 217      16.592  17.032  -2.886  1.00 47.41           N  
ATOM     83  CA  HIS A 217      15.375  17.455  -2.182  1.00 48.41           C  
ATOM     84  CB  HIS A 217      14.224  16.477  -2.474  1.00 49.57           C  
ATOM     85  CG  HIS A 217      13.053  16.637  -1.551  1.00 52.31           C  
ATOM     86  ND1 HIS A 217      12.027  17.524  -1.793  1.00 55.13           N  
ATOM     87  CE1 HIS A 217      11.154  17.464  -0.804  1.00 54.68           C  
ATOM     88  NE2 HIS A 217      11.582  16.577   0.077  1.00 51.52           N  
ATOM     89  CD2 HIS A 217      12.767  16.048  -0.365  1.00 52.63           C  
ATOM     90  C   HIS A 217      15.611  17.578  -0.650  1.00 46.30           C  
ATOM     91  O   HIS A 217      15.170  18.524  -0.002  1.00 46.44           O  
ATOM     92  N   LEU A 218      16.325  16.610  -0.098  1.00 46.04           N  
ATOM     93  CA  LEU A 218      16.696  16.635   1.311  1.00 46.52           C  
ATOM     94  CB  LEU A 218      17.272  15.285   1.713  1.00 42.82           C  
ATOM     95  CG  LEU A 218      16.247  14.154   1.728  1.00 43.98           C  
ATOM     96  CD1 LEU A 218      16.976  12.827   1.845  1.00 44.23           C  
ATOM     97  CD2 LEU A 218      15.223  14.313   2.854  1.00 43.26           C  
ATOM     98  C   LEU A 218      17.656  17.755   1.673  1.00 45.43           C  
ATOM     99  O   LEU A 218      17.520  18.365   2.737  1.00 47.88           O  
ATOM    100  N   TYR A 219      18.619  18.024   0.799  1.00 47.89           N  
ATOM    101  CA  TYR A 219      19.529  19.161   0.966  1.00 47.08           C  
ATOM    102  CB  TYR A 219      20.552  19.239  -0.171  1.00 48.80           C  
ATOM    103  CG  TYR A 219      21.530  20.382   0.003  1.00 52.22           C  
ATOM    104  CD1 TYR A 219      22.486  20.363   1.023  1.00 53.65           C  
ATOM    105  CE1 TYR A 219      23.373  21.419   1.211  1.00 54.32           C  
ATOM    106  CZ  TYR A 219      23.308  22.515   0.360  1.00 58.84           C  
ATOM    107  OH  TYR A 219      24.172  23.563   0.519  1.00 59.63           O  
ATOM    108  CE2 TYR A 219      22.367  22.562  -0.660  1.00 60.37           C  
ATOM    109  CD2 TYR A 219      21.477  21.506  -0.826  1.00 59.86           C  
ATOM    110  C   TYR A 219      18.752  20.456   1.027  1.00 45.45           C  
ATOM    111  O   TYR A 219      18.891  21.222   1.983  1.00 44.41           O  
ATOM    112  N   ASP A 220      17.915  20.686   0.018  1.00 47.71           N  
ATOM    113  CA  ASP A 220      17.123  21.922  -0.055  1.00 50.00           C  
ATOM    114  CB  ASP A 220      16.253  21.963  -1.317  1.00 53.87           C  
ATOM    115  CG  ASP A 220      17.077  22.030  -2.627  1.00 58.05           C  
ATOM    116  OD1 ASP A 220      18.270  22.428  -2.622  1.00 60.15           O  
ATOM    117  OD2 ASP A 220      16.507  21.675  -3.687  1.00 64.09           O  
ATOM    118  C   ASP A 220      16.259  22.108   1.195  1.00 48.17           C  
ATOM    119  O   ASP A 220      16.262  23.180   1.782  1.00 50.03           O  
ATOM    120  N   SER A 221      15.544  21.065   1.616  1.00 45.77           N  
ATOM    121  CA  SER A 221      14.751  21.155   2.858  1.00 46.43           C  
ATOM    122  CB  SER A 221      13.739  20.014   2.955  1.00 48.46           C  
ATOM    123  OG  SER A 221      14.375  18.805   3.290  1.00 61.62           O  
ATOM    124  C   SER A 221      15.617  21.287   4.152  1.00 44.45           C  
ATOM    125  O   SER A 221      15.187  21.920   5.126  1.00 44.36           O  
ATOM    126  N   TYR A 222      16.830  20.731   4.138  1.00 41.64           N  
ATOM    127  CA  TYR A 222      17.764  20.840   5.258  1.00 41.17           C  
ATOM    128  CB  TYR A 222      18.944  19.924   5.008  1.00 37.83           C  
ATOM    129  CG  TYR A 222      20.188  20.062   5.871  1.00 38.84           C  
ATOM    130  CD1 TYR A 222      21.166  21.041   5.593  1.00 39.33           C  
ATOM    131  CE1 TYR A 222      22.331  21.141   6.347  1.00 36.37           C  
ATOM    132  CZ  TYR A 222      22.572  20.228   7.353  1.00 37.99           C  
ATOM    133  OH  TYR A 222      23.728  20.312   8.107  1.00 40.98           O  
ATOM    134  CE2 TYR A 222      21.642  19.241   7.641  1.00 37.69           C  
ATOM    135  CD2 TYR A 222      20.465  19.147   6.885  1.00 37.62           C  
ATOM    136  C   TYR A 222      18.204  22.277   5.445  1.00 43.92           C  
ATOM    137  O   TYR A 222      18.211  22.801   6.567  1.00 42.43           O  
ATOM    138  N   ILE A 223      18.551  22.898   4.322  1.00 46.75           N  
ATOM    139  CA  ILE A 223      18.905  24.308   4.255  1.00 47.39           C  
ATOM    140  CB  ILE A 223      19.304  24.702   2.793  1.00 51.84           C  
ATOM    141  CG1 ILE A 223      20.617  24.030   2.383  1.00 50.02           C  
ATOM    142  CD1 ILE A 223      21.829  24.312   3.253  1.00 50.65           C  
ATOM    143  CG2 ILE A 223      19.443  26.213   2.595  1.00 53.55           C  
ATOM    144  C   ILE A 223      17.779  25.198   4.818  1.00 48.21           C  
ATOM    145  O   ILE A 223      18.077  26.098   5.584  1.00 49.86           O  
ATOM    146  N   LYS A 224      16.517  24.938   4.466  1.00 46.59           N  
ATOM    147  CA  LYS A 224      15.370  25.671   5.050  1.00 52.10           C  
ATOM    148  CB  LYS A 224      14.039  25.328   4.365  1.00 57.26           C  
ATOM    149  CG  LYS A 224      13.890  25.668   2.887  1.00 63.42           C  
ATOM    150  CD  LYS A 224      12.457  25.353   2.428  1.00 70.29           C  
ATOM    151  CE  LYS A 224      12.384  24.735   1.032  1.00 76.89           C  
ATOM    152  NZ  LYS A 224      12.648  25.728  -0.047  1.00 78.24           N  
ATOM    153  C   LYS A 224      15.138  25.405   6.534  1.00 51.89           C  
ATOM    154  O   LYS A 224      14.648  26.284   7.249  1.00 52.70           O  
ATOM    155  N   SER A 225      15.426  24.183   6.976  1.00 46.12           N  
ATOM    156  CA  SER A 225      15.075  23.749   8.338  1.00 43.82           C  
ATOM    157  CB  SER A 225      14.843  22.239   8.369  1.00 42.11           C  
ATOM    158  OG  SER A 225      13.817  21.870   7.471  1.00 42.63           O  
ATOM    159  C   SER A 225      16.105  24.143   9.414  1.00 41.99           C  
ATOM    160  O   SER A 225      15.729  24.381  10.539  1.00 43.38           O  
ATOM    161  N   PHE A 226      17.386  24.216   9.054  1.00 42.09           N  
ATOM    162  CA  PHE A 226      18.471  24.457  10.001  1.00 42.65           C  
ATOM    163  CB  PHE A 226      19.457  23.272  10.033  1.00 41.05           C  
ATOM    164  CG  PHE A 226      18.819  21.950  10.380  1.00 39.29           C  
ATOM    165  CD1 PHE A 226      18.540  21.622  11.699  1.00 40.56           C  
ATOM    166  CE1 PHE A 226      17.929  20.414  12.026  1.00 41.46           C  
ATOM    167  CZ  PHE A 226      17.605  19.506  11.028  1.00 41.79           C  
ATOM    168  CE2 PHE A 226      17.899  19.815   9.703  1.00 42.47           C  
ATOM    169  CD2 PHE A 226      18.502  21.030   9.388  1.00 41.63           C  
ATOM    170  C   PHE A 226      19.184  25.750   9.567  1.00 46.39           C  
ATOM    171  O   PHE A 226      19.984  25.718   8.629  1.00 47.36           O  
ATOM    172  N   PRO A 227      18.844  26.896  10.189  1.00 52.10           N  
ATOM    173  CA  PRO A 227      19.461  28.191   9.832  1.00 56.92           C  
ATOM    174  CB  PRO A 227      18.874  29.155  10.877  1.00 59.17           C  
ATOM    175  CG  PRO A 227      17.634  28.503  11.394  1.00 59.48           C  
ATOM    176  CD  PRO A 227      17.548  27.101  10.867  1.00 57.61           C  
ATOM    177  C   PRO A 227      21.000  28.247   9.854  1.00 52.83           C  
ATOM    178  O   PRO A 227      21.616  28.825   8.953  1.00 56.71           O  
ATOM    179  N   LEU A 228      21.596  27.627  10.862  1.00 50.00           N  
ATOM    180  CA  LEU A 228      23.030  27.555  10.993  1.00 47.94           C  
ATOM    181  CB  LEU A 228      23.396  27.726  12.467  1.00 53.05           C  
ATOM    182  CG  LEU A 228      24.870  27.861  12.847  1.00 57.31           C  
ATOM    183  CD1 LEU A 228      25.619  28.871  11.994  1.00 54.41           C  
ATOM    184  CD2 LEU A 228      24.961  28.222  14.335  1.00 60.54           C  
ATOM    185  C   LEU A 228      23.544  26.228  10.438  1.00 49.06           C  
ATOM    186  O   LEU A 228      23.430  25.180  11.072  1.00 53.17           O  
ATOM    187  N   THR A 229      24.116  26.273   9.243  1.00 47.39           N  
ATOM    188  CA  THR A 229      24.620  25.073   8.580  1.00 44.96           C  
ATOM    189  CB  THR A 229      24.605  25.246   7.052  1.00 48.22           C  
ATOM    190  OG1 THR A 229      25.478  26.317   6.659  1.00 48.30           O  
ATOM    191  CG2 THR A 229      23.167  25.540   6.560  1.00 49.11           C  
ATOM    192  C   THR A 229      26.024  24.749   9.090  1.00 44.61           C  
ATOM    193  O   THR A 229      26.659  25.560   9.774  1.00 43.88           O  
ATOM    194  N   LYS A 230      26.507  23.547   8.791  1.00 41.17           N  
ATOM    195  CA  LYS A 230      27.900  23.223   9.094  1.00 40.40           C  
ATOM    196  CB  LYS A 230      28.254  21.782   8.737  1.00 38.09           C  
ATOM    197  CG  LYS A 230      29.636  21.369   9.232  1.00 36.29           C  
ATOM    198  CD  LYS A 230      30.048  19.982   8.790  1.00 36.05           C  
ATOM    199  CE  LYS A 230      31.449  19.661   9.313  1.00 36.12           C  
ATOM    200  NZ  LYS A 230      31.850  18.219   9.183  1.00 36.97           N  
ATOM    201  C   LYS A 230      28.847  24.185   8.369  1.00 41.48           C  
ATOM    202  O   LYS A 230      29.845  24.597   8.944  1.00 44.48           O  
ATOM    203  N   ALA A 231      28.539  24.525   7.116  1.00 44.26           N  
ATOM    204  CA  ALA A 231      29.394  25.433   6.317  1.00 46.83           C  
ATOM    205  CB  ALA A 231      28.814  25.629   4.917  1.00 45.45           C  
ATOM    206  C   ALA A 231      29.563  26.787   7.028  1.00 46.43           C  
ATOM    207  O   ALA A 231      30.678  27.267   7.228  1.00 48.02           O  
ATOM    208  N   LYS A 232      28.446  27.370   7.431  1.00 49.32           N  
ATOM    209  CA  LYS A 232      28.453  28.619   8.182  1.00 53.77           C  
ATOM    210  CB  LYS A 232      27.023  29.077   8.447  1.00 60.89           C  
ATOM    211  CG  LYS A 232      26.308  29.558   7.190  1.00 67.95           C  
ATOM    212  CD  LYS A 232      24.824  29.837   7.412  1.00 71.95           C  
ATOM    213  CE  LYS A 232      24.208  30.438   6.160  1.00 80.17           C  
ATOM    214  NZ  LYS A 232      22.727  30.548   6.275  1.00 85.37           N  
ATOM    215  C   LYS A 232      29.228  28.501   9.497  1.00 55.12           C  
ATOM    216  O   LYS A 232      29.995  29.389   9.832  1.00 56.56           O  
ATOM    217  N   ALA A 233      29.036  27.398  10.225  1.00 54.18           N  
ATOM    218  CA  ALA A 233      29.737  27.173  11.502  1.00 51.94           C  
ATOM    219  CB  ALA A 233      29.199  25.931  12.206  1.00 51.52           C  
ATOM    220  C   ALA A 233      31.240  27.053  11.311  1.00 49.05           C  
ATOM    221  O   ALA A 233      32.002  27.592  12.093  1.00 46.13           O  
ATOM    222  N   ARG A 234      31.651  26.317  10.286  1.00 51.04           N  
ATOM    223  CA  ARG A 234      33.073  26.153   9.964  1.00 55.34           C  
ATOM    224  CB  ARG A 234      33.287  25.082   8.892  1.00 54.45           C  
ATOM    225  CG  ARG A 234      32.898  23.666   9.309  1.00 59.71           C  
ATOM    226  CD  ARG A 234      33.598  23.178  10.565  1.00 60.67           C  
ATOM    227  NE  ARG A 234      35.047  23.330  10.451  1.00 65.84           N  
ATOM    228  CZ  ARG A 234      35.910  23.263  11.465  1.00 71.85           C  
ATOM    229  NH1 ARG A 234      35.494  23.048  12.726  1.00 70.87           N  
ATOM    230  NH2 ARG A 234      37.206  23.422  11.215  1.00 70.53           N  
ATOM    231  C   ARG A 234      33.722  27.462   9.524  1.00 56.10           C  
ATOM    232  O   ARG A 234      34.834  27.773   9.963  1.00 57.99           O  
ATOM    233  N   ALA A 235      33.029  28.210   8.667  1.00 54.64           N  
ATOM    234  CA  ALA A 235      33.474  29.537   8.245  1.00 56.23           C  
ATOM    235  CB  ALA A 235      32.400  30.237   7.427  1.00 53.53           C  
ATOM    236  C   ALA A 235      33.825  30.356   9.488  1.00 59.32           C  
ATOM    237  O   ALA A 235      34.931  30.879   9.599  1.00 62.22           O  
ATOM    238  N   ILE A 236      32.902  30.393  10.442  1.00 55.81           N  
ATOM    239  CA  ILE A 236      33.118  31.085  11.715  1.00 55.34           C  
ATOM    240  CB  ILE A 236      31.849  31.085  12.577  1.00 53.08           C  
ATOM    241  CG1 ILE A 236      30.766  31.917  11.886  1.00 50.29           C  
ATOM    242  CD1 ILE A 236      29.373  31.707  12.443  1.00 52.85           C  
ATOM    243  CG2 ILE A 236      32.133  31.665  13.961  1.00 52.53           C  
ATOM    244  C   ILE A 236      34.301  30.550  12.522  1.00 57.59           C  
ATOM    245  O   ILE A 236      35.171  31.321  12.906  1.00 63.72           O  
ATOM    246  N   LEU A 237      34.349  29.242  12.749  1.00 58.09           N  
ATOM    247  CA  LEU A 237      35.398  28.619  13.579  1.00 56.06           C  
ATOM    248  CB  LEU A 237      35.125  27.114  13.752  1.00 53.24           C  
ATOM    249  CG  LEU A 237      33.989  26.710  14.702  1.00 53.61           C  
ATOM    250  CD1 LEU A 237      33.673  25.232  14.573  1.00 49.16           C  
ATOM    251  CD2 LEU A 237      34.323  27.048  16.154  1.00 53.00           C  
ATOM    252  C   LEU A 237      36.821  28.814  13.040  1.00 62.74           C  
ATOM    253  O   LEU A 237      37.786  28.803  13.820  1.00 61.21           O  
ATOM    254  N   THR A 238      36.932  28.955  11.715  1.00 65.42           N  
ATOM    255  CA  THR A 238      38.211  29.121  11.005  1.00 69.49           C  
ATOM    256  CB  THR A 238      38.193  28.364   9.656  1.00 67.27           C  
ATOM    257  OG1 THR A 238      37.114  28.859   8.840  1.00 65.17           O  
ATOM    258  CG2 THR A 238      38.056  26.873   9.873  1.00 65.82           C  
ATOM    259  C   THR A 238      38.575  30.580  10.673  1.00 72.53           C  
ATOM    260  O   THR A 238      39.675  30.846  10.191  1.00 73.18           O  
ATOM    261  N   GLY A 239      37.650  31.506  10.897  1.00 76.06           N  
ATOM    262  CA  GLY A 239      37.846  32.909  10.526  1.00 80.96           C  
ATOM    263  C   GLY A 239      37.865  33.197   9.029  1.00 89.32           C  
ATOM    264  O   GLY A 239      38.373  34.243   8.612  1.00 92.30           O  
ATOM    265  N   LYS A 240      37.283  32.297   8.227  1.00 92.30           N  
ATOM    266  CA  LYS A 240      37.122  32.480   6.774  1.00 91.21           C  
ATOM    267  CB  LYS A 240      37.231  31.140   6.043  1.00 91.94           C  
ATOM    268  CG  LYS A 240      38.600  30.505   6.192  1.00 97.98           C  
ATOM    269  CD  LYS A 240      38.807  29.351   5.225  1.00101.38           C  
ATOM    270  CE  LYS A 240      40.282  28.992   5.134  1.00101.69           C  
ATOM    271  NZ  LYS A 240      40.514  27.820   4.251  1.00 96.96           N  
ATOM    272  C   LYS A 240      35.775  33.139   6.499  1.00 90.90           C  
ATOM    273  O   LYS A 240      34.987  32.681   5.668  1.00 86.92           O  
ATOM    274  N   THR A 241      35.551  34.243   7.203  1.00 93.62           N  
ATOM    275  CA  THR A 241      34.268  34.928   7.252  1.00 96.32           C  
ATOM    276  CB  THR A 241      33.353  34.374   8.381  1.00 95.48           C  
ATOM    277  OG1 THR A 241      32.089  35.054   8.373  1.00 89.57           O  
ATOM    278  CG2 THR A 241      34.000  34.513   9.777  1.00 94.28           C  
ATOM    279  C   THR A 241      34.545  36.408   7.477  1.00 99.77           C  
ATOM    280  O   THR A 241      35.491  36.767   8.192  1.00 92.85           O  
ATOM    281  N   THR A 242      33.719  37.247   6.856  1.00108.51           N  
ATOM    282  CA  THR A 242      33.807  38.709   6.992  1.00112.74           C  
ATOM    283  CB  THR A 242      33.320  39.412   5.701  1.00113.49           C  
ATOM    284  OG1 THR A 242      31.956  39.062   5.436  1.00114.20           O  
ATOM    285  CG2 THR A 242      34.190  39.005   4.503  1.00111.81           C  
ATOM    286  C   THR A 242      33.061  39.271   8.231  1.00109.77           C  
ATOM    287  O   THR A 242      33.153  40.465   8.523  1.00101.05           O  
ATOM    288  N   ASP A 243      32.328  38.418   8.949  1.00112.22           N  
ATOM    289  CA  ASP A 243      31.735  38.789  10.240  1.00109.99           C  
ATOM    290  CB  ASP A 243      30.623  37.803  10.633  1.00113.02           C  
ATOM    291  CG  ASP A 243      29.446  37.807   9.661  1.00117.08           C  
ATOM    292  OD1 ASP A 243      29.255  38.802   8.925  1.00119.84           O  
ATOM    293  OD2 ASP A 243      28.700  36.804   9.641  1.00114.56           O  
ATOM    294  C   ASP A 243      32.780  38.841  11.360  1.00103.04           C  
ATOM    295  O   ASP A 243      33.886  38.300  11.236  1.00 98.23           O  
ATOM    296  N   LYS A 244      32.398  39.487  12.459  1.00 98.27           N  
ATOM    297  CA  LYS A 244      33.241  39.598  13.657  1.00 98.44           C  
ATOM    298  CB  LYS A 244      32.611  40.564  14.673  1.00101.79           C  
ATOM    299  CG  LYS A 244      32.512  42.008  14.203  1.00110.94           C  
ATOM    300  CD  LYS A 244      31.806  42.879  15.234  1.00114.61           C  
ATOM    301  CE  LYS A 244      31.731  44.331  14.781  1.00120.05           C  
ATOM    302  NZ  LYS A 244      31.039  45.198  15.776  1.00120.22           N  
ATOM    303  C   LYS A 244      33.470  38.226  14.326  1.00 91.64           C  
ATOM    304  O   LYS A 244      32.612  37.343  14.275  1.00 90.92           O  
ATOM    305  N   SER A 245      34.631  38.070  14.954  1.00 76.69           N  
ATOM    306  CA  SER A 245      34.992  36.850  15.673  1.00 68.78           C  
ATOM    307  CB  SER A 245      36.475  36.921  16.034  1.00 70.55           C  
ATOM    308  OG  SER A 245      36.963  35.674  16.479  1.00 79.53           O  
ATOM    309  C   SER A 245      34.115  36.631  16.952  1.00 63.59           C  
ATOM    310  O   SER A 245      33.801  37.596  17.660  1.00 57.20           O  
ATOM    311  N   PRO A 246      33.703  35.368  17.240  1.00 54.28           N  
ATOM    312  CA  PRO A 246      32.818  35.114  18.380  1.00 52.91           C  
ATOM    313  CB  PRO A 246      32.503  33.608  18.268  1.00 52.67           C  
ATOM    314  CG  PRO A 246      33.569  33.045  17.412  1.00 55.11           C  
ATOM    315  CD  PRO A 246      33.945  34.139  16.462  1.00 55.73           C  
ATOM    316  C   PRO A 246      33.459  35.418  19.725  1.00 45.29           C  
ATOM    317  O   PRO A 246      34.633  35.172  19.898  1.00 47.97           O  
ATOM    318  N   PHE A 247      32.686  35.952  20.660  1.00 42.68           N  
ATOM    319  CA  PHE A 247      33.200  36.241  22.002  1.00 45.88           C  
ATOM    320  CB  PHE A 247      32.181  37.029  22.822  1.00 46.23           C  
ATOM    321  CG  PHE A 247      32.774  37.663  24.052  1.00 49.52           C  
ATOM    322  CD1 PHE A 247      32.961  36.926  25.212  1.00 47.79           C  
ATOM    323  CE1 PHE A 247      33.527  37.506  26.335  1.00 52.44           C  
ATOM    324  CZ  PHE A 247      33.910  38.837  26.310  1.00 51.77           C  
ATOM    325  CE2 PHE A 247      33.730  39.578  25.161  1.00 51.66           C  
ATOM    326  CD2 PHE A 247      33.169  38.992  24.040  1.00 50.61           C  
ATOM    327  C   PHE A 247      33.556  34.936  22.720  1.00 42.74           C  
ATOM    328  O   PHE A 247      32.727  34.043  22.800  1.00 45.30           O  
ATOM    329  N   VAL A 248      34.778  34.832  23.239  1.00 43.85           N  
ATOM    330  CA  VAL A 248      35.244  33.599  23.897  1.00 40.81           C  
ATOM    331  CB  VAL A 248      36.760  33.384  23.730  1.00 42.10           C  
ATOM    332  CG1 VAL A 248      37.265  32.206  24.550  1.00 39.85           C  
ATOM    333  CG2 VAL A 248      37.098  33.145  22.261  1.00 41.82           C  
ATOM    334  C   VAL A 248      34.887  33.631  25.362  1.00 42.63           C  
ATOM    335  O   VAL A 248      35.291  34.536  26.088  1.00 43.79           O  
ATOM    336  N   ILE A 249      34.174  32.594  25.793  1.00 49.70           N  
ATOM    337  CA  ILE A 249      33.784  32.387  27.201  1.00 45.89           C  
ATOM    338  CB  ILE A 249      32.259  32.228  27.333  1.00 47.30           C  
ATOM    339  CG1 ILE A 249      31.621  33.559  26.900  1.00 47.45           C  
ATOM    340  CD1 ILE A 249      30.155  33.489  26.659  1.00 50.26           C  
ATOM    341  CG2 ILE A 249      31.846  31.875  28.760  1.00 47.12           C  
ATOM    342  C   ILE A 249      34.526  31.190  27.756  1.00 44.96           C  
ATOM    343  O   ILE A 249      34.172  30.047  27.506  1.00 45.24           O  
ATOM    344  N   TYR A 250      35.567  31.493  28.522  1.00 45.82           N  
ATOM    345  CA  TYR A 250      36.472  30.506  29.099  1.00 43.83           C  
ATOM    346  CB  TYR A 250      37.914  30.789  28.665  1.00 44.96           C  
ATOM    347  CG  TYR A 250      38.493  32.070  29.207  1.00 45.12           C  
ATOM    348  CD1 TYR A 250      39.160  32.098  30.442  1.00 46.72           C  
ATOM    349  CE1 TYR A 250      39.678  33.284  30.946  1.00 47.62           C  
ATOM    350  CZ  TYR A 250      39.535  34.461  30.207  1.00 49.64           C  
ATOM    351  OH  TYR A 250      40.037  35.651  30.679  1.00 52.20           O  
ATOM    352  CE2 TYR A 250      38.889  34.448  28.982  1.00 47.26           C  
ATOM    353  CD2 TYR A 250      38.380  33.258  28.490  1.00 47.45           C  
ATOM    354  C   TYR A 250      36.376  30.452  30.613  1.00 44.95           C  
ATOM    355  O   TYR A 250      36.978  29.584  31.226  1.00 46.47           O  
ATOM    356  N   ASP A 251      35.630  31.371  31.223  1.00 48.23           N  
ATOM    357  CA  ASP A 251      35.460  31.375  32.675  1.00 47.36           C  
ATOM    358  CB  ASP A 251      36.773  31.816  33.381  1.00 49.54           C  
ATOM    359  CG  ASP A 251      37.099  33.300  33.219  1.00 48.96           C  
ATOM    360  OD1 ASP A 251      36.476  34.047  32.412  1.00 46.18           O  
ATOM    361  OD2 ASP A 251      38.024  33.718  33.942  1.00 50.46           O  
ATOM    362  C   ASP A 251      34.281  32.231  33.094  1.00 49.23           C  
ATOM    363  O   ASP A 251      33.618  32.877  32.255  1.00 49.49           O  
ATOM    364  N   MET A 252      34.053  32.257  34.402  1.00 52.48           N  
ATOM    365  CA  MET A 252      32.995  33.058  35.016  1.00 57.09           C  
ATOM    366  CB  MET A 252      33.147  33.028  36.536  1.00 66.99           C  
ATOM    367  CG  MET A 252      32.866  31.673  37.178  1.00 74.99           C  
ATOM    368  SD  MET A 252      31.287  31.009  36.646  1.00 83.05           S  
ATOM    369  CE  MET A 252      30.193  32.228  37.396  1.00 91.10           C  
ATOM    370  C   MET A 252      32.988  34.503  34.562  1.00 51.35           C  
ATOM    371  O   MET A 252      31.973  35.015  34.117  1.00 50.24           O  
ATOM    372  N   ASN A 253      34.123  35.163  34.702  1.00 50.74           N  
ATOM    373  CA  ASN A 253      34.214  36.583  34.362  1.00 50.45           C  
ATOM    374  CB  ASN A 253      35.555  37.153  34.803  1.00 51.91           C  
ATOM    375  CG  ASN A 253      35.620  37.398  36.309  1.00 58.45           C  
ATOM    376  OD1 ASN A 253      34.644  37.829  36.935  1.00 60.84           O  
ATOM    377  ND2 ASN A 253      36.779  37.142  36.894  1.00 59.68           N  
ATOM    378  C   ASN A 253      33.971  36.885  32.893  1.00 46.96           C  
ATOM    379  O   ASN A 253      33.359  37.886  32.588  1.00 46.49           O  
ATOM    380  N   SER A 254      34.457  36.033  31.989  1.00 48.25           N  
ATOM    381  CA  SER A 254      34.222  36.245  30.542  1.00 46.45           C  
ATOM    382  CB  SER A 254      35.231  35.474  29.664  1.00 42.84           C  
ATOM    383  OG  SER A 254      35.328  34.121  30.049  1.00 41.30           O  
ATOM    384  C   SER A 254      32.772  35.948  30.145  1.00 45.73           C  
ATOM    385  O   SER A 254      32.274  36.509  29.168  1.00 44.03           O  
ATOM    386  N   LEU A 255      32.100  35.078  30.903  1.00 47.91           N  
ATOM    387  CA  LEU A 255      30.654  34.893  30.744  1.00 52.58           C  
ATOM    388  CB  LEU A 255      30.099  33.783  31.647  1.00 53.65           C  
ATOM    389  CG  LEU A 255      28.570  33.614  31.644  1.00 53.59           C  
ATOM    390  CD1 LEU A 255      28.050  33.240  30.267  1.00 56.36           C  
ATOM    391  CD2 LEU A 255      28.133  32.580  32.673  1.00 54.35           C  
ATOM    392  C   LEU A 255      29.927  36.202  31.037  1.00 55.69           C  
ATOM    393  O   LEU A 255      29.116  36.664  30.220  1.00 50.77           O  
ATOM    394  N   MET A 256      30.242  36.792  32.192  1.00 55.77           N  
ATOM    395  CA  MET A 256      29.722  38.103  32.570  1.00 56.29           C  
ATOM    396  CB  MET A 256      30.278  38.547  33.921  1.00 64.57           C  
ATOM    397  CG  MET A 256      29.645  39.836  34.453  1.00 75.31           C  
ATOM    398  SD  MET A 256      30.612  40.639  35.749  1.00 84.04           S  
ATOM    399  CE  MET A 256      30.385  39.518  37.131  1.00 84.37           C  
ATOM    400  C   MET A 256      30.048  39.155  31.519  1.00 54.32           C  
ATOM    401  O   MET A 256      29.197  39.976  31.181  1.00 54.71           O  
ATOM    402  N   MET A 257      31.273  39.140  31.008  1.00 49.07           N  
ATOM    403  CA  MET A 257      31.669  40.136  30.008  1.00 52.70           C  
ATOM    404  CB  MET A 257      33.168  40.114  29.783  1.00 50.13           C  
ATOM    405  CG  MET A 257      33.986  40.685  30.918  1.00 51.49           C  
ATOM    406  SD  MET A 257      35.717  40.667  30.457  1.00 52.74           S  
ATOM    407  CE  MET A 257      35.798  42.091  29.426  1.00 59.31           C  
ATOM    408  C   MET A 257      30.986  39.959  28.656  1.00 52.50           C  
ATOM    409  O   MET A 257      30.798  40.930  27.937  1.00 49.10           O  
ATOM    410  N   GLY A 258      30.663  38.717  28.313  1.00 50.95           N  
ATOM    411  CA  GLY A 258      30.099  38.385  27.021  1.00 53.19           C  
ATOM    412  C   GLY A 258      28.598  38.552  26.891  1.00 59.46           C  
ATOM    413  O   GLY A 258      28.087  38.560  25.769  1.00 57.16           O  
ATOM    414  N   GLU A 259      27.913  38.709  28.026  1.00 65.47           N  
ATOM    415  CA  GLU A 259      26.444  38.818  28.104  1.00 73.62           C  
ATOM    416  CB  GLU A 259      26.021  39.251  29.520  1.00 78.28           C  
ATOM    417  CG  GLU A 259      25.992  38.071  30.493  1.00 82.71           C  
ATOM    418  CD  GLU A 259      25.742  38.440  31.953  1.00 89.64           C  
ATOM    419  OE1 GLU A 259      25.777  37.509  32.792  1.00 90.22           O  
ATOM    420  OE2 GLU A 259      25.520  39.634  32.275  1.00 92.48           O  
ATOM    421  C   GLU A 259      25.738  39.667  27.023  1.00 73.54           C  
ATOM    422  O   GLU A 259      24.724  39.227  26.501  1.00 72.86           O  
ATOM    423  N   ASP A 260      26.274  40.837  26.667  1.00 73.19           N  
ATOM    424  CA  ASP A 260      25.711  41.651  25.554  1.00 73.51           C  
ATOM    425  CB  ASP A 260      26.380  43.031  25.434  1.00 77.75           C  
ATOM    426  CG  ASP A 260      26.012  43.981  26.558  1.00 84.05           C  
ATOM    427  OD1 ASP A 260      24.933  43.837  27.167  1.00 86.65           O  
ATOM    428  OD2 ASP A 260      26.823  44.892  26.843  1.00 86.66           O  
ATOM    429  C   ASP A 260      25.848  40.986  24.193  1.00 70.17           C  
ATOM    430  O   ASP A 260      24.869  40.885  23.454  1.00 74.04           O  
ATOM    431  N   LYS A 261      27.074  40.579  23.860  1.00 67.02           N  
ATOM    432  CA  LYS A 261      27.396  39.931  22.565  1.00 68.17           C  
ATOM    433  CB  LYS A 261      28.885  39.550  22.486  1.00 72.02           C  
ATOM    434  CG  LYS A 261      29.865  40.716  22.593  1.00 81.77           C  
ATOM    435  CD  LYS A 261      30.437  41.168  21.251  1.00 84.70           C  
ATOM    436  CE  LYS A 261      31.005  42.583  21.366  1.00 82.70           C  
ATOM    437  NZ  LYS A 261      31.695  43.041  20.128  1.00 81.63           N  
ATOM    438  C   LYS A 261      26.557  38.670  22.309  1.00 63.01           C  
ATOM    439  O   LYS A 261      26.079  38.463  21.202  1.00 63.50           O  
ATOM    440  N   ILE A 262      26.395  37.849  23.346  1.00 55.38           N  
ATOM    441  CA  ILE A 262      25.659  36.589  23.265  1.00 54.24           C  
ATOM    442  CB  ILE A 262      26.401  35.442  24.007  1.00 50.87           C  
ATOM    443  CG1 ILE A 262      26.352  35.578  25.536  1.00 49.58           C  
ATOM    444  CD1 ILE A 262      26.631  34.280  26.276  1.00 47.38           C  
ATOM    445  CG2 ILE A 262      27.848  35.354  23.527  1.00 49.90           C  
ATOM    446  C   ILE A 262      24.201  36.668  23.731  1.00 56.17           C  
ATOM    447  O   ILE A 262      23.446  35.721  23.515  1.00 60.18           O  
ATOM    448  N   LYS A 263      23.826  37.766  24.389  1.00 57.74           N  
ATOM    449  CA  LYS A 263      22.440  38.040  24.832  1.00 58.44           C  
ATOM    450  CB  LYS A 263      21.483  38.170  23.645  1.00 62.60           C  
ATOM    451  CG  LYS A 263      21.921  39.113  22.534  1.00 68.59           C  
ATOM    452  CD  LYS A 263      21.502  40.548  22.812  1.00 75.42           C  
ATOM    453  CE  LYS A 263      21.889  41.451  21.649  1.00 80.15           C  
ATOM    454  NZ  LYS A 263      21.190  42.762  21.704  1.00 81.80           N  
ATOM    455  C   LYS A 263      21.966  36.975  25.827  1.00 58.83           C  
ATOM    456  O   LYS A 263      20.836  36.483  25.780  1.00 58.62           O  
ATOM    457  N   PHE A 264      22.859  36.652  26.747  1.00 58.23           N  
ATOM    458  CA  PHE A 264      22.638  35.625  27.765  1.00 60.25           C  
ATOM    459  CB  PHE A 264      23.904  35.501  28.622  1.00 57.29           C  
ATOM    460  CG  PHE A 264      23.947  34.267  29.469  1.00 61.78           C  
ATOM    461  CD1 PHE A 264      23.985  33.008  28.878  1.00 65.50           C  
ATOM    462  CE1 PHE A 264      24.029  31.859  29.654  1.00 65.66           C  
ATOM    463  CZ  PHE A 264      24.060  31.964  31.030  1.00 66.28           C  
ATOM    464  CE2 PHE A 264      24.040  33.213  31.637  1.00 65.85           C  
ATOM    465  CD2 PHE A 264      23.983  34.356  30.860  1.00 66.71           C  
ATOM    466  C   PHE A 264      21.423  35.866  28.681  1.00 61.80           C  
ATOM    467  O   PHE A 264      20.797  34.911  29.142  1.00 54.99           O  
ATOM    468  N   LYS A 265      21.117  37.133  28.971  1.00 70.15           N  
ATOM    469  CA  LYS A 265      19.942  37.484  29.808  1.00 76.00           C  
ATOM    470  CB  LYS A 265      20.041  38.923  30.321  1.00 79.20           C  
ATOM    471  CG  LYS A 265      21.023  39.088  31.472  1.00 81.83           C  
ATOM    472  CD  LYS A 265      21.457  40.536  31.614  1.00 90.22           C  
ATOM    473  CE  LYS A 265      22.549  40.710  32.662  1.00 95.58           C  
ATOM    474  NZ  LYS A 265      23.621  41.638  32.188  1.00 99.97           N  
ATOM    475  C   LYS A 265      18.597  37.260  29.095  1.00 72.78           C  
ATOM    476  O   LYS A 265      17.568  37.116  29.758  1.00 71.97           O  
ATOM    477  N   HIS A 266      18.624  37.213  27.760  1.00 71.58           N  
ATOM    478  CA  HIS A 266      17.458  36.828  26.948  1.00 78.95           C  
ATOM    479  CB  HIS A 266      17.736  37.125  25.464  1.00 79.18           C  
ATOM    480  CG  HIS A 266      17.819  38.590  25.137  1.00 89.22           C  
ATOM    481  ND1 HIS A 266      17.688  39.072  23.850  1.00 91.13           N  
ATOM    482  CE1 HIS A 266      17.789  40.389  23.861  1.00 87.86           C  
ATOM    483  NE2 HIS A 266      17.972  40.783  25.109  1.00 89.28           N  
ATOM    484  CD2 HIS A 266      17.993  39.679  25.928  1.00 91.41           C  
ATOM    485  C   HIS A 266      16.978  35.347  27.122  1.00 80.47           C  
ATOM    486  O   HIS A 266      15.906  34.980  26.636  1.00 83.18           O  
ATOM    487  N   ILE A 267      17.770  34.506  27.791  1.00 73.87           N  
ATOM    488  CA  ILE A 267      17.345  33.154  28.172  1.00 71.70           C  
ATOM    489  CB  ILE A 267      18.535  32.297  28.662  1.00 65.50           C  
ATOM    490  CG1 ILE A 267      19.552  32.102  27.540  1.00 65.62           C  
ATOM    491  CD1 ILE A 267      20.929  31.769  28.073  1.00 66.75           C  
ATOM    492  CG2 ILE A 267      18.084  30.923  29.164  1.00 62.26           C  
ATOM    493  C   ILE A 267      16.299  33.198  29.279  1.00 73.42           C  
ATOM    494  O   ILE A 267      15.265  32.573  29.155  1.00 69.08           O  
ATOM    495  N   THR A 268      16.616  33.895  30.371  1.00 82.15           N  
ATOM    496  CA  THR A 268      15.749  33.982  31.561  1.00 86.60           C  
ATOM    497  CB  THR A 268      16.515  33.648  32.870  1.00 93.86           C  
ATOM    498  OG1 THR A 268      17.720  34.431  32.949  1.00 90.54           O  
ATOM    499  CG2 THR A 268      16.857  32.165  32.950  1.00 97.77           C  
ATOM    500  C   THR A 268      15.171  35.386  31.721  1.00 86.05           C  
ATOM    501  O   THR A 268      15.742  36.213  32.450  1.00 92.55           O  
ATOM    502  N   PRO A 269      14.034  35.667  31.058  1.00 77.71           N  
ATOM    503  CA  PRO A 269      13.344  36.925  31.349  1.00 70.86           C  
ATOM    504  CB  PRO A 269      12.341  37.048  30.199  1.00 71.24           C  
ATOM    505  CG  PRO A 269      12.107  35.658  29.743  1.00 71.76           C  
ATOM    506  CD  PRO A 269      13.398  34.931  29.950  1.00 75.03           C  
ATOM    507  C   PRO A 269      12.649  36.976  32.731  1.00 69.90           C  
ATOM    508  O   PRO A 269      12.155  38.034  33.113  1.00 66.04           O  
ATOM    509  N   LEU A 270      12.610  35.851  33.453  1.00 75.65           N  
ATOM    510  CA  LEU A 270      12.192  35.803  34.868  1.00 80.69           C  
ATOM    511  CB  LEU A 270      11.510  34.466  35.156  1.00 85.32           C  
ATOM    512  CG  LEU A 270      10.345  34.069  34.236  1.00 80.31           C  
ATOM    513  CD1 LEU A 270       9.949  32.619  34.483  1.00 80.53           C  
ATOM    514  CD2 LEU A 270       9.156  34.997  34.435  1.00 77.01           C  
ATOM    515  C   LEU A 270      13.371  35.972  35.836  1.00 83.97           C  
ATOM    516  O   LEU A 270      14.192  36.888  35.697  1.00 82.99           O  
ATOM    517  N   LYS A 275      19.959  33.229  39.375  1.00 95.58           N  
ATOM    518  CA  LYS A 275      20.257  31.805  39.537  1.00 94.98           C  
ATOM    519  CB  LYS A 275      19.555  30.988  38.456  1.00 94.04           C  
ATOM    520  CG  LYS A 275      18.064  30.823  38.674  1.00 97.02           C  
ATOM    521  CD  LYS A 275      17.380  30.427  37.371  1.00101.47           C  
ATOM    522  CE  LYS A 275      15.890  30.191  37.544  1.00101.15           C  
ATOM    523  NZ  LYS A 275      15.627  28.869  38.168  1.00101.09           N  
ATOM    524  C   LYS A 275      21.751  31.520  39.493  1.00 93.22           C  
ATOM    525  O   LYS A 275      22.558  32.391  39.148  1.00100.25           O  
ATOM    526  N   GLU A 276      22.098  30.288  39.854  1.00 82.59           N  
ATOM    527  CA  GLU A 276      23.480  29.802  39.819  1.00 81.77           C  
ATOM    528  CB  GLU A 276      23.527  28.442  40.522  1.00 79.70           C  
ATOM    529  CG  GLU A 276      24.868  27.718  40.542  1.00 78.75           C  
ATOM    530  CD  GLU A 276      24.794  26.409  41.308  1.00 78.33           C  
ATOM    531  OE1 GLU A 276      25.855  25.810  41.565  1.00 77.36           O  
ATOM    532  OE2 GLU A 276      23.678  25.959  41.651  1.00 74.56           O  
ATOM    533  C   GLU A 276      23.990  29.706  38.366  1.00 82.31           C  
ATOM    534  O   GLU A 276      23.197  29.580  37.440  1.00 81.62           O  
ATOM    535  N   VAL A 277      25.307  29.763  38.181  1.00 78.44           N  
ATOM    536  CA  VAL A 277      25.904  29.797  36.836  1.00 76.23           C  
ATOM    537  CB  VAL A 277      27.405  30.179  36.841  1.00 80.74           C  
ATOM    538  CG1 VAL A 277      28.289  29.138  37.537  1.00 82.48           C  
ATOM    539  CG2 VAL A 277      27.887  30.422  35.406  1.00 85.72           C  
ATOM    540  C   VAL A 277      25.727  28.525  36.012  1.00 73.65           C  
ATOM    541  O   VAL A 277      25.275  28.597  34.872  1.00 75.46           O  
ATOM    542  N   ALA A 278      26.084  27.382  36.591  1.00 66.92           N  
ATOM    543  CA  ALA A 278      26.031  26.094  35.924  1.00 63.61           C  
ATOM    544  CB  ALA A 278      26.502  24.993  36.870  1.00 63.03           C  
ATOM    545  C   ALA A 278      24.605  25.827  35.435  1.00 60.85           C  
ATOM    546  O   ALA A 278      24.399  25.279  34.344  1.00 56.71           O  
ATOM    547  N   ILE A 279      23.645  26.279  36.241  1.00 59.76           N  
ATOM    548  CA  ILE A 279      22.223  26.277  35.907  1.00 62.19           C  
ATOM    549  CB  ILE A 279      21.328  26.714  37.103  1.00 64.33           C  
ATOM    550  CG1 ILE A 279      21.627  25.915  38.383  1.00 67.16           C  
ATOM    551  CD1 ILE A 279      21.618  24.426  38.212  1.00 67.51           C  
ATOM    552  CG2 ILE A 279      19.840  26.584  36.764  1.00 63.22           C  
ATOM    553  C   ILE A 279      21.898  27.207  34.744  1.00 63.05           C  
ATOM    554  O   ILE A 279      21.111  26.843  33.870  1.00 62.53           O  
ATOM    555  N   ARG A 280      22.435  28.424  34.778  1.00 65.72           N  
ATOM    556  CA  ARG A 280      22.168  29.405  33.718  1.00 69.76           C  
ATOM    557  CB  ARG A 280      22.678  30.817  34.098  1.00 76.00           C  
ATOM    558  CG  ARG A 280      21.850  31.531  35.183  1.00 84.78           C  
ATOM    559  CD  ARG A 280      21.498  32.983  34.845  1.00 88.57           C  
ATOM    560  NE  ARG A 280      22.666  33.877  34.811  1.00 93.80           N  
ATOM    561  CZ  ARG A 280      22.695  35.101  34.262  1.00 97.10           C  
ATOM    562  NH1 ARG A 280      21.620  35.633  33.668  1.00 97.73           N  
ATOM    563  NH2 ARG A 280      23.823  35.808  34.292  1.00 94.74           N  
ATOM    564  C   ARG A 280      22.718  28.928  32.352  1.00 58.04           C  
ATOM    565  O   ARG A 280      22.032  29.022  31.356  1.00 52.24           O  
ATOM    566  N   ILE A 281      23.938  28.397  32.340  1.00 55.06           N  
ATOM    567  CA  ILE A 281      24.551  27.835  31.140  1.00 53.68           C  
ATOM    568  CB  ILE A 281      26.002  27.405  31.408  1.00 53.12           C  
ATOM    569  CG1 ILE A 281      26.859  28.664  31.626  1.00 56.15           C  
ATOM    570  CD1 ILE A 281      28.259  28.411  32.153  1.00 57.51           C  
ATOM    571  CG2 ILE A 281      26.573  26.604  30.240  1.00 54.32           C  
ATOM    572  C   ILE A 281      23.690  26.691  30.598  1.00 55.15           C  
ATOM    573  O   ILE A 281      23.322  26.712  29.429  1.00 51.74           O  
ATOM    574  N   PHE A 282      23.332  25.746  31.476  1.00 55.51           N  
ATOM    575  CA  PHE A 282      22.426  24.632  31.154  1.00 51.06           C  
ATOM    576  CB  PHE A 282      22.198  23.737  32.376  1.00 51.40           C  
ATOM    577  CG  PHE A 282      21.545  22.414  32.046  1.00 49.79           C  
ATOM    578  CD1 PHE A 282      22.295  21.370  31.491  1.00 46.89           C  
ATOM    579  CE1 PHE A 282      21.699  20.154  31.171  1.00 47.31           C  
ATOM    580  CZ  PHE A 282      20.355  19.955  31.433  1.00 47.82           C  
ATOM    581  CE2 PHE A 282      19.591  20.986  31.967  1.00 49.19           C  
ATOM    582  CD2 PHE A 282      20.186  22.210  32.271  1.00 47.87           C  
ATOM    583  C   PHE A 282      21.073  25.045  30.594  1.00 49.17           C  
ATOM    584  O   PHE A 282      20.564  24.390  29.696  1.00 48.83           O  
ATOM    585  N   GLN A 283      20.486  26.108  31.125  1.00 52.23           N  
ATOM    586  CA  GLN A 283      19.227  26.657  30.586  1.00 55.55           C  
ATOM    587  CB  GLN A 283      18.690  27.792  31.468  1.00 64.25           C  
ATOM    588  CG  GLN A 283      17.969  27.361  32.731  1.00 77.03           C  
ATOM    589  CD  GLN A 283      17.630  28.540  33.648  1.00 89.82           C  
ATOM    590  OE1 GLN A 283      18.371  29.531  33.725  1.00 99.94           O  
ATOM    591  NE2 GLN A 283      16.515  28.429  34.365  1.00 96.05           N  
ATOM    592  C   GLN A 283      19.425  27.206  29.176  1.00 51.78           C  
ATOM    593  O   GLN A 283      18.567  27.040  28.319  1.00 53.06           O  
ATOM    594  N   GLY A 284      20.541  27.895  28.959  1.00 48.22           N  
ATOM    595  CA  GLY A 284      20.954  28.302  27.614  1.00 50.93           C  
ATOM    596  C   GLY A 284      21.027  27.134  26.632  1.00 45.57           C  
ATOM    597  O   GLY A 284      20.499  27.201  25.524  1.00 44.82           O  
ATOM    598  N   CYS A 285      21.677  26.067  27.061  1.00 43.90           N  
ATOM    599  CA  CYS A 285      21.803  24.840  26.268  1.00 46.40           C  
ATOM    600  CB  CYS A 285      22.680  23.851  27.053  1.00 49.10           C  
ATOM    601  SG  CYS A 285      23.056  22.324  26.260  1.00 48.22           S  
ATOM    602  C   CYS A 285      20.417  24.252  25.976  1.00 45.27           C  
ATOM    603  O   CYS A 285      20.110  23.807  24.856  1.00 40.80           O  
ATOM    604  N   GLN A 286      19.580  24.312  27.006  1.00 42.46           N  
ATOM    605  CA  GLN A 286      18.203  23.838  26.961  1.00 45.05           C  
ATOM    606  CB  GLN A 286      17.583  23.965  28.354  1.00 50.81           C  
ATOM    607  CG  GLN A 286      16.643  22.853  28.713  1.00 55.32           C  
ATOM    608  CD  GLN A 286      15.915  23.087  30.024  1.00 56.97           C  
ATOM    609  OE1 GLN A 286      14.704  23.020  30.061  1.00 58.55           O  
ATOM    610  NE2 GLN A 286      16.647  23.373  31.094  1.00 62.47           N  
ATOM    611  C   GLN A 286      17.361  24.623  25.964  1.00 43.04           C  
ATOM    612  O   GLN A 286      16.626  24.051  25.160  1.00 42.60           O  
ATOM    613  N   PHE A 287      17.449  25.941  26.046  1.00 38.89           N  
ATOM    614  CA  PHE A 287      16.771  26.843  25.100  1.00 43.14           C  
ATOM    615  CB  PHE A 287      17.244  28.284  25.355  1.00 44.09           C  
ATOM    616  CG  PHE A 287      16.579  29.325  24.494  1.00 46.10           C  
ATOM    617  CD1 PHE A 287      17.063  29.599  23.207  1.00 48.96           C  
ATOM    618  CE1 PHE A 287      16.463  30.563  22.404  1.00 51.16           C  
ATOM    619  CZ  PHE A 287      15.390  31.299  22.905  1.00 52.67           C  
ATOM    620  CE2 PHE A 287      14.924  31.064  24.205  1.00 49.18           C  
ATOM    621  CD2 PHE A 287      15.523  30.083  24.987  1.00 47.34           C  
ATOM    622  C   PHE A 287      17.030  26.460  23.621  1.00 43.28           C  
ATOM    623  O   PHE A 287      16.112  26.435  22.796  1.00 42.35           O  
ATOM    624  N   ARG A 288      18.288  26.174  23.307  1.00 40.51           N  
ATOM    625  CA  ARG A 288      18.688  25.899  21.938  1.00 38.98           C  
ATOM    626  CB  ARG A 288      20.200  26.046  21.815  1.00 39.25           C  
ATOM    627  CG  ARG A 288      20.800  25.682  20.461  1.00 41.59           C  
ATOM    628  CD  ARG A 288      20.193  26.408  19.262  1.00 40.96           C  
ATOM    629  NE  ARG A 288      20.468  25.635  18.056  1.00 44.95           N  
ATOM    630  CZ  ARG A 288      19.699  25.561  16.969  1.00 46.07           C  
ATOM    631  NH1 ARG A 288      18.583  26.274  16.856  1.00 52.44           N  
ATOM    632  NH2 ARG A 288      20.074  24.775  15.967  1.00 45.87           N  
ATOM    633  C   ARG A 288      18.224  24.511  21.514  1.00 39.45           C  
ATOM    634  O   ARG A 288      17.816  24.304  20.366  1.00 40.36           O  
ATOM    635  N   SER A 289      18.345  23.561  22.440  1.00 37.85           N  
ATOM    636  CA  SER A 289      17.849  22.196  22.273  1.00 39.47           C  
ATOM    637  CB  SER A 289      18.031  21.432  23.575  1.00 40.28           C  
ATOM    638  OG  SER A 289      17.687  20.085  23.392  1.00 46.80           O  
ATOM    639  C   SER A 289      16.378  22.161  21.875  1.00 37.75           C  
ATOM    640  O   SER A 289      15.990  21.472  20.954  1.00 38.49           O  
ATOM    641  N   VAL A 290      15.571  22.945  22.564  1.00 37.57           N  
ATOM    642  CA  VAL A 290      14.168  23.073  22.245  1.00 39.41           C  
ATOM    643  CB  VAL A 290      13.463  24.014  23.260  1.00 44.22           C  
ATOM    644  CG1 VAL A 290      12.080  24.436  22.776  1.00 42.33           C  
ATOM    645  CG2 VAL A 290      13.374  23.323  24.628  1.00 44.35           C  
ATOM    646  C   VAL A 290      13.984  23.533  20.800  1.00 37.37           C  
ATOM    647  O   VAL A 290      13.192  22.974  20.084  1.00 39.59           O  
ATOM    648  N   GLU A 291      14.707  24.555  20.382  1.00 37.91           N  
ATOM    649  CA  GLU A 291      14.654  25.003  18.994  1.00 38.49           C  
ATOM    650  CB  GLU A 291      15.430  26.297  18.833  1.00 43.21           C  
ATOM    651  CG  GLU A 291      14.824  27.463  19.602  1.00 48.66           C  
ATOM    652  CD  GLU A 291      15.365  28.821  19.163  1.00 52.94           C  
ATOM    653  OE1 GLU A 291      16.366  28.834  18.395  1.00 56.17           O  
ATOM    654  OE2 GLU A 291      14.768  29.861  19.577  1.00 47.61           O  
ATOM    655  C   GLU A 291      15.180  23.965  18.001  1.00 37.90           C  
ATOM    656  O   GLU A 291      14.636  23.836  16.895  1.00 38.79           O  
ATOM    657  N   ALA A 292      16.222  23.240  18.403  1.00 36.66           N  
ATOM    658  CA  ALA A 292      16.756  22.121  17.631  1.00 39.80           C  
ATOM    659  CB  ALA A 292      17.993  21.523  18.301  1.00 37.17           C  
ATOM    660  C   ALA A 292      15.692  21.053  17.416  1.00 39.73           C  
ATOM    661  O   ALA A 292      15.549  20.551  16.307  1.00 38.48           O  
ATOM    662  N   VAL A 293      14.922  20.737  18.458  1.00 37.59           N  
ATOM    663  CA  VAL A 293      13.842  19.771  18.294  1.00 37.49           C  
ATOM    664  CB  VAL A 293      13.172  19.407  19.611  1.00 37.62           C  
ATOM    665  CG1 VAL A 293      11.979  18.483  19.390  1.00 40.57           C  
ATOM    666  CG2 VAL A 293      14.152  18.708  20.525  1.00 38.26           C  
ATOM    667  C   VAL A 293      12.807  20.284  17.279  1.00 39.90           C  
ATOM    668  O   VAL A 293      12.272  19.495  16.514  1.00 40.65           O  
ATOM    669  N   GLN A 294      12.531  21.592  17.279  1.00 39.18           N  
ATOM    670  CA  GLN A 294      11.602  22.180  16.308  1.00 42.20           C  
ATOM    671  CB  GLN A 294      11.287  23.651  16.644  1.00 42.57           C  
ATOM    672  CG  GLN A 294      10.604  23.855  18.005  1.00 46.49           C  
ATOM    673  CD  GLN A 294      10.640  25.297  18.529  1.00 48.84           C  
ATOM    674  OE1 GLN A 294      11.296  26.178  17.982  1.00 51.73           O  
ATOM    675  NE2 GLN A 294       9.931  25.529  19.603  1.00 55.82           N  
ATOM    676  C   GLN A 294      12.142  22.090  14.884  1.00 42.04           C  
ATOM    677  O   GLN A 294      11.392  21.848  13.945  1.00 43.15           O  
ATOM    678  N   GLU A 295      13.438  22.315  14.726  1.00 40.41           N  
ATOM    679  CA  GLU A 295      14.072  22.263  13.405  1.00 41.04           C  
ATOM    680  CB  GLU A 295      15.498  22.846  13.448  1.00 42.40           C  
ATOM    681  CG  GLU A 295      15.534  24.348  13.757  1.00 43.15           C  
ATOM    682  CD  GLU A 295      16.869  24.823  14.332  1.00 48.61           C  
ATOM    683  OE1 GLU A 295      17.839  24.018  14.454  1.00 48.71           O  
ATOM    684  OE2 GLU A 295      16.966  26.030  14.653  1.00 47.00           O  
ATOM    685  C   GLU A 295      14.118  20.846  12.890  1.00 37.59           C  
ATOM    686  O   GLU A 295      13.811  20.602  11.741  1.00 35.74           O  
ATOM    687  N   ILE A 296      14.511  19.918  13.753  1.00 36.62           N  
ATOM    688  CA  ILE A 296      14.541  18.508  13.398  1.00 38.27           C  
ATOM    689  CB  ILE A 296      15.120  17.625  14.526  1.00 37.71           C  
ATOM    690  CG1 ILE A 296      16.603  17.940  14.758  1.00 35.53           C  
ATOM    691  CD1 ILE A 296      17.151  17.426  16.072  1.00 35.18           C  
ATOM    692  CG2 ILE A 296      14.998  16.144  14.167  1.00 38.83           C  
ATOM    693  C   ILE A 296      13.146  18.008  13.006  1.00 39.79           C  
ATOM    694  O   ILE A 296      13.015  17.234  12.075  1.00 41.15           O  
ATOM    695  N   THR A 297      12.119  18.462  13.724  1.00 40.24           N  
ATOM    696  CA  THR A 297      10.742  18.063  13.468  1.00 37.94           C  
ATOM    697  CB  THR A 297       9.814  18.528  14.624  1.00 37.50           C  
ATOM    698  OG1 THR A 297      10.153  17.825  15.831  1.00 39.20           O  
ATOM    699  CG2 THR A 297       8.364  18.250  14.304  1.00 38.93           C  
ATOM    700  C   THR A 297      10.253  18.571  12.095  1.00 37.71           C  
ATOM    701  O   THR A 297       9.623  17.837  11.356  1.00 43.43           O  
ATOM    702  N   GLU A 298      10.542  19.814  11.769  1.00 38.54           N  
ATOM    703  CA  GLU A 298      10.217  20.391  10.463  1.00 43.95           C  
ATOM    704  CB  GLU A 298      10.630  21.862  10.448  1.00 46.58           C  
ATOM    705  CG  GLU A 298      10.159  22.668   9.239  1.00 56.70           C  
ATOM    706  CD  GLU A 298       8.781  23.317   9.413  1.00 64.87           C  
ATOM    707  OE1 GLU A 298       7.926  22.790  10.164  1.00 59.08           O  
ATOM    708  OE2 GLU A 298       8.548  24.367   8.768  1.00 74.73           O  
ATOM    709  C   GLU A 298      10.913  19.654   9.314  1.00 46.88           C  
ATOM    710  O   GLU A 298      10.306  19.392   8.262  1.00 46.44           O  
ATOM    711  N   TYR A 299      12.200  19.347   9.517  1.00 45.55           N  
ATOM    712  CA  TYR A 299      12.985  18.611   8.533  1.00 44.05           C  
ATOM    713  CB  TYR A 299      14.454  18.507   8.968  1.00 41.64           C  
ATOM    714  CG  TYR A 299      15.281  17.753   7.957  1.00 39.74           C  
ATOM    715  CD1 TYR A 299      15.446  18.244   6.659  1.00 41.17           C  
ATOM    716  CE1 TYR A 299      16.193  17.552   5.720  1.00 41.70           C  
ATOM    717  CZ  TYR A 299      16.784  16.350   6.079  1.00 42.17           C  
ATOM    718  OH  TYR A 299      17.524  15.626   5.170  1.00 44.06           O  
ATOM    719  CE2 TYR A 299      16.619  15.844   7.356  1.00 41.10           C  
ATOM    720  CD2 TYR A 299      15.875  16.542   8.279  1.00 40.17           C  
ATOM    721  C   TYR A 299      12.402  17.211   8.306  1.00 43.47           C  
ATOM    722  O   TYR A 299      12.205  16.789   7.158  1.00 40.14           O  
ATOM    723  N   ALA A 300      12.094  16.521   9.406  1.00 42.84           N  
ATOM    724  CA  ALA A 300      11.404  15.222   9.358  1.00 44.06           C  
ATOM    725  CB  ALA A 300      11.079  14.749  10.767  1.00 41.97           C  
ATOM    726  C   ALA A 300      10.140  15.232   8.454  1.00 43.73           C  
ATOM    727  O   ALA A 300       9.984  14.378   7.607  1.00 44.35           O  
ATOM    728  N   LYS A 301       9.287  16.237   8.595  1.00 49.96           N  
ATOM    729  CA  LYS A 301       8.116  16.405   7.718  1.00 53.14           C  
ATOM    730  CB  LYS A 301       7.328  17.659   8.098  1.00 55.88           C  
ATOM    731  CG  LYS A 301       6.695  17.653   9.476  1.00 59.60           C  
ATOM    732  CD  LYS A 301       5.661  18.772   9.541  1.00 64.38           C  
ATOM    733  CE  LYS A 301       5.546  19.356  10.925  1.00 69.12           C  
ATOM    734  NZ  LYS A 301       4.534  20.452  10.982  1.00 73.16           N  
ATOM    735  C   LYS A 301       8.430  16.519   6.223  1.00 51.95           C  
ATOM    736  O   LYS A 301       7.603  16.201   5.389  1.00 55.62           O  
ATOM    737  N   SER A 302       9.599  17.034   5.887  1.00 52.44           N  
ATOM    738  CA  SER A 302      10.024  17.107   4.485  1.00 47.99           C  
ATOM    739  CB  SER A 302      11.115  18.172   4.326  1.00 47.51           C  
ATOM    740  OG  SER A 302      12.349  17.676   4.808  1.00 45.81           O  
ATOM    741  C   SER A 302      10.548  15.779   3.929  1.00 47.26           C  
ATOM    742  O   SER A 302      10.738  15.675   2.715  1.00 45.78           O  
ATOM    743  N   ILE A 303      10.830  14.786   4.787  1.00 43.26           N  
ATOM    744  CA  ILE A 303      11.317  13.488   4.292  1.00 44.85           C  
ATOM    745  CB  ILE A 303      11.888  12.588   5.400  1.00 43.19           C  
ATOM    746  CG1 ILE A 303      13.071  13.271   6.091  1.00 41.41           C  
ATOM    747  CD1 ILE A 303      13.604  12.510   7.285  1.00 40.98           C  
ATOM    748  CG2 ILE A 303      12.310  11.231   4.816  1.00 42.38           C  
ATOM    749  C   ILE A 303      10.164  12.741   3.592  1.00 47.33           C  
ATOM    750  O   ILE A 303       9.156  12.420   4.260  1.00 45.95           O  
ATOM    751  N   PRO A 304      10.305  12.454   2.270  1.00 47.97           N  
ATOM    752  CA  PRO A 304       9.182  11.819   1.538  1.00 48.91           C  
ATOM    753  CB  PRO A 304       9.766  11.538   0.145  1.00 45.74           C  
ATOM    754  CG  PRO A 304      10.781  12.621  -0.029  1.00 48.92           C  
ATOM    755  CD  PRO A 304      11.412  12.785   1.347  1.00 49.19           C  
ATOM    756  C   PRO A 304       8.680  10.554   2.203  1.00 46.04           C  
ATOM    757  O   PRO A 304       9.470   9.669   2.519  1.00 52.01           O  
ATOM    758  N   GLY A 305       7.380  10.512   2.467  1.00 48.70           N  
ATOM    759  CA  GLY A 305       6.746   9.397   3.190  1.00 48.45           C  
ATOM    760  C   GLY A 305       6.568   9.575   4.697  1.00 49.52           C  
ATOM    761  O   GLY A 305       5.727   8.898   5.299  1.00 48.70           O  
ATOM    762  N   PHE A 306       7.334  10.472   5.327  1.00 48.56           N  
ATOM    763  CA  PHE A 306       7.305  10.560   6.796  1.00 45.82           C  
ATOM    764  CB  PHE A 306       8.363  11.531   7.355  1.00 43.50           C  
ATOM    765  CG  PHE A 306       8.389  11.603   8.872  1.00 42.04           C  
ATOM    766  CD1 PHE A 306       9.129  10.691   9.618  1.00 43.68           C  
ATOM    767  CE1 PHE A 306       9.175  10.758  11.005  1.00 42.71           C  
ATOM    768  CZ  PHE A 306       8.466  11.743  11.661  1.00 43.74           C  
ATOM    769  CE2 PHE A 306       7.710  12.657  10.922  1.00 43.08           C  
ATOM    770  CD2 PHE A 306       7.672  12.577   9.546  1.00 41.31           C  
ATOM    771  C   PHE A 306       5.914  10.889   7.347  1.00 43.85           C  
ATOM    772  O   PHE A 306       5.475  10.229   8.268  1.00 44.18           O  
ATOM    773  N   VAL A 307       5.232  11.895   6.805  1.00 47.23           N  
ATOM    774  CA  VAL A 307       3.931  12.331   7.390  1.00 54.61           C  
ATOM    775  CB  VAL A 307       3.537  13.794   7.043  1.00 53.15           C  
ATOM    776  CG1 VAL A 307       4.610  14.762   7.535  1.00 54.32           C  
ATOM    777  CG2 VAL A 307       3.242  13.978   5.550  1.00 54.82           C  
ATOM    778  C   VAL A 307       2.735  11.386   7.100  1.00 58.80           C  
ATOM    779  O   VAL A 307       1.691  11.496   7.759  1.00 57.11           O  
ATOM    780  N   ASN A 308       2.898  10.461   6.147  1.00 52.82           N  
ATOM    781  CA  ASN A 308       1.902   9.410   5.898  1.00 52.92           C  
ATOM    782  CB  ASN A 308       2.000   8.914   4.460  1.00 54.09           C  
ATOM    783  CG  ASN A 308       1.898  10.042   3.451  1.00 55.93           C  
ATOM    784  OD1 ASN A 308       1.171  11.014   3.658  1.00 59.59           O  
ATOM    785  ND2 ASN A 308       2.638   9.928   2.362  1.00 59.28           N  
ATOM    786  C   ASN A 308       2.032   8.241   6.857  1.00 52.42           C  
ATOM    787  O   ASN A 308       1.183   7.364   6.886  1.00 57.80           O  
ATOM    788  N   LEU A 309       3.111   8.205   7.627  1.00 52.48           N  
ATOM    789  CA  LEU A 309       3.232   7.241   8.694  1.00 52.30           C  
ATOM    790  CB  LEU A 309       4.636   7.255   9.285  1.00 52.93           C  
ATOM    791  CG  LEU A 309       5.823   6.969   8.354  1.00 55.56           C  
ATOM    792  CD1 LEU A 309       7.134   7.057   9.144  1.00 53.83           C  
ATOM    793  CD2 LEU A 309       5.699   5.607   7.675  1.00 53.64           C  
ATOM    794  C   LEU A 309       2.206   7.525   9.789  1.00 52.04           C  
ATOM    795  O   LEU A 309       1.709   8.632   9.940  1.00 51.49           O  
ATOM    796  N   ASP A 310       1.898   6.495  10.549  1.00 56.26           N  
ATOM    797  CA  ASP A 310       1.021   6.625  11.687  1.00 58.40           C  
ATOM    798  CB  ASP A 310       0.900   5.273  12.396  1.00 60.07           C  
ATOM    799  CG  ASP A 310      -0.065   5.314  13.563  1.00 66.25           C  
ATOM    800  OD1 ASP A 310      -1.286   5.214  13.330  1.00 64.70           O  
ATOM    801  OD2 ASP A 310       0.400   5.461  14.713  1.00 64.35           O  
ATOM    802  C   ASP A 310       1.613   7.682  12.630  1.00 57.54           C  
ATOM    803  O   ASP A 310       2.808   7.624  12.982  1.00 50.44           O  
ATOM    804  N   LEU A 311       0.776   8.627  13.044  1.00 57.42           N  
ATOM    805  CA  LEU A 311       1.212   9.737  13.888  1.00 59.85           C  
ATOM    806  CB  LEU A 311       0.041  10.666  14.199  1.00 64.67           C  
ATOM    807  CG  LEU A 311       0.347  12.074  14.746  1.00 74.36           C  
ATOM    808  CD1 LEU A 311       1.481  12.797  14.022  1.00 74.55           C  
ATOM    809  CD2 LEU A 311      -0.914  12.935  14.699  1.00 77.11           C  
ATOM    810  C   LEU A 311       1.937   9.328  15.180  1.00 58.99           C  
ATOM    811  O   LEU A 311       2.858  10.014  15.601  1.00 59.70           O  
ATOM    812  N   ASN A 312       1.561   8.207  15.784  1.00 56.98           N  
ATOM    813  CA  ASN A 312       2.299   7.700  16.955  1.00 58.12           C  
ATOM    814  CB  ASN A 312       1.587   6.514  17.644  1.00 60.43           C  
ATOM    815  CG  ASN A 312       0.159   6.840  18.072  1.00 67.10           C  
ATOM    816  OD1 ASN A 312      -0.065   7.407  19.135  1.00 67.10           O  
ATOM    817  ND2 ASN A 312      -0.813   6.480  17.234  1.00 65.53           N  
ATOM    818  C   ASN A 312       3.717   7.269  16.570  1.00 57.25           C  
ATOM    819  O   ASN A 312       4.647   7.336  17.390  1.00 52.57           O  
ATOM    820  N   ASP A 313       3.869   6.776  15.340  1.00 54.27           N  
ATOM    821  CA  ASP A 313       5.186   6.371  14.829  1.00 53.23           C  
ATOM    822  CB  ASP A 313       5.043   5.410  13.637  1.00 53.63           C  
ATOM    823  CG  ASP A 313       4.651   3.995  14.073  1.00 56.24           C  
ATOM    824  OD1 ASP A 313       4.536   3.739  15.302  1.00 52.62           O  
ATOM    825  OD2 ASP A 313       4.475   3.126  13.198  1.00 51.93           O  
ATOM    826  C   ASP A 313       6.090   7.580  14.508  1.00 48.01           C  
ATOM    827  O   ASP A 313       7.258   7.570  14.853  1.00 46.49           O  
ATOM    828  N   GLN A 314       5.527   8.625  13.915  1.00 45.23           N  
ATOM    829  CA  GLN A 314       6.240   9.895  13.733  1.00 49.15           C  
ATOM    830  CB  GLN A 314       5.306  10.948  13.173  1.00 44.98           C  
ATOM    831  CG  GLN A 314       4.883  10.655  11.764  1.00 45.50           C  
ATOM    832  CD  GLN A 314       3.919  11.685  11.250  1.00 47.33           C  
ATOM    833  OE1 GLN A 314       4.177  12.880  11.342  1.00 48.50           O  
ATOM    834  NE2 GLN A 314       2.794  11.232  10.694  1.00 51.06           N  
ATOM    835  C   GLN A 314       6.826  10.406  15.046  1.00 49.91           C  
ATOM    836  O   GLN A 314       7.998  10.770  15.130  1.00 50.96           O  
ATOM    837  N   VAL A 315       5.979  10.403  16.063  1.00 50.91           N  
ATOM    838  CA  VAL A 315       6.340  10.782  17.412  1.00 47.47           C  
ATOM    839  CB  VAL A 315       5.080  10.746  18.302  1.00 46.26           C  
ATOM    840  CG1 VAL A 315       5.419  10.798  19.789  1.00 47.69           C  
ATOM    841  CG2 VAL A 315       4.174  11.903  17.920  1.00 45.18           C  
ATOM    842  C   VAL A 315       7.441   9.898  17.954  1.00 47.48           C  
ATOM    843  O   VAL A 315       8.433  10.389  18.478  1.00 48.86           O  
ATOM    844  N   THR A 316       7.274   8.594  17.830  1.00 47.79           N  
ATOM    845  CA  THR A 316       8.276   7.660  18.347  1.00 49.24           C  
ATOM    846  CB  THR A 316       7.786   6.193  18.227  1.00 46.33           C  
ATOM    847  OG1 THR A 316       6.643   6.009  19.072  1.00 51.48           O  
ATOM    848  CG2 THR A 316       8.864   5.183  18.639  1.00 46.71           C  
ATOM    849  C   THR A 316       9.638   7.848  17.645  1.00 45.12           C  
ATOM    850  O   THR A 316      10.681   7.807  18.293  1.00 43.11           O  
ATOM    851  N   LEU A 317       9.603   8.003  16.328  1.00 42.49           N  
ATOM    852  CA  LEU A 317      10.814   8.205  15.538  1.00 43.88           C  
ATOM    853  CB  LEU A 317      10.479   8.248  14.038  1.00 41.27           C  
ATOM    854  CG  LEU A 317      10.027   6.893  13.462  1.00 39.56           C  
ATOM    855  CD1 LEU A 317       9.712   7.044  12.001  1.00 40.98           C  
ATOM    856  CD2 LEU A 317      11.008   5.753  13.675  1.00 40.97           C  
ATOM    857  C   LEU A 317      11.538   9.480  15.986  1.00 42.40           C  
ATOM    858  O   LEU A 317      12.725   9.445  16.263  1.00 43.06           O  
ATOM    859  N   LEU A 318      10.797  10.572  16.122  1.00 43.55           N  
ATOM    860  CA  LEU A 318      11.372  11.817  16.626  1.00 46.13           C  
ATOM    861  CB  LEU A 318      10.366  12.947  16.509  1.00 42.71           C  
ATOM    862  CG  LEU A 318      10.219  13.380  15.051  1.00 44.31           C  
ATOM    863  CD1 LEU A 318       9.000  14.233  14.935  1.00 45.64           C  
ATOM    864  CD2 LEU A 318      11.411  14.166  14.521  1.00 46.71           C  
ATOM    865  C   LEU A 318      11.899  11.722  18.045  1.00 47.15           C  
ATOM    866  O   LEU A 318      12.984  12.185  18.332  1.00 44.12           O  
ATOM    867  N   LYS A 319      11.127  11.091  18.913  1.00 50.32           N  
ATOM    868  CA  LYS A 319      11.434  10.974  20.333  1.00 51.27           C  
ATOM    869  CB  LYS A 319      10.323  10.161  20.994  1.00 59.19           C  
ATOM    870  CG  LYS A 319      10.418   9.962  22.487  1.00 67.52           C  
ATOM    871  CD  LYS A 319       9.124   9.319  22.994  1.00 73.27           C  
ATOM    872  CE  LYS A 319       9.224   8.860  24.443  1.00 76.24           C  
ATOM    873  NZ  LYS A 319       9.530   9.981  25.375  1.00 78.80           N  
ATOM    874  C   LYS A 319      12.792  10.327  20.551  1.00 49.75           C  
ATOM    875  O   LYS A 319      13.598  10.835  21.320  1.00 46.87           O  
ATOM    876  N   TYR A 320      13.052   9.219  19.860  1.00 47.77           N  
ATOM    877  CA  TYR A 320      14.362   8.542  19.921  1.00 46.98           C  
ATOM    878  CB  TYR A 320      14.251   7.053  19.557  1.00 53.48           C  
ATOM    879  CG  TYR A 320      13.553   6.229  20.611  1.00 56.51           C  
ATOM    880  CD1 TYR A 320      12.170   6.104  20.617  1.00 60.42           C  
ATOM    881  CE1 TYR A 320      11.514   5.377  21.596  1.00 64.69           C  
ATOM    882  CZ  TYR A 320      12.247   4.750  22.587  1.00 69.70           C  
ATOM    883  OH  TYR A 320      11.596   4.024  23.561  1.00 73.69           O  
ATOM    884  CE2 TYR A 320      13.633   4.847  22.596  1.00 68.33           C  
ATOM    885  CD2 TYR A 320      14.277   5.589  21.613  1.00 60.99           C  
ATOM    886  C   TYR A 320      15.425   9.190  19.031  1.00 44.76           C  
ATOM    887  O   TYR A 320      16.591   9.171  19.385  1.00 43.17           O  
ATOM    888  N   GLY A 321      15.024   9.739  17.887  1.00 39.69           N  
ATOM    889  CA  GLY A 321      15.978  10.244  16.903  1.00 42.01           C  
ATOM    890  C   GLY A 321      16.630  11.584  17.242  1.00 41.08           C  
ATOM    891  O   GLY A 321      17.819  11.785  16.970  1.00 40.70           O  
ATOM    892  N   VAL A 322      15.867  12.488  17.854  1.00 38.38           N  
ATOM    893  CA  VAL A 322      16.334  13.847  18.074  1.00 41.07           C  
ATOM    894  CB  VAL A 322      15.293  14.811  18.703  1.00 39.76           C  
ATOM    895  CG1 VAL A 322      14.119  15.012  17.765  1.00 39.84           C  
ATOM    896  CG2 VAL A 322      14.866  14.353  20.075  1.00 43.62           C  
ATOM    897  C   VAL A 322      17.641  13.934  18.855  1.00 39.65           C  
ATOM    898  O   VAL A 322      18.480  14.739  18.489  1.00 38.06           O  
ATOM    899  N   HIS A 323      17.822  13.103  19.879  1.00 38.58           N  
ATOM    900  CA  HIS A 323      19.073  13.133  20.657  1.00 44.33           C  
ATOM    901  CB  HIS A 323      18.990  12.264  21.904  1.00 49.02           C  
ATOM    902  CG  HIS A 323      17.952  12.726  22.852  1.00 56.86           C  
ATOM    903  ND1 HIS A 323      16.945  11.906  23.305  1.00 60.50           N  
ATOM    904  CE1 HIS A 323      16.145  12.599  24.091  1.00 65.85           C  
ATOM    905  NE2 HIS A 323      16.574  13.849  24.126  1.00 66.86           N  
ATOM    906  CD2 HIS A 323      17.700  13.957  23.354  1.00 62.57           C  
ATOM    907  C   HIS A 323      20.291  12.703  19.889  1.00 43.10           C  
ATOM    908  O   HIS A 323      21.384  13.187  20.164  1.00 46.87           O  
ATOM    909  N   GLU A 324      20.105  11.753  18.976  1.00 41.95           N  
ATOM    910  CA  GLU A 324      21.174  11.301  18.116  1.00 39.03           C  
ATOM    911  CB  GLU A 324      20.769  10.034  17.368  1.00 40.77           C  
ATOM    912  CG  GLU A 324      20.862   8.802  18.253  1.00 43.02           C  
ATOM    913  CD  GLU A 324      20.129   7.575  17.725  1.00 44.19           C  
ATOM    914  OE1 GLU A 324      19.964   7.419  16.500  1.00 43.35           O  
ATOM    915  OE2 GLU A 324      19.712   6.753  18.564  1.00 46.04           O  
ATOM    916  C   GLU A 324      21.541  12.429  17.167  1.00 36.82           C  
ATOM    917  O   GLU A 324      22.694  12.710  16.993  1.00 37.85           O  
ATOM    918  N   ILE A 325      20.541  13.103  16.617  1.00 35.56           N  
ATOM    919  CA  ILE A 325      20.752  14.206  15.691  1.00 35.58           C  
ATOM    920  CB  ILE A 325      19.448  14.565  14.976  1.00 35.66           C  
ATOM    921  CG1 ILE A 325      19.074  13.412  14.044  1.00 35.62           C  
ATOM    922  CD1 ILE A 325      17.601  13.335  13.822  1.00 40.26           C  
ATOM    923  CG2 ILE A 325      19.577  15.835  14.140  1.00 35.31           C  
ATOM    924  C   ILE A 325      21.374  15.398  16.388  1.00 39.20           C  
ATOM    925  O   ILE A 325      22.267  16.065  15.823  1.00 38.76           O  
ATOM    926  N   ILE A 326      20.940  15.648  17.619  1.00 38.07           N  
ATOM    927  CA  ILE A 326      21.524  16.716  18.424  1.00 37.15           C  
ATOM    928  CB  ILE A 326      20.802  16.879  19.761  1.00 38.94           C  
ATOM    929  CG1 ILE A 326      19.499  17.670  19.514  1.00 38.45           C  
ATOM    930  CD1 ILE A 326      18.566  17.726  20.712  1.00 40.21           C  
ATOM    931  CG2 ILE A 326      21.692  17.556  20.826  1.00 39.30           C  
ATOM    932  C   ILE A 326      23.021  16.547  18.574  1.00 36.39           C  
ATOM    933  O   ILE A 326      23.745  17.526  18.461  1.00 34.62           O  
ATOM    934  N   TYR A 327      23.477  15.313  18.806  1.00 38.72           N  
ATOM    935  CA  TYR A 327      24.914  15.018  18.838  1.00 37.55           C  
ATOM    936  CB  TYR A 327      25.188  13.548  19.165  1.00 41.03           C  
ATOM    937  CG  TYR A 327      25.318  13.217  20.654  1.00 42.41           C  
ATOM    938  CD1 TYR A 327      24.241  13.357  21.513  1.00 46.24           C  
ATOM    939  CE1 TYR A 327      24.346  13.063  22.868  1.00 46.86           C  
ATOM    940  CZ  TYR A 327      25.544  12.597  23.363  1.00 50.19           C  
ATOM    941  OH  TYR A 327      25.663  12.305  24.692  1.00 55.69           O  
ATOM    942  CE2 TYR A 327      26.634  12.430  22.528  1.00 47.60           C  
ATOM    943  CD2 TYR A 327      26.509  12.737  21.180  1.00 44.21           C  
ATOM    944  C   TYR A 327      25.618  15.426  17.526  1.00 35.72           C  
ATOM    945  O   TYR A 327      26.669  16.015  17.570  1.00 36.28           O  
ATOM    946  N   THR A 328      25.012  15.138  16.381  1.00 36.01           N  
ATOM    947  CA  THR A 328      25.587  15.504  15.077  1.00 36.75           C  
ATOM    948  CB  THR A 328      24.901  14.785  13.888  1.00 38.08           C  
ATOM    949  OG1 THR A 328      23.662  15.409  13.602  1.00 38.49           O  
ATOM    950  CG2 THR A 328      24.664  13.295  14.164  1.00 36.73           C  
ATOM    951  C   THR A 328      25.559  17.026  14.833  1.00 37.36           C  
ATOM    952  O   THR A 328      26.485  17.594  14.239  1.00 36.65           O  
ATOM    953  N   MET A 329      24.497  17.679  15.287  1.00 36.06           N  
ATOM    954  CA  MET A 329      24.403  19.134  15.248  1.00 38.01           C  
ATOM    955  CB  MET A 329      23.020  19.590  15.729  1.00 40.45           C  
ATOM    956  CG  MET A 329      21.867  19.250  14.774  1.00 41.80           C  
ATOM    957  SD  MET A 329      20.286  19.694  15.529  1.00 40.90           S  
ATOM    958  CE  MET A 329      20.273  21.433  15.146  1.00 41.27           C  
ATOM    959  C   MET A 329      25.474  19.804  16.119  1.00 37.04           C  
ATOM    960  O   MET A 329      26.102  20.784  15.717  1.00 37.75           O  
ATOM    961  N   LEU A 330      25.681  19.273  17.307  1.00 34.77           N  
ATOM    962  CA  LEU A 330      26.726  19.782  18.178  1.00 36.43           C  
ATOM    963  CB  LEU A 330      26.658  19.130  19.557  1.00 36.79           C  
ATOM    964  CG  LEU A 330      25.646  19.733  20.522  1.00 37.94           C  
ATOM    965  CD1 LEU A 330      25.504  18.852  21.753  1.00 38.43           C  
ATOM    966  CD2 LEU A 330      26.065  21.134  20.942  1.00 40.75           C  
ATOM    967  C   LEU A 330      28.115  19.624  17.552  1.00 39.00           C  
ATOM    968  O   LEU A 330      28.948  20.523  17.682  1.00 39.31           O  
ATOM    969  N   ALA A 331      28.345  18.514  16.853  1.00 37.45           N  
ATOM    970  CA  ALA A 331      29.617  18.261  16.196  1.00 38.95           C  
ATOM    971  CB  ALA A 331      29.608  16.890  15.536  1.00 43.48           C  
ATOM    972  C   ALA A 331      29.970  19.334  15.172  1.00 37.55           C  
ATOM    973  O   ALA A 331      31.081  19.786  15.130  1.00 40.65           O  
ATOM    974  N   SER A 332      29.008  19.735  14.358  1.00 40.79           N  
ATOM    975  CA  SER A 332      29.155  20.869  13.447  1.00 41.13           C  
ATOM    976  CB  SER A 332      27.832  21.111  12.707  1.00 40.76           C  
ATOM    977  OG  SER A 332      27.588  20.088  11.750  1.00 43.57           O  
ATOM    978  C   SER A 332      29.606  22.169  14.137  1.00 41.22           C  
ATOM    979  O   SER A 332      30.365  22.940  13.557  1.00 45.89           O  
ATOM    980  N   LEU A 333      29.136  22.395  15.361  1.00 39.78           N  
ATOM    981  CA  LEU A 333      29.450  23.588  16.152  1.00 40.65           C  
ATOM    982  CB  LEU A 333      28.304  23.853  17.134  1.00 41.54           C  
ATOM    983  CG  LEU A 333      26.917  24.062  16.531  1.00 41.56           C  
ATOM    984  CD1 LEU A 333      25.867  23.939  17.612  1.00 43.59           C  
ATOM    985  CD2 LEU A 333      26.812  25.405  15.845  1.00 43.24           C  
ATOM    986  C   LEU A 333      30.726  23.508  16.991  1.00 40.48           C  
ATOM    987  O   LEU A 333      31.058  24.454  17.712  1.00 39.52           O  
ATOM    988  N   MET A 334      31.413  22.375  16.934  1.00 39.40           N  
ATOM    989  CA  MET A 334      32.461  22.055  17.895  1.00 40.41           C  
ATOM    990  CB  MET A 334      32.139  20.739  18.619  1.00 37.94           C  
ATOM    991  CG  MET A 334      31.229  20.879  19.814  1.00 38.26           C  
ATOM    992  SD  MET A 334      30.749  19.260  20.459  1.00 36.95           S  
ATOM    993  CE  MET A 334      30.024  19.791  22.011  1.00 37.49           C  
ATOM    994  C   MET A 334      33.807  21.886  17.212  1.00 43.10           C  
ATOM    995  O   MET A 334      33.881  21.398  16.073  1.00 41.61           O  
ATOM    996  N   ASN A 335      34.857  22.266  17.946  1.00 44.80           N  
ATOM    997  CA  ASN A 335      36.202  21.733  17.726  1.00 43.71           C  
ATOM    998  CB  ASN A 335      37.179  22.831  17.219  1.00 40.96           C  
ATOM    999  CG  ASN A 335      37.452  23.923  18.249  1.00 40.38           C  
ATOM   1000  OD1 ASN A 335      37.520  23.666  19.460  1.00 43.26           O  
ATOM   1001  ND2 ASN A 335      37.603  25.150  17.780  1.00 39.40           N  
ATOM   1002  C   ASN A 335      36.636  21.055  19.032  1.00 45.81           C  
ATOM   1003  O   ASN A 335      35.821  20.928  19.974  1.00 49.62           O  
ATOM   1004  N   LYS A 336      37.899  20.625  19.079  1.00 50.23           N  
ATOM   1005  CA  LYS A 336      38.551  20.042  20.277  1.00 53.90           C  
ATOM   1006  CB  LYS A 336      40.059  19.854  20.026  1.00 63.07           C  
ATOM   1007  CG  LYS A 336      40.410  18.778  19.022  1.00 78.36           C  
ATOM   1008  CD  LYS A 336      41.907  18.720  18.714  1.00 89.85           C  
ATOM   1009  CE  LYS A 336      42.218  17.541  17.781  1.00 97.74           C  
ATOM   1010  NZ  LYS A 336      43.474  17.724  16.991  1.00 99.84           N  
ATOM   1011  C   LYS A 336      38.419  20.887  21.542  1.00 51.00           C  
ATOM   1012  O   LYS A 336      38.382  20.334  22.635  1.00 47.93           O  
ATOM   1013  N   ASP A 337      38.391  22.215  21.383  1.00 45.81           N  
ATOM   1014  CA  ASP A 337      38.465  23.142  22.515  1.00 47.37           C  
ATOM   1015  CB  ASP A 337      39.564  24.190  22.260  1.00 48.23           C  
ATOM   1016  CG  ASP A 337      40.924  23.543  21.995  1.00 49.23           C  
ATOM   1017  OD1 ASP A 337      41.356  22.712  22.827  1.00 49.52           O  
ATOM   1018  OD2 ASP A 337      41.531  23.822  20.933  1.00 49.28           O  
ATOM   1019  C   ASP A 337      37.165  23.818  22.913  1.00 46.25           C  
ATOM   1020  O   ASP A 337      37.098  24.395  24.001  1.00 47.00           O  
ATOM   1021  N   GLY A 338      36.122  23.742  22.085  1.00 42.94           N  
ATOM   1022  CA  GLY A 338      34.851  24.350  22.480  1.00 39.66           C  
ATOM   1023  C   GLY A 338      33.730  24.301  21.479  1.00 37.87           C  
ATOM   1024  O   GLY A 338      33.811  23.617  20.463  1.00 38.11           O  
ATOM   1025  N   VAL A 339      32.670  25.035  21.791  1.00 38.73           N  
ATOM   1026  CA  VAL A 339      31.409  24.947  21.061  1.00 40.09           C  
ATOM   1027  CB  VAL A 339      30.372  24.075  21.836  1.00 40.27           C  
ATOM   1028  CG1 VAL A 339      30.057  24.649  23.219  1.00 37.80           C  
ATOM   1029  CG2 VAL A 339      29.106  23.836  21.007  1.00 40.64           C  
ATOM   1030  C   VAL A 339      30.893  26.343  20.762  1.00 39.33           C  
ATOM   1031  O   VAL A 339      30.942  27.203  21.622  1.00 39.06           O  
ATOM   1032  N   LEU A 340      30.424  26.550  19.530  1.00 40.41           N  
ATOM   1033  CA  LEU A 340      29.744  27.785  19.150  1.00 40.44           C  
ATOM   1034  CB  LEU A 340      29.540  27.871  17.651  1.00 42.62           C  
ATOM   1035  CG  LEU A 340      30.735  28.175  16.767  1.00 45.68           C  
ATOM   1036  CD1 LEU A 340      30.313  27.978  15.327  1.00 48.86           C  
ATOM   1037  CD2 LEU A 340      31.260  29.595  16.951  1.00 47.51           C  
ATOM   1038  C   LEU A 340      28.376  27.858  19.777  1.00 41.54           C  
ATOM   1039  O   LEU A 340      27.602  26.910  19.684  1.00 40.65           O  
ATOM   1040  N   ILE A 341      28.071  29.006  20.367  1.00 40.21           N  
ATOM   1041  CA  ILE A 341      26.770  29.263  20.966  1.00 39.85           C  
ATOM   1042  CB  ILE A 341      26.859  29.338  22.504  1.00 39.74           C  
ATOM   1043  CG1 ILE A 341      27.813  30.456  22.965  1.00 42.14           C  
ATOM   1044  CD1 ILE A 341      27.493  30.990  24.358  1.00 43.56           C  
ATOM   1045  CG2 ILE A 341      27.320  27.998  23.055  1.00 39.89           C  
ATOM   1046  C   ILE A 341      26.197  30.555  20.435  1.00 41.47           C  
ATOM   1047  O   ILE A 341      26.890  31.319  19.751  1.00 39.86           O  
ATOM   1048  N   SER A 342      24.924  30.763  20.764  1.00 45.16           N  
ATOM   1049  CA  SER A 342      24.193  32.005  20.527  1.00 44.25           C  
ATOM   1050  CB  SER A 342      24.694  33.109  21.464  1.00 45.68           C  
ATOM   1051  OG  SER A 342      23.869  34.260  21.389  1.00 45.21           O  
ATOM   1052  C   SER A 342      24.311  32.428  19.085  1.00 47.89           C  
ATOM   1053  O   SER A 342      24.778  33.529  18.769  1.00 47.54           O  
ATOM   1054  N   GLU A 343      23.919  31.515  18.206  1.00 48.70           N  
ATOM   1055  CA  GLU A 343      23.893  31.764  16.765  1.00 52.58           C  
ATOM   1056  CB  GLU A 343      22.837  32.829  16.432  1.00 56.87           C  
ATOM   1057  CG  GLU A 343      21.484  32.592  17.096  1.00 65.31           C  
ATOM   1058  CD  GLU A 343      20.349  33.405  16.488  1.00 68.79           C  
ATOM   1059  OE1 GLU A 343      20.539  34.603  16.188  1.00 75.49           O  
ATOM   1060  OE2 GLU A 343      19.257  32.843  16.328  1.00 70.53           O  
ATOM   1061  C   GLU A 343      25.256  32.165  16.190  1.00 51.39           C  
ATOM   1062  O   GLU A 343      25.334  32.983  15.286  1.00 56.15           O  
ATOM   1063  N   GLY A 344      26.320  31.584  16.721  1.00 49.10           N  
ATOM   1064  CA  GLY A 344      27.675  31.869  16.274  1.00 46.90           C  
ATOM   1065  C   GLY A 344      28.326  33.108  16.873  1.00 46.63           C  
ATOM   1066  O   GLY A 344      29.449  33.428  16.532  1.00 48.58           O  
ATOM   1067  N   GLN A 345      27.640  33.791  17.780  1.00 48.55           N  
ATOM   1068  CA  GLN A 345      28.169  35.000  18.404  1.00 47.51           C  
ATOM   1069  CB  GLN A 345      27.025  35.887  18.859  1.00 49.57           C  
ATOM   1070  CG  GLN A 345      26.182  36.413  17.707  1.00 55.45           C  
ATOM   1071  CD  GLN A 345      24.918  37.077  18.216  1.00 67.64           C  
ATOM   1072  OE1 GLN A 345      24.128  36.461  18.965  1.00 75.79           O  
ATOM   1073  NE2 GLN A 345      24.715  38.343  17.838  1.00 74.19           N  
ATOM   1074  C   GLN A 345      29.066  34.719  19.588  1.00 46.32           C  
ATOM   1075  O   GLN A 345      29.794  35.599  20.016  1.00 46.23           O  
ATOM   1076  N   GLY A 346      28.987  33.506  20.139  1.00 47.68           N  
ATOM   1077  CA  GLY A 346      29.813  33.094  21.284  1.00 43.60           C  
ATOM   1078  C   GLY A 346      30.545  31.780  21.058  1.00 43.06           C  
ATOM   1079  O   GLY A 346      30.177  30.990  20.181  1.00 41.58           O  
ATOM   1080  N   PHE A 347      31.589  31.562  21.856  1.00 39.89           N  
ATOM   1081  CA  PHE A 347      32.343  30.329  21.863  1.00 40.85           C  
ATOM   1082  CB  PHE A 347      33.624  30.476  21.045  1.00 43.37           C  
ATOM   1083  CG  PHE A 347      34.415  29.207  20.902  1.00 41.86           C  
ATOM   1084  CD1 PHE A 347      34.174  28.338  19.841  1.00 43.66           C  
ATOM   1085  CE1 PHE A 347      34.922  27.174  19.679  1.00 44.28           C  
ATOM   1086  CZ  PHE A 347      35.932  26.876  20.580  1.00 44.72           C  
ATOM   1087  CE2 PHE A 347      36.177  27.740  21.647  1.00 47.94           C  
ATOM   1088  CD2 PHE A 347      35.423  28.901  21.795  1.00 44.78           C  
ATOM   1089  C   PHE A 347      32.682  29.980  23.300  1.00 44.45           C  
ATOM   1090  O   PHE A 347      33.492  30.651  23.941  1.00 45.26           O  
ATOM   1091  N   MET A 348      32.060  28.920  23.795  1.00 44.36           N  
ATOM   1092  CA  MET A 348      32.244  28.470  25.158  1.00 45.45           C  
ATOM   1093  CB  MET A 348      30.898  28.014  25.715  1.00 45.73           C  
ATOM   1094  CG  MET A 348      30.714  28.210  27.203  1.00 51.62           C  
ATOM   1095  SD  MET A 348      28.981  28.062  27.702  1.00 54.39           S  
ATOM   1096  CE  MET A 348      28.431  29.746  27.720  1.00 50.98           C  
ATOM   1097  C   MET A 348      33.274  27.337  25.124  1.00 46.32           C  
ATOM   1098  O   MET A 348      33.096  26.353  24.383  1.00 43.79           O  
ATOM   1099  N   THR A 349      34.354  27.483  25.899  1.00 43.15           N  
ATOM   1100  CA  THR A 349      35.430  26.497  25.878  1.00 41.26           C  
ATOM   1101  CB  THR A 349      36.750  26.954  26.557  1.00 40.23           C  
ATOM   1102  OG1 THR A 349      36.534  27.151  27.958  1.00 41.44           O  
ATOM   1103  CG2 THR A 349      37.313  28.224  25.919  1.00 39.15           C  
ATOM   1104  C   THR A 349      34.985  25.216  26.557  1.00 43.66           C  
ATOM   1105  O   THR A 349      34.138  25.217  27.456  1.00 40.34           O  
ATOM   1106  N   ARG A 350      35.610  24.135  26.113  1.00 44.06           N  
ATOM   1107  CA  ARG A 350      35.426  22.795  26.662  1.00 46.06           C  
ATOM   1108  CB  ARG A 350      36.233  21.805  25.821  1.00 43.83           C  
ATOM   1109  CG  ARG A 350      36.017  20.342  26.148  1.00 46.03           C  
ATOM   1110  CD  ARG A 350      36.835  19.512  25.162  1.00 44.05           C  
ATOM   1111  NE  ARG A 350      36.657  18.082  25.349  1.00 44.68           N  
ATOM   1112  CZ  ARG A 350      37.169  17.142  24.543  1.00 45.97           C  
ATOM   1113  NH1 ARG A 350      37.896  17.474  23.475  1.00 43.06           N  
ATOM   1114  NH2 ARG A 350      36.926  15.855  24.784  1.00 45.39           N  
ATOM   1115  C   ARG A 350      35.835  22.697  28.128  1.00 43.64           C  
ATOM   1116  O   ARG A 350      35.131  22.087  28.914  1.00 45.01           O  
ATOM   1117  N   GLU A 351      36.967  23.291  28.485  1.00 47.33           N  
ATOM   1118  CA  GLU A 351      37.431  23.300  29.886  1.00 52.28           C  
ATOM   1119  CB  GLU A 351      38.898  23.753  29.986  1.00 58.74           C  
ATOM   1120  CG  GLU A 351      39.882  22.793  29.319  1.00 66.02           C  
ATOM   1121  CD  GLU A 351      39.757  21.348  29.822  1.00 76.58           C  
ATOM   1122  OE1 GLU A 351      39.873  21.135  31.054  1.00 75.18           O  
ATOM   1123  OE2 GLU A 351      39.517  20.431  28.986  1.00 80.69           O  
ATOM   1124  C   GLU A 351      36.534  24.107  30.826  1.00 49.21           C  
ATOM   1125  O   GLU A 351      36.322  23.708  31.975  1.00 52.70           O  
ATOM   1126  N   PHE A 352      35.979  25.215  30.351  1.00 47.80           N  
ATOM   1127  CA  PHE A 352      34.976  25.930  31.148  1.00 48.65           C  
ATOM   1128  CB  PHE A 352      34.534  27.223  30.476  1.00 47.95           C  
ATOM   1129  CG  PHE A 352      33.521  28.009  31.271  1.00 50.80           C  
ATOM   1130  CD1 PHE A 352      33.717  28.277  32.624  1.00 51.90           C  
ATOM   1131  CE1 PHE A 352      32.790  29.013  33.352  1.00 52.59           C  
ATOM   1132  CZ  PHE A 352      31.658  29.497  32.731  1.00 52.59           C  
ATOM   1133  CE2 PHE A 352      31.449  29.235  31.387  1.00 52.14           C  
ATOM   1134  CD2 PHE A 352      32.373  28.500  30.666  1.00 53.66           C  
ATOM   1135  C   PHE A 352      33.739  25.088  31.435  1.00 50.32           C  
ATOM   1136  O   PHE A 352      33.206  25.138  32.541  1.00 55.93           O  
ATOM   1137  N   LEU A 353      33.272  24.332  30.445  1.00 50.15           N  
ATOM   1138  CA  LEU A 353      32.086  23.490  30.636  1.00 52.23           C  
ATOM   1139  CB  LEU A 353      31.539  22.982  29.291  1.00 47.97           C  
ATOM   1140  CG  LEU A 353      30.886  24.079  28.459  1.00 44.80           C  
ATOM   1141  CD1 LEU A 353      30.942  23.784  26.968  1.00 45.20           C  
ATOM   1142  CD2 LEU A 353      29.450  24.300  28.907  1.00 46.36           C  
ATOM   1143  C   LEU A 353      32.409  22.329  31.583  1.00 50.09           C  
ATOM   1144  O   LEU A 353      31.623  22.019  32.468  1.00 50.30           O  
ATOM   1145  N   LYS A 354      33.563  21.710  31.361  1.00 53.93           N  
ATOM   1146  CA  LYS A 354      34.125  20.651  32.222  1.00 61.48           C  
ATOM   1147  CB  LYS A 354      35.476  20.193  31.657  1.00 66.53           C  
ATOM   1148  CG  LYS A 354      35.834  18.745  31.929  1.00 71.40           C  
ATOM   1149  CD  LYS A 354      37.053  18.359  31.104  1.00 74.00           C  
ATOM   1150  CE  LYS A 354      37.568  16.981  31.484  1.00 79.17           C  
ATOM   1151  NZ  LYS A 354      38.795  16.642  30.711  1.00 82.30           N  
ATOM   1152  C   LYS A 354      34.309  21.093  33.679  1.00 63.59           C  
ATOM   1153  O   LYS A 354      34.071  20.316  34.600  1.00 67.69           O  
ATOM   1154  N   SER A 355      34.720  22.348  33.870  1.00 63.25           N  
ATOM   1155  CA  SER A 355      34.950  22.915  35.202  1.00 61.29           C  
ATOM   1156  CB  SER A 355      35.765  24.203  35.096  1.00 60.88           C  
ATOM   1157  OG  SER A 355      34.916  25.309  34.839  1.00 58.27           O  
ATOM   1158  C   SER A 355      33.692  23.243  35.995  1.00 63.44           C  
ATOM   1159  O   SER A 355      33.787  23.675  37.145  1.00 66.83           O  
ATOM   1160  N   LEU A 356      32.522  23.108  35.386  1.00 60.26           N  
ATOM   1161  CA  LEU A 356      31.281  23.330  36.101  1.00 62.13           C  
ATOM   1162  CB  LEU A 356      30.100  23.363  35.134  1.00 64.15           C  
ATOM   1163  CG  LEU A 356      30.160  24.442  34.043  1.00 61.26           C  
ATOM   1164  CD1 LEU A 356      28.938  24.318  33.151  1.00 61.37           C  
ATOM   1165  CD2 LEU A 356      30.263  25.853  34.619  1.00 61.72           C  
ATOM   1166  C   LEU A 356      31.098  22.234  37.150  1.00 65.32           C  
ATOM   1167  O   LEU A 356      31.678  21.146  37.054  1.00 59.67           O  
ATOM   1168  N   ARG A 357      30.318  22.545  38.178  1.00 68.65           N  
ATOM   1169  CA  ARG A 357      30.104  21.593  39.254  1.00 69.39           C  
ATOM   1170  CB  ARG A 357      29.472  22.272  40.463  1.00 66.39           C  
ATOM   1171  CG  ARG A 357      28.024  22.685  40.292  1.00 68.21           C  
ATOM   1172  CD  ARG A 357      27.411  22.926  41.648  1.00 65.17           C  
ATOM   1173  NE  ARG A 357      26.005  23.282  41.565  1.00 60.79           N  
ATOM   1174  CZ  ARG A 357      25.006  22.433  41.350  1.00 57.70           C  
ATOM   1175  NH1 ARG A 357      25.225  21.139  41.142  1.00 57.69           N  
ATOM   1176  NH2 ARG A 357      23.763  22.897  41.318  1.00 57.96           N  
ATOM   1177  C   ARG A 357      29.231  20.447  38.758  1.00 71.01           C  
ATOM   1178  O   ARG A 357      28.446  20.615  37.816  1.00 64.08           O  
ATOM   1179  N   LYS A 358      29.367  19.294  39.407  1.00 72.96           N  
ATOM   1180  CA  LYS A 358      28.566  18.126  39.073  1.00 69.75           C  
ATOM   1181  CB  LYS A 358      29.083  16.894  39.819  1.00 76.42           C  
ATOM   1182  CG  LYS A 358      30.407  16.392  39.265  1.00 83.00           C  
ATOM   1183  CD  LYS A 358      30.959  15.187  40.011  1.00 87.43           C  
ATOM   1184  CE  LYS A 358      32.219  14.670  39.327  1.00 92.64           C  
ATOM   1185  NZ  LYS A 358      33.067  13.826  40.215  1.00 93.46           N  
ATOM   1186  C   LYS A 358      27.076  18.380  39.363  1.00 63.43           C  
ATOM   1187  O   LYS A 358      26.746  19.153  40.251  1.00 57.61           O  
ATOM   1188  N   PRO A 359      26.168  17.789  38.590  1.00 61.91           N  
ATOM   1189  CA  PRO A 359      26.458  16.917  37.442  1.00 64.30           C  
ATOM   1190  CB  PRO A 359      25.190  16.081  37.356  1.00 61.65           C  
ATOM   1191  CG  PRO A 359      24.132  17.057  37.750  1.00 61.23           C  
ATOM   1192  CD  PRO A 359      24.722  17.969  38.781  1.00 59.73           C  
ATOM   1193  C   PRO A 359      26.673  17.668  36.105  1.00 64.38           C  
ATOM   1194  O   PRO A 359      26.945  17.027  35.080  1.00 62.68           O  
ATOM   1195  N   PHE A 360      26.557  19.000  36.124  1.00 61.42           N  
ATOM   1196  CA  PHE A 360      26.683  19.816  34.903  1.00 59.52           C  
ATOM   1197  CB  PHE A 360      26.312  21.265  35.192  1.00 56.62           C  
ATOM   1198  CG  PHE A 360      24.914  21.422  35.696  1.00 56.26           C  
ATOM   1199  CD1 PHE A 360      23.838  21.216  34.854  1.00 54.71           C  
ATOM   1200  CE1 PHE A 360      22.540  21.344  35.317  1.00 55.94           C  
ATOM   1201  CZ  PHE A 360      22.305  21.650  36.648  1.00 57.32           C  
ATOM   1202  CE2 PHE A 360      23.377  21.845  37.507  1.00 58.36           C  
ATOM   1203  CD2 PHE A 360      24.672  21.727  37.031  1.00 62.67           C  
ATOM   1204  C   PHE A 360      28.054  19.729  34.239  1.00 59.40           C  
ATOM   1205  O   PHE A 360      28.150  19.820  33.020  1.00 58.88           O  
ATOM   1206  N   GLY A 361      29.099  19.519  35.043  1.00 58.61           N  
ATOM   1207  CA  GLY A 361      30.479  19.427  34.557  1.00 56.77           C  
ATOM   1208  C   GLY A 361      30.735  18.303  33.577  1.00 59.95           C  
ATOM   1209  O   GLY A 361      31.658  18.387  32.774  1.00 57.77           O  
ATOM   1210  N   ASP A 362      29.915  17.255  33.655  1.00 63.59           N  
ATOM   1211  CA  ASP A 362      30.064  16.039  32.841  1.00 68.17           C  
ATOM   1212  CB  ASP A 362      29.857  14.800  33.741  1.00 75.11           C  
ATOM   1213  CG  ASP A 362      30.602  14.903  35.091  1.00 83.75           C  
ATOM   1214  OD1 ASP A 362      31.849  15.022  35.079  1.00 89.78           O  
ATOM   1215  OD2 ASP A 362      29.939  14.859  36.161  1.00 86.41           O  
ATOM   1216  C   ASP A 362      29.077  15.967  31.654  1.00 59.58           C  
ATOM   1217  O   ASP A 362      29.111  15.018  30.869  1.00 60.64           O  
ATOM   1218  N   PHE A 363      28.203  16.960  31.533  1.00 52.78           N  
ATOM   1219  CA  PHE A 363      27.105  16.905  30.580  1.00 50.69           C  
ATOM   1220  CB  PHE A 363      26.065  17.981  30.900  1.00 53.30           C  
ATOM   1221  CG  PHE A 363      24.931  18.024  29.916  1.00 55.98           C  
ATOM   1222  CD1 PHE A 363      23.893  17.096  29.980  1.00 55.25           C  
ATOM   1223  CE1 PHE A 363      22.857  17.124  29.059  1.00 55.98           C  
ATOM   1224  CZ  PHE A 363      22.854  18.087  28.054  1.00 57.59           C  
ATOM   1225  CE2 PHE A 363      23.887  19.009  27.979  1.00 56.35           C  
ATOM   1226  CD2 PHE A 363      24.914  18.974  28.902  1.00 57.67           C  
ATOM   1227  C   PHE A 363      27.578  17.011  29.130  1.00 49.60           C  
ATOM   1228  O   PHE A 363      27.239  16.166  28.313  1.00 48.04           O  
ATOM   1229  N   MET A 364      28.363  18.043  28.826  1.00 49.83           N  
ATOM   1230  CA  MET A 364      28.784  18.335  27.447  1.00 48.38           C  
ATOM   1231  CB  MET A 364      29.119  19.826  27.290  1.00 51.33           C  
ATOM   1232  CG  MET A 364      27.905  20.756  27.132  1.00 54.36           C  
ATOM   1233  SD  MET A 364      26.807  20.460  25.718  1.00 56.60           S  
ATOM   1234  CE  MET A 364      27.960  19.990  24.462  1.00 52.34           C  
ATOM   1235  C   MET A 364      29.958  17.502  26.950  1.00 46.35           C  
ATOM   1236  O   MET A 364      30.112  17.325  25.748  1.00 49.88           O  
ATOM   1237  N   GLU A 365      30.778  16.994  27.861  1.00 47.30           N  
ATOM   1238  CA  GLU A 365      32.049  16.329  27.507  1.00 50.01           C  
ATOM   1239  CB  GLU A 365      32.833  16.011  28.803  1.00 54.14           C  
ATOM   1240  CG  GLU A 365      34.229  15.423  28.647  1.00 54.72           C  
ATOM   1241  CD  GLU A 365      35.202  16.284  27.859  1.00 55.15           C  
ATOM   1242  OE1 GLU A 365      35.029  17.510  27.719  1.00 56.74           O  
ATOM   1243  OE2 GLU A 365      36.178  15.721  27.346  1.00 59.12           O  
ATOM   1244  C   GLU A 365      31.923  15.084  26.578  1.00 46.34           C  
ATOM   1245  O   GLU A 365      32.664  14.975  25.608  1.00 47.53           O  
ATOM   1246  N   PRO A 366      30.976  14.158  26.849  1.00 46.02           N  
ATOM   1247  CA  PRO A 366      30.776  13.036  25.908  1.00 45.67           C  
ATOM   1248  CB  PRO A 366      29.648  12.222  26.546  1.00 47.18           C  
ATOM   1249  CG  PRO A 366      29.612  12.647  27.973  1.00 47.25           C  
ATOM   1250  CD  PRO A 366      30.053  14.073  27.995  1.00 47.40           C  
ATOM   1251  C   PRO A 366      30.386  13.460  24.493  1.00 43.90           C  
ATOM   1252  O   PRO A 366      30.702  12.772  23.544  1.00 46.80           O  
ATOM   1253  N   LYS A 367      29.759  14.618  24.357  1.00 44.57           N  
ATOM   1254  CA  LYS A 367      29.406  15.151  23.032  1.00 46.16           C  
ATOM   1255  CB  LYS A 367      28.256  16.161  23.138  1.00 48.24           C  
ATOM   1256  CG  LYS A 367      27.263  15.726  24.214  1.00 52.18           C  
ATOM   1257  CD  LYS A 367      25.885  16.336  24.188  1.00 59.52           C  
ATOM   1258  CE  LYS A 367      25.223  16.202  25.563  1.00 60.55           C  
ATOM   1259  NZ  LYS A 367      25.369  14.879  26.230  1.00 61.40           N  
ATOM   1260  C   LYS A 367      30.665  15.693  22.342  1.00 44.89           C  
ATOM   1261  O   LYS A 367      30.828  15.533  21.128  1.00 43.07           O  
ATOM   1262  N   PHE A 368      31.566  16.300  23.126  1.00 43.90           N  
ATOM   1263  CA  PHE A 368      32.880  16.694  22.630  1.00 40.78           C  
ATOM   1264  CB  PHE A 368      33.682  17.467  23.693  1.00 41.17           C  
ATOM   1265  CG  PHE A 368      33.346  18.927  23.761  1.00 40.58           C  
ATOM   1266  CD1 PHE A 368      33.706  19.771  22.731  1.00 39.63           C  
ATOM   1267  CE1 PHE A 368      33.390  21.113  22.767  1.00 39.60           C  
ATOM   1268  CZ  PHE A 368      32.713  21.643  23.852  1.00 41.98           C  
ATOM   1269  CE2 PHE A 368      32.315  20.807  24.890  1.00 43.17           C  
ATOM   1270  CD2 PHE A 368      32.633  19.454  24.841  1.00 42.14           C  
ATOM   1271  C   PHE A 368      33.676  15.493  22.149  1.00 41.55           C  
ATOM   1272  O   PHE A 368      34.279  15.512  21.070  1.00 43.58           O  
ATOM   1273  N   GLU A 369      33.686  14.446  22.954  1.00 44.34           N  
ATOM   1274  CA  GLU A 369      34.356  13.195  22.574  1.00 49.76           C  
ATOM   1275  CB  GLU A 369      34.211  12.156  23.699  1.00 52.95           C  
ATOM   1276  CG  GLU A 369      35.235  12.337  24.817  1.00 58.78           C  
ATOM   1277  CD  GLU A 369      34.819  11.722  26.142  1.00 62.33           C  
ATOM   1278  OE1 GLU A 369      33.726  11.139  26.224  1.00 64.40           O  
ATOM   1279  OE2 GLU A 369      35.598  11.825  27.113  1.00 68.00           O  
ATOM   1280  C   GLU A 369      33.841  12.613  21.252  1.00 46.08           C  
ATOM   1281  O   GLU A 369      34.624  12.242  20.386  1.00 46.46           O  
ATOM   1282  N   PHE A 370      32.522  12.524  21.121  1.00 45.48           N  
ATOM   1283  CA  PHE A 370      31.918  12.024  19.895  1.00 43.71           C  
ATOM   1284  CB  PHE A 370      30.389  11.865  20.037  1.00 44.14           C  
ATOM   1285  CG  PHE A 370      29.727  11.398  18.762  1.00 46.84           C  
ATOM   1286  CD1 PHE A 370      29.826  10.074  18.364  1.00 49.19           C  
ATOM   1287  CE1 PHE A 370      29.257   9.646  17.160  1.00 51.50           C  
ATOM   1288  CZ  PHE A 370      28.604  10.557  16.341  1.00 48.81           C  
ATOM   1289  CE2 PHE A 370      28.524  11.887  16.714  1.00 46.34           C  
ATOM   1290  CD2 PHE A 370      29.094  12.303  17.909  1.00 46.15           C  
ATOM   1291  C   PHE A 370      32.245  12.933  18.715  1.00 40.48           C  
ATOM   1292  O   PHE A 370      32.577  12.467  17.632  1.00 38.42           O  
ATOM   1293  N   ALA A 371      32.168  14.235  18.946  1.00 43.22           N  
ATOM   1294  CA  ALA A 371      32.360  15.225  17.878  1.00 44.16           C  
ATOM   1295  CB  ALA A 371      32.067  16.629  18.396  1.00 42.59           C  
ATOM   1296  C   ALA A 371      33.741  15.167  17.237  1.00 46.36           C  
ATOM   1297  O   ALA A 371      33.847  15.261  16.015  1.00 50.85           O  
ATOM   1298  N   VAL A 372      34.795  15.024  18.040  1.00 49.23           N  
ATOM   1299  CA  VAL A 372      36.152  15.008  17.479  1.00 51.63           C  
ATOM   1300  CB  VAL A 372      37.293  15.096  18.537  1.00 54.91           C  
ATOM   1301  CG1 VAL A 372      37.245  16.431  19.260  1.00 56.55           C  
ATOM   1302  CG2 VAL A 372      37.249  13.965  19.543  1.00 56.96           C  
ATOM   1303  C   VAL A 372      36.345  13.812  16.543  1.00 51.36           C  
ATOM   1304  O   VAL A 372      36.921  13.955  15.473  1.00 53.33           O  
ATOM   1305  N   LYS A 373      35.824  12.656  16.931  1.00 53.72           N  
ATOM   1306  CA  LYS A 373      35.823  11.472  16.063  1.00 53.57           C  
ATOM   1307  CB  LYS A 373      35.425  10.235  16.869  1.00 57.96           C  
ATOM   1308  CG  LYS A 373      36.504   9.865  17.882  1.00 63.42           C  
ATOM   1309  CD  LYS A 373      36.232   8.572  18.626  1.00 70.74           C  
ATOM   1310  CE  LYS A 373      35.084   8.715  19.614  1.00 76.19           C  
ATOM   1311  NZ  LYS A 373      35.417   8.109  20.938  1.00 82.99           N  
ATOM   1312  C   LYS A 373      34.918  11.648  14.853  1.00 52.08           C  
ATOM   1313  O   LYS A 373      35.311  11.339  13.737  1.00 54.28           O  
ATOM   1314  N   PHE A 374      33.708  12.164  15.070  1.00 45.96           N  
ATOM   1315  CA  PHE A 374      32.746  12.287  13.989  1.00 40.67           C  
ATOM   1316  CB  PHE A 374      31.364  12.614  14.556  1.00 38.37           C  
ATOM   1317  CG  PHE A 374      30.276  12.642  13.529  1.00 38.21           C  
ATOM   1318  CD1 PHE A 374      29.695  11.461  13.068  1.00 38.30           C  
ATOM   1319  CE1 PHE A 374      28.676  11.490  12.116  1.00 37.22           C  
ATOM   1320  CZ  PHE A 374      28.228  12.702  11.611  1.00 36.10           C  
ATOM   1321  CE2 PHE A 374      28.783  13.873  12.077  1.00 38.84           C  
ATOM   1322  CD2 PHE A 374      29.801  13.845  13.031  1.00 38.55           C  
ATOM   1323  C   PHE A 374      33.206  13.329  12.978  1.00 41.60           C  
ATOM   1324  O   PHE A 374      32.957  13.200  11.780  1.00 40.11           O  
ATOM   1325  N   ASN A 375      33.882  14.368  13.458  1.00 42.42           N  
ATOM   1326  CA  ASN A 375      34.355  15.439  12.576  1.00 42.63           C  
ATOM   1327  CB  ASN A 375      34.701  16.688  13.388  1.00 39.92           C  
ATOM   1328  CG  ASN A 375      33.458  17.435  13.852  1.00 37.60           C  
ATOM   1329  OD1 ASN A 375      32.379  17.245  13.313  1.00 35.27           O  
ATOM   1330  ND2 ASN A 375      33.606  18.279  14.848  1.00 38.54           N  
ATOM   1331  C   ASN A 375      35.508  15.046  11.661  1.00 44.13           C  
ATOM   1332  O   ASN A 375      35.666  15.645  10.591  1.00 46.29           O  
ATOM   1333  N   ALA A 376      36.284  14.039  12.065  1.00 44.47           N  
ATOM   1334  CA  ALA A 376      37.354  13.477  11.225  1.00 45.09           C  
ATOM   1335  CB  ALA A 376      38.174  12.469  12.009  1.00 45.29           C  
ATOM   1336  C   ALA A 376      36.830  12.830   9.947  1.00 49.41           C  
ATOM   1337  O   ALA A 376      37.600  12.643   9.009  1.00 55.21           O  
ATOM   1338  N   LEU A 377      35.546  12.460   9.916  1.00 47.41           N  
ATOM   1339  CA  LEU A 377      34.902  12.004   8.685  1.00 45.05           C  
ATOM   1340  CB  LEU A 377      33.558  11.362   8.999  1.00 48.09           C  
ATOM   1341  CG  LEU A 377      33.533  10.138   9.912  1.00 49.20           C  
ATOM   1342  CD1 LEU A 377      32.151   9.522   9.841  1.00 51.16           C  
ATOM   1343  CD2 LEU A 377      34.569   9.093   9.532  1.00 53.96           C  
ATOM   1344  C   LEU A 377      34.702  13.089   7.630  1.00 46.70           C  
ATOM   1345  O   LEU A 377      34.595  12.778   6.457  1.00 49.76           O  
ATOM   1346  N   GLU A 378      34.617  14.347   8.051  1.00 48.61           N  
ATOM   1347  CA  GLU A 378      34.624  15.503   7.144  1.00 51.38           C  
ATOM   1348  CB  GLU A 378      35.948  15.578   6.344  1.00 54.46           C  
ATOM   1349  CG  GLU A 378      37.179  15.641   7.242  1.00 56.43           C  
ATOM   1350  CD  GLU A 378      38.491  15.731   6.472  1.00 61.61           C  
ATOM   1351  OE1 GLU A 378      38.591  16.548   5.531  1.00 59.37           O  
ATOM   1352  OE2 GLU A 378      39.435  14.987   6.822  1.00 65.72           O  
ATOM   1353  C   GLU A 378      33.395  15.560   6.235  1.00 49.96           C  
ATOM   1354  O   GLU A 378      33.465  15.910   5.052  1.00 48.60           O  
ATOM   1355  N   LEU A 379      32.245  15.257   6.818  1.00 47.37           N  
ATOM   1356  CA  LEU A 379      31.004  15.319   6.084  1.00 44.21           C  
ATOM   1357  CB  LEU A 379      29.906  14.603   6.864  1.00 44.50           C  
ATOM   1358  CG  LEU A 379      30.156  13.133   7.206  1.00 46.66           C  
ATOM   1359  CD1 LEU A 379      28.931  12.560   7.914  1.00 48.09           C  
ATOM   1360  CD2 LEU A 379      30.491  12.305   5.963  1.00 46.58           C  
ATOM   1361  C   LEU A 379      30.649  16.774   5.870  1.00 42.04           C  
ATOM   1362  O   LEU A 379      30.985  17.615   6.693  1.00 42.94           O  
ATOM   1363  N   ASP A 380      29.987  17.064   4.763  1.00 43.64           N  
ATOM   1364  CA  ASP A 380      29.382  18.379   4.550  1.00 45.50           C  
ATOM   1365  CB  ASP A 380      29.813  19.000   3.197  1.00 47.59           C  
ATOM   1366  CG  ASP A 380      29.344  18.224   1.981  1.00 53.02           C  
ATOM   1367  OD1 ASP A 380      28.233  17.666   1.975  1.00 56.21           O  
ATOM   1368  OD2 ASP A 380      30.105  18.187   0.984  1.00 57.65           O  
ATOM   1369  C   ASP A 380      27.863  18.311   4.745  1.00 42.98           C  
ATOM   1370  O   ASP A 380      27.304  17.267   5.066  1.00 46.79           O  
ATOM   1371  N   ASP A 381      27.222  19.453   4.594  1.00 42.20           N  
ATOM   1372  CA  ASP A 381      25.792  19.607   4.754  1.00 43.24           C  
ATOM   1373  CB  ASP A 381      25.420  21.080   4.523  1.00 42.53           C  
ATOM   1374  CG  ASP A 381      25.888  21.983   5.669  1.00 46.50           C  
ATOM   1375  OD1 ASP A 381      25.441  21.737   6.806  1.00 43.15           O  
ATOM   1376  OD2 ASP A 381      26.706  22.922   5.449  1.00 45.91           O  
ATOM   1377  C   ASP A 381      24.966  18.687   3.845  1.00 45.60           C  
ATOM   1378  O   ASP A 381      23.910  18.165   4.247  1.00 42.95           O  
ATOM   1379  N   SER A 382      25.452  18.475   2.629  1.00 41.86           N  
ATOM   1380  CA  SER A 382      24.715  17.654   1.675  1.00 43.97           C  
ATOM   1381  CB  SER A 382      25.213  17.912   0.248  1.00 40.38           C  
ATOM   1382  OG  SER A 382      26.508  17.401   0.132  1.00 43.10           O  
ATOM   1383  C   SER A 382      24.748  16.170   2.081  1.00 39.96           C  
ATOM   1384  O   SER A 382      23.747  15.475   1.906  1.00 39.59           O  
ATOM   1385  N   ASP A 383      25.865  15.727   2.668  1.00 38.38           N  
ATOM   1386  CA  ASP A 383      25.961  14.407   3.301  1.00 38.40           C  
ATOM   1387  CB  ASP A 383      27.383  14.091   3.794  1.00 40.02           C  
ATOM   1388  CG  ASP A 383      28.456  14.234   2.705  1.00 43.74           C  
ATOM   1389  OD1 ASP A 383      28.191  13.863   1.527  1.00 38.20           O  
ATOM   1390  OD2 ASP A 383      29.573  14.717   3.061  1.00 40.17           O  
ATOM   1391  C   ASP A 383      25.042  14.312   4.518  1.00 38.22           C  
ATOM   1392  O   ASP A 383      24.244  13.378   4.650  1.00 40.39           O  
ATOM   1393  N   LEU A 384      25.204  15.272   5.421  1.00 40.03           N  
ATOM   1394  CA  LEU A 384      24.498  15.312   6.691  1.00 36.47           C  
ATOM   1395  CB  LEU A 384      24.907  16.538   7.496  1.00 36.56           C  
ATOM   1396  CG  LEU A 384      26.291  16.452   8.142  1.00 39.48           C  
ATOM   1397  CD1 LEU A 384      26.713  17.820   8.652  1.00 40.92           C  
ATOM   1398  CD2 LEU A 384      26.355  15.428   9.275  1.00 40.54           C  
ATOM   1399  C   LEU A 384      23.003  15.276   6.518  1.00 36.00           C  
ATOM   1400  O   LEU A 384      22.325  14.593   7.255  1.00 35.18           O  
ATOM   1401  N   ALA A 385      22.500  15.993   5.525  1.00 37.36           N  
ATOM   1402  CA  ALA A 385      21.078  16.006   5.229  1.00 37.66           C  
ATOM   1403  CB  ALA A 385      20.815  16.832   3.990  1.00 40.96           C  
ATOM   1404  C   ALA A 385      20.506  14.592   5.071  1.00 40.77           C  
ATOM   1405  O   ALA A 385      19.449  14.264   5.646  1.00 40.52           O  
ATOM   1406  N   ILE A 386      21.234  13.742   4.347  1.00 41.16           N  
ATOM   1407  CA  ILE A 386      20.796  12.367   4.120  1.00 38.26           C  
ATOM   1408  CB  ILE A 386      21.464  11.695   2.898  1.00 38.96           C  
ATOM   1409  CG1 ILE A 386      21.429  12.589   1.652  1.00 41.05           C  
ATOM   1410  CD1 ILE A 386      22.206  12.016   0.486  1.00 41.30           C  
ATOM   1411  CG2 ILE A 386      20.729  10.395   2.570  1.00 38.94           C  
ATOM   1412  C   ILE A 386      21.066  11.508   5.355  1.00 36.75           C  
ATOM   1413  O   ILE A 386      20.260  10.677   5.696  1.00 35.95           O  
ATOM   1414  N   PHE A 387      22.211  11.681   6.005  1.00 35.19           N  
ATOM   1415  CA  PHE A 387      22.525  10.898   7.208  1.00 34.15           C  
ATOM   1416  CB  PHE A 387      23.860  11.338   7.761  1.00 35.76           C  
ATOM   1417  CG  PHE A 387      24.296  10.589   8.999  1.00 37.27           C  
ATOM   1418  CD1 PHE A 387      24.354   9.202   9.006  1.00 38.45           C  
ATOM   1419  CE1 PHE A 387      24.776   8.508  10.140  1.00 39.43           C  
ATOM   1420  CZ  PHE A 387      25.126   9.205  11.287  1.00 38.54           C  
ATOM   1421  CE2 PHE A 387      25.044  10.597  11.299  1.00 36.71           C  
ATOM   1422  CD2 PHE A 387      24.638  11.276  10.160  1.00 36.17           C  
ATOM   1423  C   PHE A 387      21.447  11.077   8.289  1.00 36.96           C  
ATOM   1424  O   PHE A 387      21.051  10.128   8.939  1.00 37.39           O  
ATOM   1425  N   ILE A 388      20.992  12.316   8.459  1.00 35.62           N  
ATOM   1426  CA  ILE A 388      19.995  12.663   9.441  1.00 38.15           C  
ATOM   1427  CB  ILE A 388      19.876  14.189   9.589  1.00 38.93           C  
ATOM   1428  CG1 ILE A 388      21.017  14.703  10.465  1.00 41.14           C  
ATOM   1429  CD1 ILE A 388      21.215  16.201  10.339  1.00 47.01           C  
ATOM   1430  CG2 ILE A 388      18.553  14.592  10.205  1.00 41.71           C  
ATOM   1431  C   ILE A 388      18.648  12.024   9.131  1.00 38.80           C  
ATOM   1432  O   ILE A 388      17.944  11.561  10.051  1.00 36.69           O  
ATOM   1433  N   ALA A 389      18.298  11.999   7.848  1.00 38.16           N  
ATOM   1434  CA  ALA A 389      17.083  11.338   7.395  1.00 38.20           C  
ATOM   1435  CB  ALA A 389      16.901  11.534   5.893  1.00 37.80           C  
ATOM   1436  C   ALA A 389      17.102   9.852   7.756  1.00 38.15           C  
ATOM   1437  O   ALA A 389      16.111   9.311   8.208  1.00 39.13           O  
ATOM   1438  N   VAL A 390      18.245   9.206   7.544  1.00 38.50           N  
ATOM   1439  CA  VAL A 390      18.444   7.785   7.876  1.00 37.53           C  
ATOM   1440  CB  VAL A 390      19.830   7.328   7.396  1.00 36.88           C  
ATOM   1441  CG1 VAL A 390      20.278   6.011   8.024  1.00 37.85           C  
ATOM   1442  CG2 VAL A 390      19.869   7.271   5.861  1.00 37.87           C  
ATOM   1443  C   VAL A 390      18.255   7.497   9.372  1.00 40.06           C  
ATOM   1444  O   VAL A 390      17.615   6.506   9.725  1.00 41.79           O  
ATOM   1445  N   ILE A 391      18.824   8.346  10.235  1.00 39.94           N  
ATOM   1446  CA  ILE A 391      18.687   8.218  11.702  1.00 39.68           C  
ATOM   1447  CB  ILE A 391      19.470   9.332  12.460  1.00 40.29           C  
ATOM   1448  CG1 ILE A 391      20.977   9.065  12.355  1.00 39.42           C  
ATOM   1449  CD1 ILE A 391      21.849  10.172  12.888  1.00 41.65           C  
ATOM   1450  CG2 ILE A 391      19.055   9.415  13.939  1.00 38.93           C  
ATOM   1451  C   ILE A 391      17.226   8.263  12.127  1.00 40.71           C  
ATOM   1452  O   ILE A 391      16.788   7.452  12.946  1.00 43.12           O  
ATOM   1453  N   ILE A 392      16.481   9.209  11.565  1.00 37.62           N  
ATOM   1454  CA  ILE A 392      15.114   9.420  11.973  1.00 43.55           C  
ATOM   1455  CB  ILE A 392      14.489  10.689  11.351  1.00 42.89           C  
ATOM   1456  CG1 ILE A 392      15.130  11.930  11.962  1.00 42.22           C  
ATOM   1457  CD1 ILE A 392      14.827  13.209  11.203  1.00 42.11           C  
ATOM   1458  CG2 ILE A 392      12.990  10.769  11.626  1.00 45.14           C  
ATOM   1459  C   ILE A 392      14.282   8.186  11.643  1.00 47.62           C  
ATOM   1460  O   ILE A 392      13.522   7.719  12.498  1.00 45.78           O  
ATOM   1461  N   LEU A 393      14.466   7.659  10.430  1.00 45.44           N  
ATOM   1462  CA  LEU A 393      13.687   6.529   9.922  1.00 44.63           C  
ATOM   1463  CB  LEU A 393      13.493   6.673   8.406  1.00 45.35           C  
ATOM   1464  CG  LEU A 393      12.325   7.625   8.181  1.00 49.76           C  
ATOM   1465  CD1 LEU A 393      12.660   9.088   8.426  1.00 50.16           C  
ATOM   1466  CD2 LEU A 393      11.850   7.488   6.797  1.00 55.50           C  
ATOM   1467  C   LEU A 393      14.279   5.182  10.277  1.00 45.79           C  
ATOM   1468  O   LEU A 393      14.506   4.354   9.401  1.00 48.76           O  
ATOM   1469  N   SER A 394      14.505   4.968  11.574  1.00 43.64           N  
ATOM   1470  CA  SER A 394      15.011   3.713  12.100  1.00 45.66           C  
ATOM   1471  CB  SER A 394      15.902   3.991  13.305  1.00 46.45           C  
ATOM   1472  OG  SER A 394      17.075   4.707  12.923  1.00 49.79           O  
ATOM   1473  C   SER A 394      13.837   2.797  12.508  1.00 49.18           C  
ATOM   1474  O   SER A 394      13.109   3.087  13.458  1.00 50.12           O  
ATOM   1475  N   GLY A 395      13.665   1.691  11.790  1.00 50.51           N  
ATOM   1476  CA  GLY A 395      12.537   0.775  12.005  1.00 52.35           C  
ATOM   1477  C   GLY A 395      12.620  -0.073  13.265  1.00 52.16           C  
ATOM   1478  O   GLY A 395      11.693  -0.801  13.591  1.00 58.01           O  
ATOM   1479  N   ASP A 396      13.722   0.031  13.981  1.00 51.42           N  
ATOM   1480  CA  ASP A 396      13.929  -0.716  15.203  1.00 53.36           C  
ATOM   1481  CB  ASP A 396      15.309  -1.374  15.152  1.00 58.71           C  
ATOM   1482  CG  ASP A 396      16.430  -0.364  15.158  1.00 64.64           C  
ATOM   1483  OD1 ASP A 396      16.193   0.770  14.669  1.00 66.36           O  
ATOM   1484  OD2 ASP A 396      17.535  -0.682  15.650  1.00 66.02           O  
ATOM   1485  C   ASP A 396      13.781   0.113  16.487  1.00 51.69           C  
ATOM   1486  O   ASP A 396      14.240  -0.308  17.534  1.00 53.26           O  
ATOM   1487  N   ARG A 397      13.153   1.282  16.422  1.00 53.09           N  
ATOM   1488  CA  ARG A 397      12.847   2.025  17.657  1.00 54.85           C  
ATOM   1489  CB  ARG A 397      12.286   3.433  17.390  1.00 51.27           C  
ATOM   1490  CG  ARG A 397      13.206   4.391  16.633  1.00 50.36           C  
ATOM   1491  CD  ARG A 397      14.609   4.519  17.218  1.00 47.93           C  
ATOM   1492  NE  ARG A 397      15.341   5.566  16.508  1.00 46.86           N  
ATOM   1493  CZ  ARG A 397      16.601   5.930  16.724  1.00 45.40           C  
ATOM   1494  NH1 ARG A 397      17.349   5.331  17.643  1.00 45.99           N  
ATOM   1495  NH2 ARG A 397      17.126   6.902  15.986  1.00 46.27           N  
ATOM   1496  C   ARG A 397      11.807   1.227  18.465  1.00 58.04           C  
ATOM   1497  O   ARG A 397      10.889   0.642  17.880  1.00 55.92           O  
ATOM   1498  N   PRO A 398      11.948   1.205  19.803  1.00 61.08           N  
ATOM   1499  CA  PRO A 398      10.930   0.593  20.664  1.00 60.16           C  
ATOM   1500  CB  PRO A 398      11.467   0.850  22.070  1.00 63.61           C  
ATOM   1501  CG  PRO A 398      12.944   0.901  21.898  1.00 66.33           C  
ATOM   1502  CD  PRO A 398      13.172   1.537  20.558  1.00 63.62           C  
ATOM   1503  C   PRO A 398       9.557   1.228  20.518  1.00 56.72           C  
ATOM   1504  O   PRO A 398       9.453   2.452  20.456  1.00 59.21           O  
ATOM   1505  N   GLY A 399       8.517   0.395  20.441  1.00 52.30           N  
ATOM   1506  CA  GLY A 399       7.128   0.872  20.431  1.00 46.76           C  
ATOM   1507  C   GLY A 399       6.581   1.273  19.086  1.00 47.71           C  
ATOM   1508  O   GLY A 399       5.516   1.906  19.010  1.00 50.21           O  
ATOM   1509  N   LEU A 400       7.291   0.938  18.016  1.00 48.26           N  
ATOM   1510  CA  LEU A 400       6.788   1.209  16.669  1.00 51.50           C  
ATOM   1511  CB  LEU A 400       7.909   1.117  15.625  1.00 52.92           C  
ATOM   1512  CG  LEU A 400       8.973   2.236  15.673  1.00 52.77           C  
ATOM   1513  CD1 LEU A 400      10.121   1.868  14.741  1.00 53.84           C  
ATOM   1514  CD2 LEU A 400       8.411   3.610  15.323  1.00 46.81           C  
ATOM   1515  C   LEU A 400       5.653   0.234  16.333  1.00 55.02           C  
ATOM   1516  O   LEU A 400       5.723  -0.967  16.626  1.00 52.72           O  
ATOM   1517  N   LEU A 401       4.605   0.785  15.740  1.00 56.31           N  
ATOM   1518  CA  LEU A 401       3.456   0.035  15.285  1.00 57.50           C  
ATOM   1519  CB  LEU A 401       2.255   0.982  15.156  1.00 55.07           C  
ATOM   1520  CG  LEU A 401       1.900   1.787  16.420  1.00 57.18           C  
ATOM   1521  CD1 LEU A 401       0.593   2.527  16.186  1.00 56.95           C  
ATOM   1522  CD2 LEU A 401       1.810   0.948  17.704  1.00 57.55           C  
ATOM   1523  C   LEU A 401       3.748  -0.661  13.949  1.00 60.38           C  
ATOM   1524  O   LEU A 401       3.636  -1.889  13.848  1.00 60.45           O  
ATOM   1525  N   ASN A 402       4.127   0.130  12.942  1.00 56.55           N  
ATOM   1526  CA  ASN A 402       4.295  -0.350  11.561  1.00 54.40           C  
ATOM   1527  CB  ASN A 402       3.294   0.321  10.624  1.00 60.04           C  
ATOM   1528  CG  ASN A 402       1.918   0.395  11.225  1.00 62.54           C  
ATOM   1529  OD1 ASN A 402       1.432  -0.592  11.770  1.00 72.27           O  
ATOM   1530  ND2 ASN A 402       1.296   1.570  11.178  1.00 64.12           N  
ATOM   1531  C   ASN A 402       5.711  -0.137  11.050  1.00 54.03           C  
ATOM   1532  O   ASN A 402       6.018   0.884  10.438  1.00 53.63           O  
ATOM   1533  N   VAL A 403       6.547  -1.136  11.316  1.00 49.89           N  
ATOM   1534  CA  VAL A 403       7.964  -1.149  11.005  1.00 50.86           C  
ATOM   1535  CB  VAL A 403       8.617  -2.384  11.703  1.00 53.29           C  
ATOM   1536  CG1 VAL A 403      10.045  -2.652  11.254  1.00 54.16           C  
ATOM   1537  CG2 VAL A 403       8.596  -2.198  13.226  1.00 53.63           C  
ATOM   1538  C   VAL A 403       8.222  -1.102   9.480  1.00 57.31           C  
ATOM   1539  O   VAL A 403       9.190  -0.480   9.020  1.00 52.47           O  
ATOM   1540  N   LYS A 404       7.338  -1.712   8.704  1.00 57.14           N  
ATOM   1541  CA  LYS A 404       7.559  -1.908   7.274  1.00 60.79           C  
ATOM   1542  CB  LYS A 404       6.512  -2.907   6.712  1.00 66.77           C  
ATOM   1543  CG  LYS A 404       6.452  -3.096   5.195  1.00 72.45           C  
ATOM   1544  CD  LYS A 404       7.607  -3.911   4.635  1.00 77.43           C  
ATOM   1545  CE  LYS A 404       7.395  -4.124   3.140  1.00 83.57           C  
ATOM   1546  NZ  LYS A 404       8.597  -4.670   2.455  1.00 86.21           N  
ATOM   1547  C   LYS A 404       7.660  -0.606   6.442  1.00 53.88           C  
ATOM   1548  O   LYS A 404       8.633  -0.434   5.713  1.00 52.02           O  
ATOM   1549  N   PRO A 405       6.659   0.293   6.508  1.00 51.35           N  
ATOM   1550  CA  PRO A 405       6.780   1.520   5.675  1.00 52.56           C  
ATOM   1551  CB  PRO A 405       5.417   2.208   5.823  1.00 51.71           C  
ATOM   1552  CG  PRO A 405       4.740   1.527   6.966  1.00 50.16           C  
ATOM   1553  CD  PRO A 405       5.352   0.184   7.167  1.00 49.77           C  
ATOM   1554  C   PRO A 405       7.951   2.470   6.092  1.00 55.15           C  
ATOM   1555  O   PRO A 405       8.432   3.264   5.266  1.00 51.49           O  
ATOM   1556  N   ILE A 406       8.394   2.354   7.347  1.00 50.18           N  
ATOM   1557  CA  ILE A 406       9.599   3.028   7.847  1.00 51.53           C  
ATOM   1558  CB  ILE A 406       9.683   2.891   9.397  1.00 51.99           C  
ATOM   1559  CG1 ILE A 406       8.513   3.642  10.062  1.00 50.41           C  
ATOM   1560  CD1 ILE A 406       8.334   3.305  11.525  1.00 53.85           C  
ATOM   1561  CG2 ILE A 406      11.017   3.403   9.929  1.00 52.88           C  
ATOM   1562  C   ILE A 406      10.878   2.472   7.194  1.00 48.26           C  
ATOM   1563  O   ILE A 406      11.704   3.223   6.673  1.00 48.47           O  
ATOM   1564  N   GLU A 407      11.046   1.159   7.278  1.00 46.65           N  
ATOM   1565  CA  GLU A 407      12.156   0.448   6.631  1.00 50.65           C  
ATOM   1566  CB  GLU A 407      12.090  -1.043   6.942  1.00 52.34           C  
ATOM   1567  CG  GLU A 407      12.468  -1.417   8.374  1.00 55.64           C  
ATOM   1568  CD  GLU A 407      12.291  -2.904   8.645  1.00 61.75           C  
ATOM   1569  OE1 GLU A 407      11.338  -3.499   8.082  1.00 61.85           O  
ATOM   1570  OE2 GLU A 407      13.085  -3.481   9.421  1.00 61.41           O  
ATOM   1571  C   GLU A 407      12.203   0.619   5.114  1.00 49.56           C  
ATOM   1572  O   GLU A 407      13.281   0.639   4.547  1.00 50.10           O  
ATOM   1573  N   ASP A 408      11.042   0.723   4.471  1.00 49.31           N  
ATOM   1574  CA  ASP A 408      10.968   0.963   3.021  1.00 52.56           C  
ATOM   1575  CB  ASP A 408       9.507   0.918   2.512  1.00 57.86           C  
ATOM   1576  CG  ASP A 408       8.887  -0.507   2.529  1.00 63.79           C  
ATOM   1577  OD1 ASP A 408       9.589  -1.514   2.800  1.00 59.55           O  
ATOM   1578  OD2 ASP A 408       7.664  -0.606   2.266  1.00 68.22           O  
ATOM   1579  C   ASP A 408      11.563   2.324   2.669  1.00 50.55           C  
ATOM   1580  O   ASP A 408      12.270   2.472   1.675  1.00 51.28           O  
ATOM   1581  N   ILE A 409      11.237   3.326   3.478  1.00 51.72           N  
ATOM   1582  CA  ILE A 409      11.781   4.661   3.283  1.00 49.75           C  
ATOM   1583  CB  ILE A 409      11.026   5.715   4.106  1.00 48.93           C  
ATOM   1584  CG1 ILE A 409       9.567   5.804   3.651  1.00 51.19           C  
ATOM   1585  CD1 ILE A 409       8.643   6.523   4.631  1.00 51.47           C  
ATOM   1586  CG2 ILE A 409      11.646   7.090   3.880  1.00 49.92           C  
ATOM   1587  C   ILE A 409      13.292   4.665   3.588  1.00 44.75           C  
ATOM   1588  O   ILE A 409      14.082   5.179   2.787  1.00 41.97           O  
ATOM   1589  N   GLN A 410      13.677   4.086   4.725  1.00 42.45           N  
ATOM   1590  CA  GLN A 410      15.075   4.066   5.135  1.00 44.73           C  
ATOM   1591  CB  GLN A 410      15.281   3.402   6.490  1.00 43.37           C  
ATOM   1592  CG  GLN A 410      16.600   3.839   7.138  1.00 46.39           C  
ATOM   1593  CD  GLN A 410      17.042   2.988   8.331  1.00 48.53           C  
ATOM   1594  OE1 GLN A 410      16.849   1.786   8.344  1.00 46.45           O  
ATOM   1595  NE2 GLN A 410      17.683   3.622   9.325  1.00 48.67           N  
ATOM   1596  C   GLN A 410      15.978   3.382   4.113  1.00 46.11           C  
ATOM   1597  O   GLN A 410      17.115   3.813   3.920  1.00 45.75           O  
ATOM   1598  N   ASP A 411      15.471   2.313   3.503  1.00 47.24           N  
ATOM   1599  CA  ASP A 411      16.164   1.589   2.439  1.00 49.92           C  
ATOM   1600  CB  ASP A 411      15.292   0.429   1.897  1.00 59.33           C  
ATOM   1601  CG  ASP A 411      15.306  -0.833   2.809  1.00 69.74           C  
ATOM   1602  OD1 ASP A 411      15.854  -0.791   3.947  1.00 67.85           O  
ATOM   1603  OD2 ASP A 411      14.745  -1.882   2.379  1.00 78.16           O  
ATOM   1604  C   ASP A 411      16.544   2.523   1.295  1.00 44.54           C  
ATOM   1605  O   ASP A 411      17.682   2.503   0.854  1.00 42.95           O  
ATOM   1606  N   ASN A 412      15.588   3.321   0.821  1.00 45.04           N  
ATOM   1607  CA  ASN A 412      15.855   4.348  -0.194  1.00 47.68           C  
ATOM   1608  CB  ASN A 412      14.559   5.026  -0.641  1.00 54.91           C  
ATOM   1609  CG  ASN A 412      13.735   4.163  -1.565  1.00 62.91           C  
ATOM   1610  OD1 ASN A 412      14.144   3.069  -1.956  1.00 70.75           O  
ATOM   1611  ND2 ASN A 412      12.555   4.647  -1.916  1.00 69.14           N  
ATOM   1612  C   ASN A 412      16.824   5.445   0.256  1.00 47.66           C  
ATOM   1613  O   ASN A 412      17.634   5.921  -0.547  1.00 47.05           O  
ATOM   1614  N   LEU A 413      16.692   5.875   1.510  1.00 43.61           N  
ATOM   1615  CA  LEU A 413      17.604   6.859   2.099  1.00 44.58           C  
ATOM   1616  CB  LEU A 413      17.122   7.273   3.490  1.00 41.51           C  
ATOM   1617  CG  LEU A 413      15.841   8.092   3.493  1.00 42.33           C  
ATOM   1618  CD1 LEU A 413      15.343   8.225   4.916  1.00 43.20           C  
ATOM   1619  CD2 LEU A 413      16.016   9.476   2.880  1.00 44.02           C  
ATOM   1620  C   LEU A 413      19.046   6.360   2.188  1.00 42.01           C  
ATOM   1621  O   LEU A 413      19.975   7.105   1.923  1.00 42.50           O  
ATOM   1622  N   LEU A 414      19.222   5.106   2.582  1.00 42.27           N  
ATOM   1623  CA  LEU A 414      20.550   4.514   2.680  1.00 41.79           C  
ATOM   1624  CB  LEU A 414      20.468   3.144   3.337  1.00 39.68           C  
ATOM   1625  CG  LEU A 414      20.345   3.160   4.857  1.00 41.59           C  
ATOM   1626  CD1 LEU A 414      19.822   1.822   5.350  1.00 45.09           C  
ATOM   1627  CD2 LEU A 414      21.650   3.484   5.558  1.00 42.34           C  
ATOM   1628  C   LEU A 414      21.217   4.401   1.307  1.00 43.24           C  
ATOM   1629  O   LEU A 414      22.405   4.676   1.163  1.00 45.06           O  
ATOM   1630  N   GLN A 415      20.453   3.991   0.307  1.00 44.23           N  
ATOM   1631  CA  GLN A 415      20.955   3.941  -1.053  1.00 47.33           C  
ATOM   1632  CB  GLN A 415      19.896   3.400  -1.994  1.00 50.09           C  
ATOM   1633  CG  GLN A 415      19.735   1.903  -1.930  1.00 53.84           C  
ATOM   1634  CD  GLN A 415      18.976   1.401  -3.128  1.00 60.84           C  
ATOM   1635  OE1 GLN A 415      19.544   1.292  -4.213  1.00 71.08           O  
ATOM   1636  NE2 GLN A 415      17.684   1.135  -2.961  1.00 58.85           N  
ATOM   1637  C   GLN A 415      21.363   5.325  -1.507  1.00 47.08           C  
ATOM   1638  O   GLN A 415      22.446   5.492  -2.076  1.00 47.70           O  
ATOM   1639  N   ALA A 416      20.486   6.306  -1.250  1.00 41.84           N  
ATOM   1640  CA  ALA A 416      20.791   7.709  -1.501  1.00 40.24           C  
ATOM   1641  CB  ALA A 416      19.627   8.577  -1.095  1.00 43.54           C  
ATOM   1642  C   ALA A 416      22.054   8.176  -0.788  1.00 41.46           C  
ATOM   1643  O   ALA A 416      22.860   8.923  -1.357  1.00 45.68           O  
ATOM   1644  N   LEU A 417      22.227   7.730   0.452  1.00 40.97           N  
ATOM   1645  CA  LEU A 417      23.389   8.093   1.248  1.00 40.60           C  
ATOM   1646  CB  LEU A 417      23.213   7.671   2.701  1.00 37.72           C  
ATOM   1647  CG  LEU A 417      24.376   7.919   3.645  1.00 38.60           C  
ATOM   1648  CD1 LEU A 417      24.684   9.406   3.720  1.00 39.98           C  
ATOM   1649  CD2 LEU A 417      24.096   7.361   5.034  1.00 37.63           C  
ATOM   1650  C   LEU A 417      24.642   7.485   0.674  1.00 43.78           C  
ATOM   1651  O   LEU A 417      25.657   8.169   0.538  1.00 46.84           O  
ATOM   1652  N   GLU A 418      24.563   6.209   0.327  1.00 47.34           N  
ATOM   1653  CA  GLU A 418      25.687   5.486  -0.265  1.00 49.89           C  
ATOM   1654  CB  GLU A 418      25.286   4.045  -0.535  1.00 50.51           C  
ATOM   1655  CG  GLU A 418      26.387   3.231  -1.200  1.00 56.76           C  
ATOM   1656  CD  GLU A 418      26.272   1.749  -0.947  1.00 56.38           C  
ATOM   1657  OE1 GLU A 418      25.141   1.251  -0.790  1.00 63.78           O  
ATOM   1658  OE2 GLU A 418      27.326   1.089  -0.902  1.00 68.27           O  
ATOM   1659  C   GLU A 418      26.213   6.146  -1.553  1.00 48.37           C  
ATOM   1660  O   GLU A 418      27.410   6.387  -1.686  1.00 46.77           O  
ATOM   1661  N   LEU A 419      25.306   6.431  -2.478  1.00 48.07           N  
ATOM   1662  CA  LEU A 419      25.635   7.129  -3.731  1.00 48.78           C  
ATOM   1663  CB  LEU A 419      24.412   7.166  -4.632  1.00 49.92           C  
ATOM   1664  CG  LEU A 419      24.536   7.896  -5.973  1.00 53.52           C  
ATOM   1665  CD1 LEU A 419      25.434   7.156  -6.958  1.00 52.63           C  
ATOM   1666  CD2 LEU A 419      23.159   8.101  -6.563  1.00 53.88           C  
ATOM   1667  C   LEU A 419      26.176   8.550  -3.529  1.00 51.11           C  
ATOM   1668  O   LEU A 419      27.116   8.973  -4.210  1.00 52.06           O  
ATOM   1669  N   GLN A 420      25.553   9.291  -2.617  1.00 50.34           N  
ATOM   1670  CA  GLN A 420      26.011  10.624  -2.225  1.00 48.06           C  
ATOM   1671  CB  GLN A 420      25.094  11.181  -1.115  1.00 46.47           C  
ATOM   1672  CG  GLN A 420      25.606  12.415  -0.391  1.00 43.86           C  
ATOM   1673  CD  GLN A 420      25.801  13.618  -1.296  1.00 46.39           C  
ATOM   1674  OE1 GLN A 420      25.175  13.737  -2.337  1.00 45.56           O  
ATOM   1675  NE2 GLN A 420      26.683  14.518  -0.891  1.00 49.71           N  
ATOM   1676  C   GLN A 420      27.468  10.615  -1.751  1.00 47.10           C  
ATOM   1677  O   GLN A 420      28.273  11.457  -2.149  1.00 46.65           O  
ATOM   1678  N   LEU A 421      27.787   9.680  -0.873  1.00 46.91           N  
ATOM   1679  CA  LEU A 421      29.144   9.564  -0.348  1.00 48.05           C  
ATOM   1680  CB  LEU A 421      29.159   8.630   0.867  1.00 46.80           C  
ATOM   1681  CG  LEU A 421      28.359   9.087   2.097  1.00 44.94           C  
ATOM   1682  CD1 LEU A 421      28.398   7.984   3.133  1.00 45.47           C  
ATOM   1683  CD2 LEU A 421      28.864  10.384   2.704  1.00 45.16           C  
ATOM   1684  C   LEU A 421      30.169   9.103  -1.404  1.00 49.39           C  
ATOM   1685  O   LEU A 421      31.329   9.526  -1.365  1.00 47.22           O  
ATOM   1686  N   LYS A 422      29.744   8.237  -2.322  1.00 51.13           N  
ATOM   1687  CA  LYS A 422      30.589   7.806  -3.443  1.00 56.51           C  
ATOM   1688  CB  LYS A 422      29.864   6.783  -4.328  1.00 59.24           C  
ATOM   1689  CG  LYS A 422      29.963   5.345  -3.844  1.00 66.99           C  
ATOM   1690  CD  LYS A 422      29.376   4.366  -4.866  1.00 77.05           C  
ATOM   1691  CE  LYS A 422      29.896   2.942  -4.675  1.00 81.58           C  
ATOM   1692  NZ  LYS A 422      29.473   2.340  -3.377  1.00 80.04           N  
ATOM   1693  C   LYS A 422      30.972   8.993  -4.295  1.00 52.87           C  
ATOM   1694  O   LYS A 422      32.124   9.189  -4.600  1.00 58.20           O  
ATOM   1695  N   LEU A 423      29.969   9.773  -4.665  1.00 56.84           N  
ATOM   1696  CA  LEU A 423      30.129  10.896  -5.567  1.00 58.46           C  
ATOM   1697  CB  LEU A 423      28.766  11.330  -6.091  1.00 56.77           C  
ATOM   1698  CG  LEU A 423      28.064  10.334  -7.016  1.00 58.56           C  
ATOM   1699  CD1 LEU A 423      26.754  10.941  -7.480  1.00 56.56           C  
ATOM   1700  CD2 LEU A 423      28.915   9.925  -8.214  1.00 57.24           C  
ATOM   1701  C   LEU A 423      30.816  12.086  -4.928  1.00 62.54           C  
ATOM   1702  O   LEU A 423      31.660  12.722  -5.557  1.00 67.96           O  
ATOM   1703  N   ASN A 424      30.446  12.397  -3.693  1.00 59.83           N  
ATOM   1704  CA  ASN A 424      30.961  13.591  -3.020  1.00 57.70           C  
ATOM   1705  CB  ASN A 424      29.960  14.086  -1.968  1.00 59.34           C  
ATOM   1706  CG  ASN A 424      30.184  15.539  -1.579  1.00 59.82           C  
ATOM   1707  OD1 ASN A 424      30.626  16.361  -2.389  1.00 59.82           O  
ATOM   1708  ND2 ASN A 424      29.871  15.865  -0.339  1.00 58.48           N  
ATOM   1709  C   ASN A 424      32.321  13.373  -2.388  1.00 55.82           C  
ATOM   1710  O   ASN A 424      33.077  14.319  -2.231  1.00 58.80           O  
ATOM   1711  N   HIS A 425      32.612  12.134  -1.999  1.00 55.42           N  
ATOM   1712  CA  HIS A 425      33.912  11.767  -1.450  1.00 55.25           C  
ATOM   1713  CB  HIS A 425      33.794  11.533   0.056  1.00 58.62           C  
ATOM   1714  CG  HIS A 425      33.083  12.631   0.782  1.00 59.87           C  
ATOM   1715  ND1 HIS A 425      33.749  13.664   1.399  1.00 61.66           N  
ATOM   1716  CE1 HIS A 425      32.873  14.486   1.944  1.00 60.22           C  
ATOM   1717  NE2 HIS A 425      31.662  14.015   1.711  1.00 59.88           N  
ATOM   1718  CD2 HIS A 425      31.764  12.858   0.985  1.00 56.05           C  
ATOM   1719  C   HIS A 425      34.509  10.520  -2.137  1.00 57.07           C  
ATOM   1720  O   HIS A 425      34.797   9.525  -1.455  1.00 54.42           O  
ATOM   1721  N   PRO A 426      34.766  10.592  -3.471  1.00 61.54           N  
ATOM   1722  CA  PRO A 426      35.312   9.437  -4.230  1.00 64.20           C  
ATOM   1723  CB  PRO A 426      35.419   9.962  -5.676  1.00 64.35           C  
ATOM   1724  CG  PRO A 426      35.443  11.444  -5.572  1.00 63.41           C  
ATOM   1725  CD  PRO A 426      34.784  11.836  -4.270  1.00 63.02           C  
ATOM   1726  C   PRO A 426      36.671   8.925  -3.728  1.00 65.56           C  
ATOM   1727  O   PRO A 426      36.946   7.740  -3.824  1.00 67.97           O  
ATOM   1728  N   GLU A 427      37.492   9.821  -3.189  1.00 72.90           N  
ATOM   1729  CA  GLU A 427      38.771   9.459  -2.559  1.00 75.76           C  
ATOM   1730  CB  GLU A 427      39.666  10.710  -2.403  1.00 80.77           C  
ATOM   1731  CG  GLU A 427      39.444  11.596  -1.160  1.00 88.44           C  
ATOM   1732  CD  GLU A 427      38.082  12.302  -1.096  1.00 92.37           C  
ATOM   1733  OE1 GLU A 427      37.274  12.222  -2.062  1.00 82.08           O  
ATOM   1734  OE2 GLU A 427      37.818  12.953  -0.055  1.00 94.24           O  
ATOM   1735  C   GLU A 427      38.643   8.697  -1.218  1.00 78.31           C  
ATOM   1736  O   GLU A 427      39.606   8.044  -0.791  1.00 75.70           O  
ATOM   1737  N   SER A 428      37.479   8.796  -0.561  1.00 79.21           N  
ATOM   1738  CA  SER A 428      37.232   8.166   0.754  1.00 76.27           C  
ATOM   1739  CB  SER A 428      36.425   9.092   1.663  1.00 78.85           C  
ATOM   1740  OG  SER A 428      37.170  10.247   1.999  1.00 81.73           O  
ATOM   1741  C   SER A 428      36.521   6.827   0.621  1.00 73.80           C  
ATOM   1742  O   SER A 428      35.286   6.740   0.598  1.00 69.21           O  
ATOM   1743  N   SER A 429      37.324   5.782   0.528  1.00 72.88           N  
ATOM   1744  CA  SER A 429      36.818   4.439   0.438  1.00 74.22           C  
ATOM   1745  CB  SER A 429      37.954   3.482   0.088  1.00 77.09           C  
ATOM   1746  OG  SER A 429      37.433   2.258  -0.390  1.00 79.28           O  
ATOM   1747  C   SER A 429      36.144   4.045   1.766  1.00 70.71           C  
ATOM   1748  O   SER A 429      36.631   4.373   2.863  1.00 64.38           O  
ATOM   1749  N   GLN A 430      35.007   3.373   1.630  1.00 65.07           N  
ATOM   1750  CA  GLN A 430      34.173   2.925   2.751  1.00 66.97           C  
ATOM   1751  CB  GLN A 430      34.659   1.549   3.256  1.00 73.31           C  
ATOM   1752  CG  GLN A 430      34.469   0.409   2.225  1.00 74.50           C  
ATOM   1753  CD  GLN A 430      33.015   0.177   1.756  1.00 82.74           C  
ATOM   1754  OE1 GLN A 430      32.052   0.759   2.294  1.00 91.08           O  
ATOM   1755  NE2 GLN A 430      32.853  -0.674   0.734  1.00 80.07           N  
ATOM   1756  C   GLN A 430      33.923   3.957   3.875  1.00 61.71           C  
ATOM   1757  O   GLN A 430      33.983   3.668   5.089  1.00 55.79           O  
ATOM   1758  N   LEU A 431      33.602   5.170   3.423  1.00 54.51           N  
ATOM   1759  CA  LEU A 431      33.122   6.242   4.291  1.00 52.54           C  
ATOM   1760  CB  LEU A 431      33.113   7.565   3.519  1.00 52.45           C  
ATOM   1761  CG  LEU A 431      32.553   8.801   4.218  1.00 52.84           C  
ATOM   1762  CD1 LEU A 431      33.251   9.041   5.546  1.00 49.96           C  
ATOM   1763  CD2 LEU A 431      32.674  10.004   3.291  1.00 55.16           C  
ATOM   1764  C   LEU A 431      31.705   5.896   4.777  1.00 49.18           C  
ATOM   1765  O   LEU A 431      31.356   6.135   5.933  1.00 46.17           O  
ATOM   1766  N   PHE A 432      30.925   5.321   3.863  1.00 42.13           N  
ATOM   1767  CA  PHE A 432      29.595   4.787   4.136  1.00 47.44           C  
ATOM   1768  CB  PHE A 432      29.042   4.150   2.853  1.00 43.49           C  
ATOM   1769  CG  PHE A 432      27.653   3.579   2.984  1.00 47.83           C  
ATOM   1770  CD1 PHE A 432      26.583   4.383   3.351  1.00 49.33           C  
ATOM   1771  CE1 PHE A 432      25.298   3.859   3.446  1.00 50.66           C  
ATOM   1772  CZ  PHE A 432      25.063   2.518   3.164  1.00 52.52           C  
ATOM   1773  CE2 PHE A 432      26.120   1.706   2.794  1.00 53.40           C  
ATOM   1774  CD2 PHE A 432      27.405   2.233   2.700  1.00 49.69           C  
ATOM   1775  C   PHE A 432      29.610   3.808   5.309  1.00 45.69           C  
ATOM   1776  O   PHE A 432      28.833   3.941   6.263  1.00 47.01           O  
ATOM   1777  N   ALA A 433      30.516   2.849   5.236  1.00 48.12           N  
ATOM   1778  CA  ALA A 433      30.722   1.883   6.304  1.00 48.10           C  
ATOM   1779  CB  ALA A 433      31.777   0.865   5.895  1.00 49.16           C  
ATOM   1780  C   ALA A 433      31.135   2.547   7.601  1.00 49.32           C  
ATOM   1781  O   ALA A 433      30.616   2.183   8.645  1.00 50.36           O  
ATOM   1782  N   LYS A 434      32.097   3.474   7.536  1.00 50.81           N  
ATOM   1783  CA  LYS A 434      32.555   4.223   8.724  1.00 55.18           C  
ATOM   1784  CB  LYS A 434      33.710   5.168   8.378  1.00 61.98           C  
ATOM   1785  CG  LYS A 434      35.049   4.492   8.170  1.00 72.38           C  
ATOM   1786  CD  LYS A 434      36.076   5.458   7.596  1.00 79.69           C  
ATOM   1787  CE  LYS A 434      37.366   4.741   7.222  1.00 87.16           C  
ATOM   1788  NZ  LYS A 434      38.427   5.692   6.788  1.00 87.41           N  
ATOM   1789  C   LYS A 434      31.436   5.059   9.332  1.00 54.78           C  
ATOM   1790  O   LYS A 434      31.364   5.244  10.548  1.00 54.11           O  
ATOM   1791  N   LEU A 435      30.586   5.587   8.460  1.00 53.07           N  
ATOM   1792  CA  LEU A 435      29.475   6.379   8.879  1.00 50.06           C  
ATOM   1793  CB  LEU A 435      28.892   7.132   7.688  1.00 49.31           C  
ATOM   1794  CG  LEU A 435      27.805   8.162   8.008  1.00 50.35           C  
ATOM   1795  CD1 LEU A 435      28.154   9.048   9.214  1.00 49.45           C  
ATOM   1796  CD2 LEU A 435      27.521   9.010   6.770  1.00 48.56           C  
ATOM   1797  C   LEU A 435      28.426   5.535   9.602  1.00 50.43           C  
ATOM   1798  O   LEU A 435      27.944   5.936  10.652  1.00 55.80           O  
ATOM   1799  N   LEU A 436      28.090   4.364   9.068  1.00 50.10           N  
ATOM   1800  CA  LEU A 436      27.094   3.490   9.702  1.00 46.83           C  
ATOM   1801  CB  LEU A 436      26.771   2.313   8.808  1.00 48.00           C  
ATOM   1802  CG  LEU A 436      25.995   2.639   7.549  1.00 50.20           C  
ATOM   1803  CD1 LEU A 436      26.070   1.441   6.621  1.00 53.16           C  
ATOM   1804  CD2 LEU A 436      24.551   2.998   7.842  1.00 51.13           C  
ATOM   1805  C   LEU A 436      27.539   2.967  11.055  1.00 45.07           C  
ATOM   1806  O   LEU A 436      26.733   2.786  11.948  1.00 48.81           O  
ATOM   1807  N   GLN A 437      28.825   2.731  11.196  1.00 49.67           N  
ATOM   1808  CA  GLN A 437      29.382   2.286  12.456  1.00 59.19           C  
ATOM   1809  CB  GLN A 437      30.806   1.766  12.222  1.00 65.31           C  
ATOM   1810  CG  GLN A 437      30.781   0.447  11.424  1.00 71.40           C  
ATOM   1811  CD  GLN A 437      32.140  -0.018  10.903  1.00 71.81           C  
ATOM   1812  OE1 GLN A 437      32.981  -0.491  11.671  1.00 72.79           O  
ATOM   1813  NE2 GLN A 437      32.340   0.062   9.587  1.00 71.08           N  
ATOM   1814  C   GLN A 437      29.277   3.387  13.523  1.00 61.11           C  
ATOM   1815  O   GLN A 437      28.875   3.113  14.646  1.00 63.50           O  
ATOM   1816  N   LYS A 438      29.571   4.634  13.148  1.00 62.83           N  
ATOM   1817  CA  LYS A 438      29.366   5.801  14.045  1.00 61.87           C  
ATOM   1818  CB  LYS A 438      29.818   7.094  13.367  1.00 60.63           C  
ATOM   1819  CG  LYS A 438      31.317   7.215  13.171  1.00 64.77           C  
ATOM   1820  CD  LYS A 438      32.005   7.855  14.365  1.00 68.78           C  
ATOM   1821  CE  LYS A 438      33.514   7.885  14.177  1.00 70.50           C  
ATOM   1822  NZ  LYS A 438      34.182   6.676  14.739  1.00 70.90           N  
ATOM   1823  C   LYS A 438      27.905   5.961  14.496  1.00 59.01           C  
ATOM   1824  O   LYS A 438      27.641   6.274  15.642  1.00 56.85           O  
ATOM   1825  N   MET A 439      26.974   5.760  13.566  1.00 57.36           N  
ATOM   1826  CA  MET A 439      25.522   5.807  13.828  1.00 54.27           C  
ATOM   1827  CB  MET A 439      24.793   5.547  12.509  1.00 50.90           C  
ATOM   1828  CG  MET A 439      23.282   5.539  12.556  1.00 53.01           C  
ATOM   1829  SD  MET A 439      22.638   5.455  10.867  1.00 56.60           S  
ATOM   1830  CE  MET A 439      22.355   3.700  10.636  1.00 57.01           C  
ATOM   1831  C   MET A 439      25.059   4.792  14.886  1.00 52.76           C  
ATOM   1832  O   MET A 439      24.147   5.058  15.655  1.00 51.53           O  
ATOM   1833  N   THR A 440      25.684   3.623  14.874  1.00 54.17           N  
ATOM   1834  CA  THR A 440      25.478   2.583  15.888  1.00 56.60           C  
ATOM   1835  CB  THR A 440      26.063   1.237  15.404  1.00 59.09           C  
ATOM   1836  OG1 THR A 440      25.740   1.045  14.018  1.00 56.88           O  
ATOM   1837  CG2 THR A 440      25.514   0.066  16.253  1.00 60.21           C  
ATOM   1838  C   THR A 440      26.118   2.950  17.235  1.00 49.90           C  
ATOM   1839  O   THR A 440      25.484   2.784  18.271  1.00 52.64           O  
ATOM   1840  N   ASP A 441      27.370   3.420  17.204  1.00 50.60           N  
ATOM   1841  CA  ASP A 441      28.063   3.986  18.404  1.00 54.98           C  
ATOM   1842  CB  ASP A 441      29.398   4.668  18.048  1.00 56.34           C  
ATOM   1843  CG  ASP A 441      30.515   3.698  17.762  1.00 65.17           C  
ATOM   1844  OD1 ASP A 441      30.450   2.526  18.216  1.00 65.68           O  
ATOM   1845  OD2 ASP A 441      31.484   4.139  17.082  1.00 71.13           O  
ATOM   1846  C   ASP A 441      27.224   5.037  19.109  1.00 53.61           C  
ATOM   1847  O   ASP A 441      27.148   5.069  20.327  1.00 56.03           O  
ATOM   1848  N   LEU A 442      26.613   5.891  18.299  1.00 54.46           N  
ATOM   1849  CA  LEU A 442      25.841   7.033  18.747  1.00 55.07           C  
ATOM   1850  CB  LEU A 442      25.489   7.895  17.526  1.00 53.92           C  
ATOM   1851  CG  LEU A 442      24.813   9.243  17.704  1.00 50.75           C  
ATOM   1852  CD1 LEU A 442      25.593  10.110  18.670  1.00 51.86           C  
ATOM   1853  CD2 LEU A 442      24.676   9.904  16.338  1.00 49.84           C  
ATOM   1854  C   LEU A 442      24.587   6.658  19.524  1.00 54.51           C  
ATOM   1855  O   LEU A 442      24.265   7.305  20.509  1.00 54.30           O  
ATOM   1856  N   ARG A 443      23.886   5.617  19.088  1.00 58.88           N  
ATOM   1857  CA  ARG A 443      22.772   5.045  19.876  1.00 64.21           C  
ATOM   1858  CB  ARG A 443      22.269   3.777  19.241  1.00 68.89           C  
ATOM   1859  CG  ARG A 443      21.632   3.949  17.898  1.00 74.02           C  
ATOM   1860  CD  ARG A 443      20.521   2.938  17.825  1.00 78.07           C  
ATOM   1861  NE  ARG A 443      19.870   2.951  16.534  1.00 84.06           N  
ATOM   1862  CZ  ARG A 443      18.750   2.298  16.266  1.00 87.65           C  
ATOM   1863  NH1 ARG A 443      18.139   1.570  17.208  1.00 85.27           N  
ATOM   1864  NH2 ARG A 443      18.239   2.384  15.046  1.00 92.95           N  
ATOM   1865  C   ARG A 443      23.164   4.647  21.286  1.00 61.89           C  
ATOM   1866  O   ARG A 443      22.462   4.957  22.251  1.00 58.70           O  
ATOM   1867  N   GLN A 444      24.278   3.921  21.368  1.00 63.48           N  
ATOM   1868  CA  GLN A 444      24.840   3.478  22.632  1.00 65.79           C  
ATOM   1869  CB  GLN A 444      26.089   2.600  22.392  1.00 73.84           C  
ATOM   1870  CG  GLN A 444      26.739   2.002  23.648  1.00 78.92           C  
ATOM   1871  CD  GLN A 444      25.752   1.227  24.520  1.00 82.64           C  
ATOM   1872  OE1 GLN A 444      25.223   0.189  24.107  1.00 85.70           O  
ATOM   1873  NE2 GLN A 444      25.485   1.737  25.724  1.00 80.62           N  
ATOM   1874  C   GLN A 444      25.168   4.674  23.508  1.00 63.21           C  
ATOM   1875  O   GLN A 444      24.818   4.689  24.682  1.00 69.94           O  
ATOM   1876  N   ILE A 445      25.818   5.679  22.927  1.00 59.89           N  
ATOM   1877  CA  ILE A 445      26.173   6.917  23.638  1.00 61.86           C  
ATOM   1878  CB  ILE A 445      27.078   7.814  22.746  1.00 69.36           C  
ATOM   1879  CG1 ILE A 445      28.464   7.166  22.605  1.00 74.05           C  
ATOM   1880  CD1 ILE A 445      29.261   7.675  21.418  1.00 81.47           C  
ATOM   1881  CG2 ILE A 445      27.235   9.231  23.308  1.00 70.99           C  
ATOM   1882  C   ILE A 445      24.957   7.703  24.150  1.00 56.22           C  
ATOM   1883  O   ILE A 445      25.007   8.244  25.250  1.00 60.13           O  
ATOM   1884  N   VAL A 446      23.895   7.787  23.350  1.00 51.48           N  
ATOM   1885  CA  VAL A 446      22.707   8.578  23.701  1.00 55.86           C  
ATOM   1886  CB  VAL A 446      21.738   8.745  22.495  1.00 54.42           C  
ATOM   1887  CG1 VAL A 446      20.356   9.230  22.921  1.00 58.67           C  
ATOM   1888  CG2 VAL A 446      22.300   9.739  21.502  1.00 52.18           C  
ATOM   1889  C   VAL A 446      21.983   7.998  24.917  1.00 62.05           C  
ATOM   1890  O   VAL A 446      21.362   8.734  25.678  1.00 65.51           O  
ATOM   1891  N   THR A 447      22.067   6.685  25.094  1.00 66.91           N  
ATOM   1892  CA  THR A 447      21.559   6.020  26.295  1.00 73.75           C  
ATOM   1893  CB  THR A 447      21.875   4.507  26.236  1.00 76.16           C  
ATOM   1894  OG1 THR A 447      21.041   3.900  25.234  1.00 71.86           O  
ATOM   1895  CG2 THR A 447      21.628   3.816  27.574  1.00 81.15           C  
ATOM   1896  C   THR A 447      22.081   6.661  27.596  1.00 76.95           C  
ATOM   1897  O   THR A 447      21.311   6.870  28.529  1.00 78.70           O  
ATOM   1898  N   GLU A 448      23.367   6.991  27.638  1.00 75.75           N  
ATOM   1899  CA  GLU A 448      23.988   7.600  28.830  1.00 75.13           C  
ATOM   1900  CB  GLU A 448      25.494   7.385  28.781  1.00 79.16           C  
ATOM   1901  CG  GLU A 448      25.864   5.901  28.797  1.00 85.96           C  
ATOM   1902  CD  GLU A 448      27.121   5.564  28.010  1.00 92.51           C  
ATOM   1903  OE1 GLU A 448      28.090   6.351  28.053  1.00100.41           O  
ATOM   1904  OE2 GLU A 448      27.149   4.493  27.356  1.00 94.95           O  
ATOM   1905  C   GLU A 448      23.644   9.085  28.978  1.00 73.49           C  
ATOM   1906  O   GLU A 448      23.504   9.594  30.090  1.00 67.81           O  
ATOM   1907  N   HIS A 449      23.496   9.771  27.845  1.00 75.63           N  
ATOM   1908  CA  HIS A 449      22.985  11.153  27.816  1.00 74.58           C  
ATOM   1909  CB  HIS A 449      22.994  11.706  26.383  1.00 68.68           C  
ATOM   1910  CG  HIS A 449      22.148  12.930  26.190  1.00 66.97           C  
ATOM   1911  ND1 HIS A 449      22.427  14.135  26.801  1.00 69.45           N  
ATOM   1912  CE1 HIS A 449      21.519  15.028  26.450  1.00 67.79           C  
ATOM   1913  NE2 HIS A 449      20.661  14.448  25.628  1.00 68.77           N  
ATOM   1914  CD2 HIS A 449      21.029  13.135  25.452  1.00 65.62           C  
ATOM   1915  C   HIS A 449      21.575  11.264  28.406  1.00 76.79           C  
ATOM   1916  O   HIS A 449      21.287  12.185  29.182  1.00 77.06           O  
ATOM   1917  N   VAL A 450      20.705  10.340  28.007  1.00 74.58           N  
ATOM   1918  CA  VAL A 450      19.333  10.291  28.501  1.00 73.98           C  
ATOM   1919  CB  VAL A 450      18.521   9.225  27.747  1.00 75.94           C  
ATOM   1920  CG1 VAL A 450      17.191   8.936  28.429  1.00 77.46           C  
ATOM   1921  CG2 VAL A 450      18.277   9.692  26.321  1.00 78.72           C  
ATOM   1922  C   VAL A 450      19.306  10.027  30.002  1.00 74.06           C  
ATOM   1923  O   VAL A 450      18.531  10.651  30.725  1.00 74.74           O  
ATOM   1924  N   GLN A 451      20.153   9.108  30.458  1.00 77.56           N  
ATOM   1925  CA  GLN A 451      20.283   8.809  31.886  1.00 78.99           C  
ATOM   1926  CB  GLN A 451      21.305   7.698  32.118  1.00 81.85           C  
ATOM   1927  CG  GLN A 451      20.777   6.319  31.748  1.00 86.50           C  
ATOM   1928  CD  GLN A 451      21.881   5.303  31.489  1.00 94.89           C  
ATOM   1929  OE1 GLN A 451      23.045   5.508  31.858  1.00 98.13           O  
ATOM   1930  NE2 GLN A 451      21.520   4.198  30.841  1.00 94.88           N  
ATOM   1931  C   GLN A 451      20.658  10.038  32.695  1.00 73.45           C  
ATOM   1932  O   GLN A 451      20.029  10.310  33.706  1.00 75.45           O  
ATOM   1933  N   LEU A 452      21.656  10.789  32.229  1.00 73.38           N  
ATOM   1934  CA  LEU A 452      22.138  11.981  32.951  1.00 70.22           C  
ATOM   1935  CB  LEU A 452      23.397  12.556  32.279  1.00 72.44           C  
ATOM   1936  CG  LEU A 452      24.111  13.735  32.973  1.00 73.66           C  
ATOM   1937  CD1 LEU A 452      24.629  13.389  34.361  1.00 71.58           C  
ATOM   1938  CD2 LEU A 452      25.256  14.231  32.111  1.00 72.95           C  
ATOM   1939  C   LEU A 452      21.074  13.078  33.121  1.00 66.35           C  
ATOM   1940  O   LEU A 452      21.090  13.819  34.098  1.00 63.85           O  
ATOM   1941  N   LEU A 453      20.152  13.192  32.180  1.00 67.47           N  
ATOM   1942  CA  LEU A 453      19.107  14.217  32.284  1.00 73.17           C  
ATOM   1943  CB  LEU A 453      18.405  14.374  30.961  1.00 73.75           C  
ATOM   1944  CG  LEU A 453      19.315  15.175  30.055  1.00 80.34           C  
ATOM   1945  CD1 LEU A 453      19.021  14.753  28.660  1.00 84.13           C  
ATOM   1946  CD2 LEU A 453      19.094  16.668  30.229  1.00 82.33           C  
ATOM   1947  C   LEU A 453      18.067  13.907  33.319  1.00 73.56           C  
ATOM   1948  O   LEU A 453      17.681  14.787  34.093  1.00 65.23           O  
ATOM   1949  N   GLN A 454      17.593  12.661  33.285  1.00 79.68           N  
ATOM   1950  CA  GLN A 454      16.641  12.147  34.270  1.00 81.54           C  
ATOM   1951  CB  GLN A 454      16.216  10.707  33.922  1.00 87.12           C  
ATOM   1952  CG  GLN A 454      15.483  10.619  32.576  1.00 91.88           C  
ATOM   1953  CD  GLN A 454      14.783   9.285  32.312  1.00 98.64           C  
ATOM   1954  OE1 GLN A 454      15.078   8.602  31.325  1.00 95.29           O  
ATOM   1955  NE2 GLN A 454      13.832   8.923  33.177  1.00 97.18           N  
ATOM   1956  C   GLN A 454      17.246  12.288  35.672  1.00 72.22           C  
ATOM   1957  O   GLN A 454      16.573  12.728  36.598  1.00 75.14           O  
ATOM   1958  N   VAL A 455      18.538  12.004  35.789  1.00 67.22           N  
ATOM   1959  CA  VAL A 455      19.300  12.311  37.009  1.00 70.27           C  
ATOM   1960  CB  VAL A 455      20.794  11.927  36.850  1.00 69.55           C  
ATOM   1961  CG1 VAL A 455      21.643  12.445  38.013  1.00 69.27           C  
ATOM   1962  CG2 VAL A 455      20.940  10.419  36.735  1.00 69.78           C  
ATOM   1963  C   VAL A 455      19.163  13.791  37.402  1.00 68.81           C  
ATOM   1964  O   VAL A 455      18.683  14.105  38.484  1.00 75.45           O  
ATOM   1965  N   ILE A 456      19.580  14.683  36.503  1.00 74.01           N  
ATOM   1966  CA  ILE A 456      19.529  16.146  36.716  1.00 69.74           C  
ATOM   1967  CB  ILE A 456      20.112  16.910  35.492  1.00 71.91           C  
ATOM   1968  CG1 ILE A 456      21.634  16.760  35.444  1.00 71.37           C  
ATOM   1969  CD1 ILE A 456      22.286  17.214  34.153  1.00 70.71           C  
ATOM   1970  CG2 ILE A 456      19.793  18.399  35.554  1.00 69.18           C  
ATOM   1971  C   ILE A 456      18.117  16.673  37.039  1.00 72.05           C  
ATOM   1972  O   ILE A 456      17.962  17.533  37.906  1.00 73.12           O  
ATOM   1973  N   LYS A 457      17.100  16.183  36.334  1.00 71.14           N  
ATOM   1974  CA  LYS A 457      15.724  16.617  36.582  1.00 75.39           C  
ATOM   1975  CB  LYS A 457      14.737  15.890  35.668  1.00 77.45           C  
ATOM   1976  CG  LYS A 457      13.333  16.490  35.711  1.00 85.34           C  
ATOM   1977  CD  LYS A 457      12.258  15.445  35.477  1.00 95.46           C  
ATOM   1978  CE  LYS A 457      10.867  16.042  35.622  1.00 99.56           C  
ATOM   1979  NZ  LYS A 457       9.866  15.201  34.905  1.00103.53           N  
ATOM   1980  C   LYS A 457      15.326  16.378  38.042  1.00 74.23           C  
ATOM   1981  O   LYS A 457      14.820  17.279  38.707  1.00 73.93           O  
ATOM   1982  N   LYS A 458      15.564  15.160  38.515  1.00 73.27           N  
ATOM   1983  CA  LYS A 458      15.248  14.773  39.893  1.00 76.63           C  
ATOM   1984  CB  LYS A 458      15.346  13.255  40.042  1.00 78.45           C  
ATOM   1985  CG  LYS A 458      14.211  12.507  39.380  1.00 77.03           C  
ATOM   1986  CD  LYS A 458      14.375  11.017  39.585  1.00 79.44           C  
ATOM   1987  CE  LYS A 458      13.190  10.269  39.008  1.00 80.46           C  
ATOM   1988  NZ  LYS A 458      13.473   8.815  38.925  1.00 81.04           N  
ATOM   1989  C   LYS A 458      16.137  15.429  40.949  1.00 79.30           C  
ATOM   1990  O   LYS A 458      15.657  15.801  42.020  1.00 79.44           O  
ATOM   1991  N   THR A 459      17.426  15.564  40.646  1.00 78.90           N  
ATOM   1992  CA  THR A 459      18.424  15.974  41.639  1.00 78.11           C  
ATOM   1993  CB  THR A 459      19.759  15.266  41.376  1.00 78.39           C  
ATOM   1994  OG1 THR A 459      20.167  15.506  40.027  1.00 78.13           O  
ATOM   1995  CG2 THR A 459      19.605  13.776  41.600  1.00 78.29           C  
ATOM   1996  C   THR A 459      18.687  17.467  41.729  1.00 76.74           C  
ATOM   1997  O   THR A 459      19.407  17.889  42.620  1.00 80.28           O  
ATOM   1998  N   GLU A 460      18.110  18.258  40.823  1.00 81.84           N  
ATOM   1999  CA  GLU A 460      18.272  19.729  40.820  1.00 81.82           C  
ATOM   2000  CB  GLU A 460      19.020  20.189  39.566  1.00 78.57           C  
ATOM   2001  CG  GLU A 460      20.442  19.655  39.437  1.00 74.55           C  
ATOM   2002  CD  GLU A 460      21.437  20.322  40.384  1.00 73.02           C  
ATOM   2003  OE1 GLU A 460      21.279  21.530  40.685  1.00 60.97           O  
ATOM   2004  OE2 GLU A 460      22.404  19.635  40.802  1.00 68.59           O  
ATOM   2005  C   GLU A 460      16.912  20.425  40.894  1.00 87.64           C  
ATOM   2006  O   GLU A 460      16.134  20.386  39.942  1.00 92.97           O  
ATOM   2007  N   THR A 461      16.642  21.075  42.023  1.00 94.74           N  
ATOM   2008  CA  THR A 461      15.302  21.604  42.328  1.00100.43           C  
ATOM   2009  CB  THR A 461      15.052  21.701  43.859  1.00102.61           C  
ATOM   2010  OG1 THR A 461      15.999  22.592  44.466  1.00102.82           O  
ATOM   2011  CG2 THR A 461      15.158  20.326  44.512  1.00 98.86           C  
ATOM   2012  C   THR A 461      15.057  22.966  41.679  1.00 96.80           C  
ATOM   2013  O   THR A 461      13.973  23.223  41.161  1.00 94.78           O  
ATOM   2014  N   ASP A 462      16.080  23.820  41.704  1.00 99.04           N  
ATOM   2015  CA  ASP A 462      16.003  25.183  41.145  1.00 99.71           C  
ATOM   2016  CB  ASP A 462      17.110  26.067  41.740  1.00100.83           C  
ATOM   2017  CG  ASP A 462      16.714  26.663  43.070  1.00105.93           C  
ATOM   2018  OD1 ASP A 462      15.898  27.612  43.069  1.00102.66           O  
ATOM   2019  OD2 ASP A 462      17.210  26.181  44.112  1.00111.76           O  
ATOM   2020  C   ASP A 462      16.042  25.268  39.613  1.00101.08           C  
ATOM   2021  O   ASP A 462      15.903  26.357  39.053  1.00102.99           O  
ATOM   2022  N   MET A 463      16.239  24.134  38.946  1.00 99.44           N  
ATOM   2023  CA  MET A 463      16.264  24.064  37.491  1.00100.63           C  
ATOM   2024  CB  MET A 463      17.506  23.271  37.062  1.00105.82           C  
ATOM   2025  CG  MET A 463      17.969  23.485  35.627  1.00109.65           C  
ATOM   2026  SD  MET A 463      17.151  22.394  34.447  1.00121.68           S  
ATOM   2027  CE  MET A 463      17.876  20.824  34.870  1.00113.70           C  
ATOM   2028  C   MET A 463      14.967  23.411  36.979  1.00 92.91           C  
ATOM   2029  O   MET A 463      14.624  22.300  37.388  1.00 94.55           O  
ATOM   2030  N   SER A 464      14.252  24.130  36.108  1.00 86.21           N  
ATOM   2031  CA  SER A 464      13.042  23.636  35.427  1.00 82.91           C  
ATOM   2032  CB  SER A 464      12.037  24.777  35.209  1.00 83.79           C  
ATOM   2033  OG  SER A 464      11.568  25.329  36.423  1.00 90.73           O  
ATOM   2034  C   SER A 464      13.411  23.079  34.052  1.00 75.92           C  
ATOM   2035  O   SER A 464      14.010  23.784  33.242  1.00 71.22           O  
ATOM   2036  N   LEU A 465      13.044  21.826  33.792  1.00 68.58           N  
ATOM   2037  CA  LEU A 465      13.256  21.212  32.488  1.00 61.96           C  
ATOM   2038  CB  LEU A 465      13.439  19.702  32.618  1.00 68.34           C  
ATOM   2039  CG  LEU A 465      13.899  18.919  31.383  1.00 70.15           C  
ATOM   2040  CD1 LEU A 465      15.153  19.482  30.718  1.00 73.29           C  
ATOM   2041  CD2 LEU A 465      14.152  17.480  31.786  1.00 71.59           C  
ATOM   2042  C   LEU A 465      12.085  21.521  31.573  1.00 57.12           C  
ATOM   2043  O   LEU A 465      10.934  21.312  31.931  1.00 57.30           O  
ATOM   2044  N   HIS A 466      12.385  22.005  30.374  1.00 53.25           N  
ATOM   2045  CA  HIS A 466      11.370  22.469  29.448  1.00 46.87           C  
ATOM   2046  CB  HIS A 466      12.023  22.995  28.184  1.00 43.78           C  
ATOM   2047  CG  HIS A 466      11.092  23.740  27.289  1.00 39.24           C  
ATOM   2048  ND1 HIS A 466      10.211  23.107  26.446  1.00 40.81           N  
ATOM   2049  CE1 HIS A 466       9.517  24.004  25.774  1.00 40.09           C  
ATOM   2050  NE2 HIS A 466       9.929  25.204  26.146  1.00 42.04           N  
ATOM   2051  CD2 HIS A 466      10.909  25.064  27.097  1.00 40.11           C  
ATOM   2052  C   HIS A 466      10.415  21.332  29.118  1.00 48.77           C  
ATOM   2053  O   HIS A 466      10.862  20.210  28.926  1.00 51.51           O  
ATOM   2054  N   PRO A 467       9.101  21.614  29.059  1.00 51.53           N  
ATOM   2055  CA  PRO A 467       8.102  20.571  28.820  1.00 53.14           C  
ATOM   2056  CB  PRO A 467       6.811  21.368  28.613  1.00 51.09           C  
ATOM   2057  CG  PRO A 467       7.013  22.603  29.394  1.00 53.77           C  
ATOM   2058  CD  PRO A 467       8.465  22.927  29.301  1.00 53.14           C  
ATOM   2059  C   PRO A 467       8.352  19.662  27.601  1.00 54.04           C  
ATOM   2060  O   PRO A 467       8.098  18.456  27.674  1.00 55.22           O  
ATOM   2061  N   LEU A 468       8.741  20.252  26.476  1.00 52.20           N  
ATOM   2062  CA  LEU A 468       9.079  19.468  25.264  1.00 49.97           C  
ATOM   2063  CB  LEU A 468       9.442  20.355  24.076  1.00 47.75           C  
ATOM   2064  CG  LEU A 468       9.825  19.648  22.767  1.00 45.11           C  
ATOM   2065  CD1 LEU A 468       8.697  18.763  22.256  1.00 44.98           C  
ATOM   2066  CD2 LEU A 468      10.223  20.651  21.701  1.00 45.04           C  
ATOM   2067  C   LEU A 468      10.199  18.496  25.506  1.00 46.13           C  
ATOM   2068  O   LEU A 468      10.132  17.360  25.050  1.00 46.77           O  
ATOM   2069  N   LEU A 469      11.228  18.953  26.204  1.00 44.59           N  
ATOM   2070  CA  LEU A 469      12.337  18.095  26.530  1.00 48.77           C  
ATOM   2071  CB  LEU A 469      13.501  18.901  27.086  1.00 47.52           C  
ATOM   2072  CG  LEU A 469      14.130  19.922  26.120  1.00 50.44           C  
ATOM   2073  CD1 LEU A 469      15.301  20.600  26.800  1.00 51.53           C  
ATOM   2074  CD2 LEU A 469      14.602  19.360  24.781  1.00 50.38           C  
ATOM   2075  C   LEU A 469      11.878  16.985  27.468  1.00 54.89           C  
ATOM   2076  O   LEU A 469      12.257  15.834  27.273  1.00 56.00           O  
ATOM   2077  N   GLN A 470      11.011  17.306  28.430  1.00 60.36           N  
ATOM   2078  CA  GLN A 470      10.400  16.274  29.286  1.00 62.01           C  
ATOM   2079  CB  GLN A 470       9.418  16.867  30.291  1.00 66.41           C  
ATOM   2080  CG  GLN A 470      10.088  17.596  31.436  1.00 75.43           C  
ATOM   2081  CD  GLN A 470       9.113  17.920  32.548  1.00 81.25           C  
ATOM   2082  OE1 GLN A 470       8.818  17.070  33.386  1.00 85.96           O  
ATOM   2083  NE2 GLN A 470       8.594  19.145  32.551  1.00 81.85           N  
ATOM   2084  C   GLN A 470       9.696  15.220  28.451  1.00 56.95           C  
ATOM   2085  O   GLN A 470       9.986  14.048  28.605  1.00 58.80           O  
ATOM   2086  N   GLU A 471       8.808  15.636  27.548  1.00 53.65           N  
ATOM   2087  CA  GLU A 471       8.137  14.702  26.621  1.00 54.75           C  
ATOM   2088  CB  GLU A 471       7.442  15.452  25.497  1.00 52.89           C  
ATOM   2089  CG  GLU A 471       6.150  16.099  25.892  1.00 53.60           C  
ATOM   2090  CD  GLU A 471       5.404  16.660  24.711  1.00 54.45           C  
ATOM   2091  OE1 GLU A 471       5.713  16.291  23.541  1.00 54.22           O  
ATOM   2092  OE2 GLU A 471       4.473  17.466  24.961  1.00 58.17           O  
ATOM   2093  C   GLU A 471       9.070  13.684  25.953  1.00 57.09           C  
ATOM   2094  O   GLU A 471       8.713  12.522  25.780  1.00 60.55           O  
ATOM   2095  N   ILE A 472      10.251  14.145  25.572  1.00 58.22           N  
ATOM   2096  CA  ILE A 472      11.213  13.335  24.834  1.00 65.12           C  
ATOM   2097  CB  ILE A 472      12.029  14.229  23.882  1.00 65.11           C  
ATOM   2098  CG1 ILE A 472      11.089  14.924  22.905  1.00 63.29           C  
ATOM   2099  CD1 ILE A 472      11.706  16.107  22.221  1.00 66.29           C  
ATOM   2100  CG2 ILE A 472      13.001  13.416  23.055  1.00 71.21           C  
ATOM   2101  C   ILE A 472      12.128  12.509  25.741  1.00 67.78           C  
ATOM   2102  O   ILE A 472      12.742  11.577  25.269  1.00 73.60           O  
ATOM   2103  N   TYR A 473      12.195  12.830  27.029  1.00 73.12           N  
ATOM   2104  CA  TYR A 473      12.971  12.048  28.009  1.00 81.01           C  
ATOM   2105  CB  TYR A 473      13.712  12.991  28.972  1.00 86.60           C  
ATOM   2106  CG  TYR A 473      14.802  13.772  28.273  1.00 95.28           C  
ATOM   2107  CD1 TYR A 473      15.878  13.112  27.683  1.00101.33           C  
ATOM   2108  CE1 TYR A 473      16.870  13.809  27.018  1.00105.45           C  
ATOM   2109  CZ  TYR A 473      16.798  15.197  26.929  1.00107.26           C  
ATOM   2110  OH  TYR A 473      17.806  15.860  26.266  1.00114.32           O  
ATOM   2111  CE2 TYR A 473      15.748  15.879  27.513  1.00105.97           C  
ATOM   2112  CD2 TYR A 473      14.757  15.166  28.181  1.00100.97           C  
ATOM   2113  C   TYR A 473      12.144  11.014  28.799  1.00 82.09           C  
ATOM   2114  O   TYR A 473      12.710  10.073  29.357  1.00 85.50           O  
ATOM   2115  N   LYS A 474      10.822  11.181  28.830  1.00 81.76           N  
ATOM   2116  CA  LYS A 474       9.929  10.293  29.582  1.00 86.19           C  
ATOM   2117  CB  LYS A 474       8.531  10.917  29.724  1.00 90.79           C  
ATOM   2118  CG  LYS A 474       8.489  12.251  30.465  1.00 99.10           C  
ATOM   2119  CD  LYS A 474       7.804  12.197  31.825  1.00103.18           C  
ATOM   2120  CE  LYS A 474       7.724  13.594  32.429  1.00101.85           C  
ATOM   2121  NZ  LYS A 474       6.799  13.666  33.593  1.00103.09           N  
ATOM   2122  C   LYS A 474       9.782   8.943  28.887  1.00 84.51           C  
ATOM   2123  O   LYS A 474       9.499   8.897  27.691  1.00 80.24           O  
ATOM   2124  N   ASP A 475       9.953   7.862  29.648  1.00 85.42           N  
ATOM   2125  CA  ASP A 475       9.733   6.478  29.180  1.00 86.38           C  
ATOM   2126  CB  ASP A 475       8.269   6.249  28.723  1.00 90.14           C  
ATOM   2127  CG  ASP A 475       7.236   6.484  29.838  1.00 93.79           C  
ATOM   2128  OD1 ASP A 475       7.599   6.532  31.039  1.00 88.85           O  
ATOM   2129  OD2 ASP A 475       6.036   6.609  29.498  1.00 93.67           O  
ATOM   2130  C   ASP A 475      10.715   6.109  28.066  1.00 83.09           C  
ATOM   2131  O   ASP A 475      10.346   5.497  27.064  1.00 80.02           O  
ATOM   2132  N   LEU A 476      11.972   6.482  28.270  1.00 82.35           N  
ATOM   2133  CA  LEU A 476      12.998   6.376  27.244  1.00 81.27           C  
ATOM   2134  CB  LEU A 476      13.366   7.783  26.754  1.00 82.92           C  
ATOM   2135  CG  LEU A 476      14.437   7.919  25.669  1.00 85.93           C  
ATOM   2136  CD1 LEU A 476      13.944   7.315  24.381  1.00 86.92           C  
ATOM   2137  CD2 LEU A 476      14.818   9.356  25.405  1.00 87.52           C  
ATOM   2138  C   LEU A 476      14.211   5.657  27.833  1.00 81.51           C  
ATOM   2139  O   LEU A 476      14.884   6.202  28.712  1.00 82.35           O  
ATOM   2140  N   TYR A 477      14.466   4.432  27.363  1.00 83.52           N  
ATOM   2141  CA  TYR A 477      15.567   3.574  27.863  1.00 87.92           C  
ATOM   2142  CB  TYR A 477      16.950   4.129  27.483  1.00 88.30           C  
ATOM   2143  CG  TYR A 477      17.163   4.341  25.990  1.00 90.66           C  
ATOM   2144  CD1 TYR A 477      16.939   3.306  25.070  1.00 87.01           C  
ATOM   2145  CE1 TYR A 477      17.137   3.501  23.707  1.00 87.30           C  
ATOM   2146  CZ  TYR A 477      17.573   4.746  23.246  1.00 88.98           C  
ATOM   2147  OH  TYR A 477      17.773   4.958  21.903  1.00 86.82           O  
ATOM   2148  CE2 TYR A 477      17.808   5.781  24.136  1.00 88.73           C  
ATOM   2149  CD2 TYR A 477      17.606   5.578  25.496  1.00 90.20           C  
ATOM   2150  C   TYR A 477      15.504   3.359  29.379  1.00 87.33           C  
ATOM   2151  O   TYR A 477      14.440   3.485  29.987  1.00 83.55           O  
TER    2152      TYR A 477                                                      
ATOM   2153  N   ARG B 686       1.689  11.107  26.628  1.00 88.79           N  
ATOM   2154  CA  ARG B 686       0.808  11.801  25.625  1.00 91.41           C  
ATOM   2155  CB  ARG B 686      -0.035  12.915  26.284  1.00 96.21           C  
ATOM   2156  CG  ARG B 686      -0.992  12.463  27.381  1.00101.26           C  
ATOM   2157  CD  ARG B 686      -2.166  11.649  26.841  1.00106.60           C  
ATOM   2158  NE  ARG B 686      -3.075  11.214  27.911  1.00106.63           N  
ATOM   2159  CZ  ARG B 686      -2.980  10.080  28.621  1.00103.20           C  
ATOM   2160  NH1 ARG B 686      -2.005   9.193  28.410  1.00 98.29           N  
ATOM   2161  NH2 ARG B 686      -3.885   9.827  29.565  1.00 99.39           N  
ATOM   2162  C   ARG B 686       1.587  12.393  24.441  1.00 87.13           C  
ATOM   2163  O   ARG B 686       1.190  12.193  23.282  1.00 91.12           O  
ATOM   2164  N   HIS B 687       2.663  13.131  24.749  1.00 75.77           N  
ATOM   2165  CA  HIS B 687       3.514  13.836  23.751  1.00 71.60           C  
ATOM   2166  CB  HIS B 687       4.176  12.876  22.752  1.00 72.26           C  
ATOM   2167  CG  HIS B 687       4.918  11.764  23.412  1.00 70.64           C  
ATOM   2168  ND1 HIS B 687       4.501  10.453  23.350  1.00 71.84           N  
ATOM   2169  CE1 HIS B 687       5.327   9.699  24.051  1.00 70.49           C  
ATOM   2170  NE2 HIS B 687       6.258  10.476  24.573  1.00 72.35           N  
ATOM   2171  CD2 HIS B 687       6.018  11.776  24.200  1.00 71.13           C  
ATOM   2172  C   HIS B 687       2.741  14.934  23.025  1.00 69.94           C  
ATOM   2173  O   HIS B 687       2.707  14.997  21.786  1.00 63.87           O  
ATOM   2174  N   LYS B 688       2.164  15.818  23.836  1.00 68.06           N  
ATOM   2175  CA  LYS B 688       1.200  16.802  23.374  1.00 65.56           C  
ATOM   2176  CB  LYS B 688       0.509  17.483  24.565  1.00 73.52           C  
ATOM   2177  CG  LYS B 688      -0.008  16.525  25.646  1.00 79.26           C  
ATOM   2178  CD  LYS B 688      -1.075  17.155  26.541  1.00 81.45           C  
ATOM   2179  CE  LYS B 688      -1.045  16.571  27.952  1.00 84.48           C  
ATOM   2180  NZ  LYS B 688       0.019  17.191  28.798  1.00 81.35           N  
ATOM   2181  C   LYS B 688       1.864  17.832  22.465  1.00 58.75           C  
ATOM   2182  O   LYS B 688       1.338  18.160  21.401  1.00 49.87           O  
ATOM   2183  N   ILE B 689       3.027  18.331  22.883  1.00 54.15           N  
ATOM   2184  CA  ILE B 689       3.743  19.368  22.106  1.00 52.72           C  
ATOM   2185  CB  ILE B 689       4.889  19.999  22.904  1.00 54.26           C  
ATOM   2186  CG1 ILE B 689       4.374  20.616  24.221  1.00 56.20           C  
ATOM   2187  CD1 ILE B 689       5.446  20.796  25.274  1.00 56.33           C  
ATOM   2188  CG2 ILE B 689       5.569  21.080  22.068  1.00 54.93           C  
ATOM   2189  C   ILE B 689       4.294  18.798  20.789  1.00 48.35           C  
ATOM   2190  O   ILE B 689       4.133  19.395  19.729  1.00 41.38           O  
ATOM   2191  N   LEU B 690       4.932  17.634  20.871  1.00 49.13           N  
ATOM   2192  CA  LEU B 690       5.413  16.957  19.671  1.00 50.92           C  
ATOM   2193  CB  LEU B 690       6.061  15.612  20.005  1.00 51.37           C  
ATOM   2194  CG  LEU B 690       7.563  15.624  20.198  1.00 53.23           C  
ATOM   2195  CD1 LEU B 690       8.018  14.226  20.570  1.00 55.88           C  
ATOM   2196  CD2 LEU B 690       8.297  16.094  18.946  1.00 54.18           C  
ATOM   2197  C   LEU B 690       4.304  16.751  18.668  1.00 51.35           C  
ATOM   2198  O   LEU B 690       4.473  17.058  17.481  1.00 50.18           O  
ATOM   2199  N   HIS B 691       3.172  16.235  19.153  1.00 53.49           N  
ATOM   2200  CA  HIS B 691       1.945  16.134  18.338  1.00 55.53           C  
ATOM   2201  CB  HIS B 691       0.760  15.648  19.187  1.00 60.30           C  
ATOM   2202  CG  HIS B 691       0.565  14.165  19.166  1.00 62.67           C  
ATOM   2203  ND1 HIS B 691       1.086  13.330  20.132  1.00 68.17           N  
ATOM   2204  CE1 HIS B 691       0.759  12.079  19.857  1.00 67.89           C  
ATOM   2205  NE2 HIS B 691       0.043  12.074  18.747  1.00 73.00           N  
ATOM   2206  CD2 HIS B 691      -0.096  13.367  18.296  1.00 67.38           C  
ATOM   2207  C   HIS B 691       1.572  17.449  17.661  1.00 57.16           C  
ATOM   2208  O   HIS B 691       1.264  17.496  16.458  1.00 57.76           O  
ATOM   2209  N   ARG B 692       1.596  18.514  18.451  1.00 57.23           N  
ATOM   2210  CA  ARG B 692       1.279  19.850  17.956  1.00 61.70           C  
ATOM   2211  CB  ARG B 692       1.198  20.855  19.123  1.00 66.36           C  
ATOM   2212  CG  ARG B 692       0.030  21.833  19.035  1.00 73.25           C  
ATOM   2213  CD  ARG B 692      -0.586  22.126  20.402  1.00 76.04           C  
ATOM   2214  NE  ARG B 692       0.397  22.631  21.361  1.00 73.44           N  
ATOM   2215  CZ  ARG B 692       0.603  22.159  22.594  1.00 78.99           C  
ATOM   2216  NH1 ARG B 692      -0.110  21.152  23.097  1.00 83.11           N  
ATOM   2217  NH2 ARG B 692       1.540  22.718  23.351  1.00 82.67           N  
ATOM   2218  C   ARG B 692       2.277  20.295  16.873  1.00 59.12           C  
ATOM   2219  O   ARG B 692       1.867  20.748  15.801  1.00 64.72           O  
ATOM   2220  N   LEU B 693       3.573  20.132  17.134  1.00 55.01           N  
ATOM   2221  CA  LEU B 693       4.614  20.458  16.125  1.00 53.77           C  
ATOM   2222  CB  LEU B 693       6.039  20.252  16.682  1.00 50.13           C  
ATOM   2223  CG  LEU B 693       6.451  21.081  17.901  1.00 48.24           C  
ATOM   2224  CD1 LEU B 693       7.760  20.573  18.475  1.00 48.18           C  
ATOM   2225  CD2 LEU B 693       6.551  22.557  17.570  1.00 50.58           C  
ATOM   2226  C   LEU B 693       4.459  19.650  14.827  1.00 52.41           C  
ATOM   2227  O   LEU B 693       4.609  20.205  13.736  1.00 48.83           O  
ATOM   2228  N   LEU B 694       4.154  18.358  14.950  1.00 52.16           N  
ATOM   2229  CA  LEU B 694       3.937  17.502  13.763  1.00 57.65           C  
ATOM   2230  CB  LEU B 694       3.929  16.030  14.141  1.00 53.28           C  
ATOM   2231  CG  LEU B 694       5.320  15.495  14.466  1.00 52.91           C  
ATOM   2232  CD1 LEU B 694       5.219  14.277  15.382  1.00 54.56           C  
ATOM   2233  CD2 LEU B 694       6.080  15.189  13.186  1.00 50.66           C  
ATOM   2234  C   LEU B 694       2.677  17.824  12.942  1.00 67.17           C  
ATOM   2235  O   LEU B 694       2.738  17.887  11.714  1.00 69.11           O  
ATOM   2236  N   GLN B 695       1.543  18.009  13.612  1.00 76.92           N  
ATOM   2237  CA  GLN B 695       0.266  18.229  12.920  1.00 83.03           C  
ATOM   2238  CB  GLN B 695      -0.898  18.002  13.882  1.00 88.35           C  
ATOM   2239  CG  GLN B 695      -1.022  16.547  14.334  1.00 93.49           C  
ATOM   2240  CD  GLN B 695      -2.162  16.309  15.323  1.00 97.62           C  
ATOM   2241  OE1 GLN B 695      -1.938  15.883  16.461  1.00 98.74           O  
ATOM   2242  NE2 GLN B 695      -3.391  16.567  14.885  1.00 95.75           N  
ATOM   2243  C   GLN B 695       0.164  19.606  12.270  1.00 84.59           C  
ATOM   2244  O   GLN B 695      -0.492  19.760  11.241  1.00 83.35           O  
ATOM   2245  N   GLU B 696       0.838  20.588  12.861  1.00 92.90           N  
ATOM   2246  CA  GLU B 696       0.728  21.986  12.449  1.00 97.80           C  
ATOM   2247  CB  GLU B 696       0.485  22.863  13.686  1.00103.06           C  
ATOM   2248  CG  GLU B 696      -0.729  22.437  14.510  1.00107.88           C  
ATOM   2249  CD  GLU B 696      -1.148  23.469  15.546  1.00116.00           C  
ATOM   2250  OE1 GLU B 696      -1.458  23.086  16.695  1.00117.57           O  
ATOM   2251  OE2 GLU B 696      -1.177  24.672  15.215  1.00120.33           O  
ATOM   2252  C   GLU B 696       1.970  22.443  11.678  1.00 94.91           C  
ATOM   2253  O   GLU B 696       2.790  23.220  12.178  1.00 97.46           O  
TER    2254      GLU B 696                                                      
HETATM 2255  OAD T53 A 501      17.842  18.747  28.205  1.00 54.78           O  
HETATM 2256  NBR T53 A 501      18.526  18.773  26.994  1.00 56.33           N  
HETATM 2257  OAE T53 A 501      18.120  17.951  25.947  1.00 63.06           O  
HETATM 2258  CBM T53 A 501      19.623  19.627  26.828  1.00 48.30           C  
HETATM 2259  CAU T53 A 501      20.126  19.835  25.570  1.00 51.44           C  
HETATM 2260  CAM T53 A 501      20.166  20.258  27.940  1.00 44.74           C  
HETATM 2261  CAI T53 A 501      21.248  21.108  27.781  1.00 47.05           C  
HETATM 2262  CAL T53 A 501      21.760  21.306  26.508  1.00 46.02           C  
HETATM 2263  CBL T53 A 501      21.191  20.694  25.413  1.00 49.32           C  
HETATM 2264  CBG T53 A 501      21.698  20.840  24.027  1.00 44.61           C  
HETATM 2265  OAC T53 A 501      21.718  19.897  23.388  1.00 48.28           O  
HETATM 2266  NBD T53 A 501      22.128  21.844  23.357  1.00 43.33           N  
HETATM 2267  CBN T53 A 501      22.135  21.782  21.993  1.00 41.31           C  
HETATM 2268  CAP T53 A 501      21.515  20.972  21.023  1.00 40.71           C  
HETATM 2269  CAF T53 A 501      21.718  21.294  19.680  1.00 38.74           C  
HETATM 2270  CAG T53 A 501      22.489  22.420  19.306  1.00 39.51           C  
HETATM 2271  CAS T53 A 501      23.080  23.238  20.271  1.00 42.16           C  
HETATM 2272  CBO T53 A 501      22.880  22.908  21.605  1.00 42.99           C  
HETATM 2273  OBE T53 A 501      23.441  23.645  22.613  1.00 44.44           O  
HETATM 2274  CBA T53 A 501      24.318  24.739  22.372  1.00 44.61           C  
HETATM 2275  CBJ T53 A 501      24.899  25.041  23.704  1.00 46.04           C  
HETATM 2276  CAT T53 A 501      24.618  26.240  24.306  1.00 48.69           C  
HETATM 2277  CAK T53 A 501      25.685  24.104  24.339  1.00 48.55           C  
HETATM 2278  CAH T53 A 501      26.227  24.382  25.593  1.00 52.96           C  
HETATM 2279  CAJ T53 A 501      25.960  25.601  26.209  1.00 52.41           C  
HETATM 2280  CBH T53 A 501      25.153  26.536  25.560  1.00 50.46           C  
HETATM 2281  CAV T53 A 501      24.893  27.832  26.268  1.00 49.77           C  
HETATM 2282  NBC T53 A 501      23.996  28.654  25.520  1.00 53.06           N  
HETATM 2283  CBF T53 A 501      23.798  29.919  25.805  1.00 60.05           C  
HETATM 2284  OAB T53 A 501      24.349  30.476  26.732  1.00 66.43           O  
HETATM 2285  CBK T53 A 501      22.808  30.645  24.970  1.00 63.75           C  
HETATM 2286  CAR T53 A 501      22.649  32.011  25.148  1.00 61.71           C  
HETATM 2287  CAO T53 A 501      21.710  32.671  24.404  1.00 67.00           C  
HETATM 2288  CAQ T53 A 501      22.021  29.942  24.047  1.00 68.63           C  
HETATM 2289  CAN T53 A 501      21.098  30.601  23.293  1.00 70.40           C  
HETATM 2290  CBI T53 A 501      20.941  31.956  23.470  1.00 73.60           C  
HETATM 2291  CBB T53 A 501      19.896  32.548  22.588  1.00 85.31           C  
HETATM 2292  NBQ T53 A 501      19.706  33.931  22.918  1.00 91.55           N  
HETATM 2293  CAY T53 A 501      20.665  34.772  22.228  1.00 99.05           C  
HETATM 2294  CAW T53 A 501      20.523  34.802  20.714  1.00100.00           C  
HETATM 2295  NBP T53 A 501      19.169  35.307  20.444  1.00102.91           N  
HETATM 2296  CAA T53 A 501      19.001  35.501  18.995  1.00102.98           C  
HETATM 2297  CAX T53 A 501      18.176  34.361  20.991  1.00 96.72           C  
HETATM 2298  CAZ T53 A 501      18.335  34.315  22.506  1.00 96.09           C  
HETATM 2299  O   HOH A 601      33.040  22.228  13.555  1.00 45.16           O  
HETATM 2300  O   HOH A 602      25.069  20.573  10.970  1.00 43.78           O  
HETATM 2301  O   HOH A 603      23.374  28.177  21.691  1.00 23.93           O  
HETATM 2302  O   HOH A 604      31.335  19.080  29.937  1.00 51.67           O  
HETATM 2303  O   HOH A 605      31.893  14.759   9.701  1.00 40.68           O  
HETATM 2304  O   HOH A 606      28.980  21.993   4.312  1.00 47.88           O  
HETATM 2305  O   HOH A 607      27.976  17.364  11.961  1.00 33.80           O  
HETATM 2306  O   HOH A 608       6.842  13.680   4.761  1.00 43.42           O  
HETATM 2307  O   HOH A 609      34.508  17.967   9.657  1.00 51.30           O  
HETATM 2308  O   HOH A 610      30.608  16.863  11.331  1.00 38.84           O  
HETATM 2309  O   HOH A 611      38.729  24.059  26.463  1.00 44.82           O  
HETATM 2310  O   HOH A 612      25.242  27.124   4.190  1.00 61.36           O  
HETATM 2311  O   HOH A 613      14.271   7.626  14.969  1.00 37.77           O  
HETATM 2312  O   HOH A 614      14.995  27.874  14.538  1.00 50.09           O  
HETATM 2313  O   HOH A 615      24.820  26.584  19.760  1.00 44.51           O  
HETATM 2314  O   HOH A 616      37.785  36.681  31.849  1.00 40.11           O  
HETATM 2315  O   HOH A 617      22.885  24.039  15.589  1.00 50.71           O  
HETATM 2316  O   HOH A 618       2.777   3.879   9.721  1.00 53.27           O  
HETATM 2317  O   HOH A 619      13.161  25.177  11.126  1.00 48.38           O  
HETATM 2318  O   HOH A 620      22.193  15.862  -0.179  1.00 45.78           O  
HETATM 2319  O   HOH A 621      18.944   2.099  11.556  1.00 60.55           O  
HETATM 2320  O   HOH A 622      38.661  27.498  29.643  1.00 49.23           O  
HETATM 2321  O   HOH A 623      28.918  20.456  30.560  1.00 46.99           O  
HETATM 2322  O   HOH A 624      29.722  22.549   1.592  1.00 64.18           O  
HETATM 2323  O   HOH A 625      28.722  15.257  19.186  1.00 51.81           O  
HETATM 2324  O   HOH A 626       3.775  30.961  12.836  1.00 65.95           O  
HETATM 2325  O   HOH A 627      19.782  26.266  12.846  1.00 71.99           O  
HETATM 2326  O   HOH A 628      29.468  41.715  25.591  1.00 62.93           O  
HETATM 2327  O   HOH A 629       1.797  -3.197  11.807  1.00 60.84           O  
HETATM 2328  O   HOH A 630      18.364  31.752  18.870  1.00 69.71           O  
HETATM 2329  O   HOH A 631      27.146  20.717   0.984  1.00 48.58           O  
HETATM 2330  O   HOH A 632      14.411  -2.572  11.891  1.00 76.81           O  
HETATM 2331  O   HOH A 633      33.340  19.686  28.251  1.00 49.67           O  
HETATM 2332  O   HOH A 634      13.774  27.875  23.311  1.00 40.85           O  
HETATM 2333  O   HOH A 635      32.653  20.057  12.444  1.00 57.34           O  
HETATM 2334  O   HOH A 636      36.734  37.129  23.386  1.00 55.87           O  
HETATM 2335  O   HOH A 637       4.659   4.431  17.991  1.00 64.76           O  
HETATM 2336  O   HOH A 638      37.197  11.831  21.455  1.00 55.58           O  
HETATM 2337  O   HOH A 639      18.087  -0.232   0.300  1.00103.18           O  
HETATM 2338  O   HOH A 640      22.577  39.610  28.424  1.00 82.11           O  
HETATM 2339  O   HOH A 641      18.226  23.532  -5.426  1.00 96.81           O  
HETATM 2340  O   HOH A 642      31.366   5.247   0.923  1.00 48.87           O  
HETATM 2341  O   HOH A 643      22.286  28.318   4.707  1.00 56.61           O  
HETATM 2342  O   HOH A 644      38.529  24.202  14.453  1.00 62.58           O  
HETATM 2343  O   HOH A 645      36.477  34.217  36.331  1.00 56.75           O  
HETATM 2344  O   HOH A 646      12.556  13.069  31.893  1.00 83.80           O  
HETATM 2345  O   HOH A 647       5.052   3.432  10.725  1.00 45.96           O  
HETATM 2346  O   HOH A 648      39.073  36.306  34.635  1.00 50.40           O  
HETATM 2347  O   HOH A 649      32.210   8.916  21.095  1.00 76.01           O  
HETATM 2348  O   HOH A 650       2.804  14.999  10.554  1.00 62.95           O  
HETATM 2349  O   HOH A 651      28.806  31.747   8.632  1.00 62.29           O  
HETATM 2350  O   HOH A 652      29.250  44.665  25.144  1.00 57.95           O  
HETATM 2351  O   HOH A 653      23.205   0.949  14.319  1.00 74.15           O  
HETATM 2352  O   HOH A 654      19.963   5.055  14.774  1.00 71.22           O  
HETATM 2353  O   HOH A 655      16.597   3.495  19.888  1.00 58.75           O  
HETATM 2354  O   HOH A 656      23.905  39.854  19.919  1.00 67.44           O  
HETATM 2355  O   HOH A 657      24.216  22.410  14.207  1.00 46.77           O  
HETATM 2356  O   HOH A 658      14.040   0.811  28.356  1.00 65.99           O  
HETATM 2357  O   HOH A 659      36.938  36.827  26.359  1.00 51.94           O  
HETATM 2358  O   HOH A 660      34.265  39.685  20.188  1.00 70.29           O  
HETATM 2359  O   HOH A 661      13.332  10.781  -6.194  1.00 58.86           O  
HETATM 2360  O   HOH A 662      21.897  29.547  19.576  1.00 47.69           O  
HETATM 2361  O   HOH A 663      23.444  26.236  17.163  1.00 49.48           O  
HETATM 2362  O   HOH A 664      30.966   9.985  23.538  1.00 57.93           O  
HETATM 2363  O   HOH A 665      19.379  -0.122   9.207  1.00 59.07           O  
HETATM 2364  O   HOH A 666       8.653  22.202  14.480  1.00 44.24           O  
HETATM 2365  O   HOH A 667      -0.894  11.887   6.885  1.00 71.55           O  
HETATM 2366  O   HOH A 668       2.161   9.066  20.106  1.00 74.40           O  
HETATM 2367  O   HOH A 669      13.359  34.464  25.413  1.00 70.88           O  
HETATM 2368  O   HOH A 670      10.710   9.818  37.033  1.00 75.33           O  
HETATM 2369  O   HOH A 671      28.980  29.954  40.465  1.00 62.11           O  
HETATM 2370  O   HOH A 672      20.180  27.225   6.279  1.00 49.57           O  
HETATM 2371  O   HOH A 673      40.921  22.554  16.821  1.00 55.15           O  
HETATM 2372  O   HOH A 674      22.846  21.429  11.538  1.00 65.43           O  
HETATM 2373  O   HOH A 675      21.818  24.476  12.992  1.00 54.96           O  
HETATM 2374  O   HOH A 676      14.735  15.850  23.882  1.00 90.80           O  
HETATM 2375  O   HOH A 677      25.955  22.618  30.365  1.00111.18           O  
HETATM 2376  O   HOH A 678      16.246  10.586  21.722  1.00 75.35           O  
HETATM 2377  O   HOH A 679      18.232   7.425  21.003  1.00 48.53           O  
HETATM 2378  O   HOH A 680      22.024  17.020  24.220  1.00 86.41           O  
HETATM 2379  O   HOH A 681      21.373  14.555  22.757  1.00 81.04           O  
HETATM 2380  O   HOH A 682      19.001  16.827  23.819  1.00 99.68           O  
HETATM 2381  O   HOH A 683       6.273  27.063  12.386  1.00 68.06           O  
HETATM 2382  O   HOH A 684       7.071  21.961  12.400  1.00 56.19           O  
HETATM 2383  O   HOH A 685      25.381  23.303  11.922  1.00 59.87           O  
HETATM 2384  O   HOH A 686      31.277  21.828   5.814  1.00 49.32           O  
HETATM 2385  O   HOH A 687      21.403  19.365  11.220  1.00 54.91           O  
END
