# Supplementary material for: Mechanistic elucidation guided by covalent inhibitors for the development of anti-diabetic PPARγ ligands
Source: Chem Sci. 2016 May 13;7(8):5523–9. doi: 10.1039/c6sc01279e (PMC6021786; doi:10.1039/c6sc01279e)
Supplement: Supplementary file 1 [file SC-007-C6SC01279E-s001.zip › SB1451.pdb]

HEADER    ----                                    21-MAY-15   xxxx              
COMPND    ---                                                                   
REMARK   3                                                                      
REMARK   3 REFINEMENT.                                                          
REMARK   3   PROGRAM     : REFMAC 5.8.0103                                      
REMARK   3   AUTHORS     : MURSHUDOV,SKUBAK,LEBEDEV,PANNU,                      
REMARK   3                 STEINER,NICHOLLS,WINN,LONG,VAGIN                     
REMARK   3                                                                      
REMARK   3    REFINEMENT TARGET : MAXIMUM LIKELIHOOD                            
REMARK   3                                                                      
REMARK   3  DATA USED IN REFINEMENT.                                            
REMARK   3   RESOLUTION RANGE HIGH (ANGSTROMS) :   2.75                         
REMARK   3   RESOLUTION RANGE LOW  (ANGSTROMS) :  30.00                         
REMARK   3   DATA CUTOFF            (SIGMA(F)) : NONE                           
REMARK   3   COMPLETENESS FOR RANGE        (%) :  99.64                         
REMARK   3   NUMBER OF REFLECTIONS             :    9798                        
REMARK   3                                                                      
REMARK   3  FIT TO DATA USED IN REFINEMENT.                                     
REMARK   3   CROSS-VALIDATION METHOD          : THROUGHOUT                      
REMARK   3   FREE R VALUE TEST SET SELECTION  : RANDOM                          
REMARK   3   R VALUE     (WORKING + TEST SET) : 0.19436                         
REMARK   3   R VALUE            (WORKING SET) :  0.19160                        
REMARK   3   FREE R VALUE                     :  0.24311                        
REMARK   3   FREE R VALUE TEST SET SIZE   (%) :  5.0                            
REMARK   3   FREE R VALUE TEST SET COUNT      :   516                           
REMARK   3                                                                      
REMARK   3  FIT IN THE HIGHEST RESOLUTION BIN.                                  
REMARK   3   TOTAL NUMBER OF BINS USED           :      20                      
REMARK   3   BIN RESOLUTION RANGE HIGH           :    2.750                     
REMARK   3   BIN RESOLUTION RANGE LOW            :    2.821                     
REMARK   3   REFLECTION IN BIN     (WORKING SET) :      690                     
REMARK   3   BIN COMPLETENESS (WORKING+TEST) (%) :   100.00                     
REMARK   3   BIN R VALUE           (WORKING SET) :    0.282                     
REMARK   3   BIN FREE R VALUE SET COUNT          :       31                     
REMARK   3   BIN FREE R VALUE                    :    0.377                     
REMARK   3                                                                      
REMARK   3  NUMBER OF NON-HYDROGEN ATOMS USED IN REFINEMENT.                    
REMARK   3   ALL ATOMS                :     2330                                
REMARK   3                                                                      
REMARK   3  B VALUES.                                                           
REMARK   3   FROM WILSON PLOT           (A**2) : NULL                           
REMARK   3   MEAN B VALUE      (OVERALL, A**2) :  59.267                        
REMARK   3   OVERALL ANISOTROPIC B VALUE.                                       
REMARK   3    B11 (A**2) :    -0.29                                             
REMARK   3    B22 (A**2) :    -3.16                                             
REMARK   3    B33 (A**2) :     3.45                                             
REMARK   3    B12 (A**2) :    -0.00                                             
REMARK   3    B13 (A**2) :    -0.00                                             
REMARK   3    B23 (A**2) :     0.00                                             
REMARK   3                                                                      
REMARK   3  ESTIMATED OVERALL COORDINATE ERROR.                                 
REMARK   3   ESU BASED ON R VALUE                            (A):   1.185       
REMARK   3   ESU BASED ON FREE R VALUE                       (A):   0.332       
REMARK   3   ESU BASED ON MAXIMUM LIKELIHOOD                 (A):   0.288       
REMARK   3   ESU FOR B VALUES BASED ON MAXIMUM LIKELIHOOD (A**2):  15.183       
REMARK   3                                                                      
REMARK   3 CORRELATION COEFFICIENTS.                                            
REMARK   3   CORRELATION COEFFICIENT FO-FC      :   0.950                       
REMARK   3   CORRELATION COEFFICIENT FO-FC FREE :   0.923                       
REMARK   3                                                                      
REMARK   3  RMS DEVIATIONS FROM IDEAL VALUES        COUNT    RMS    WEIGHT      
REMARK   3   BOND LENGTHS REFINED ATOMS        (A):  2335 ; 0.010 ; 0.019       
REMARK   3   BOND LENGTHS OTHERS               (A):  2335 ; 0.006 ; 0.020       
REMARK   3   BOND ANGLES REFINED ATOMS   (DEGREES):  3144 ; 1.434 ; 2.010       
REMARK   3   BOND ANGLES OTHERS          (DEGREES):  5388 ; 0.943 ; 3.000       
REMARK   3   TORSION ANGLES, PERIOD 1    (DEGREES):   276 ; 5.802 ; 5.000       
REMARK   3   TORSION ANGLES, PERIOD 2    (DEGREES):   100 ;36.219 ;25.100       
REMARK   3   TORSION ANGLES, PERIOD 3    (DEGREES):   449 ;14.278 ;15.000       
REMARK   3   TORSION ANGLES, PERIOD 4    (DEGREES):     9 ;23.109 ;15.000       
REMARK   3   CHIRAL-CENTER RESTRAINTS       (A**3):   358 ; 0.069 ; 0.200       
REMARK   3   GENERAL PLANES REFINED ATOMS      (A):  2531 ; 0.012 ; 0.020       
REMARK   3   GENERAL PLANES OTHERS             (A):   504 ; 0.017 ; 0.020       
REMARK   3                                                                      
REMARK   3  ISOTROPIC THERMAL FACTOR RESTRAINTS.     COUNT   RMS    WEIGHT      
REMARK   3   MAIN-CHAIN BOND REFINED ATOMS  (A**2):  1113 ; 3.444 ; 5.629       
REMARK   3   MAIN-CHAIN BOND OTHER ATOMS    (A**2):  1112 ; 3.442 ; 5.626       
REMARK   3   MAIN-CHAIN ANGLE REFINED ATOMS (A**2):  1386 ; 5.671 ; 8.418       
REMARK   3   MAIN-CHAIN ANGLE OTHER ATOMS (A**2)  :  1387 ; 5.670 ; 8.421       
REMARK   3   SIDE-CHAIN BOND REFINED ATOMS  (A**2):  1220 ; 3.861 ; 6.173       
REMARK   3   SIDE-CHAIN BOND OTHER ATOMS  (A**2)  :  1221 ; 3.859 ; 6.176       
REMARK   3   SIDE-CHAIN ANGLE OTHER ATOMS (A**2)  :  1759 ; 6.617 ; 9.070       
REMARK   3   LONG RANGE B REFINED ATOMS (A**2)    :  2608 ; 9.608 ;44.124       
REMARK   3   LONG RANGE B OTHER ATOMS (A**2)      :  2600 ; 9.529 ;44.127       
REMARK   3                                                                      
REMARK   3  NCS RESTRAINTS STATISTICS                                           
REMARK   3   NUMBER OF NCS GROUPS : NULL                                        
REMARK   3                                                                      
REMARK   3  TWIN DETAILS                                                        
REMARK   3   NUMBER OF TWIN DOMAINS  : NULL                                     
REMARK   3                                                                      
REMARK   3                                                                      
REMARK   3  TLS DETAILS                                                         
REMARK   3   NUMBER OF TLS GROUPS  : NULL                                       
REMARK   3                                                                      
REMARK   3                                                                      
REMARK   3  BULK SOLVENT MODELLING.                                             
REMARK   3   METHOD USED :  MASK                                                
REMARK   3   PARAMETERS FOR MASK CALCULATION                                    
REMARK   3   VDW PROBE RADIUS   :   1.20                                        
REMARK   3   ION PROBE RADIUS   :   0.80                                        
REMARK   3   SHRINKAGE RADIUS   :   0.80                                        
REMARK   3                                                                      
REMARK   3  OTHER REFINEMENT REMARKS:                                           
REMARK   3  HYDROGENS HAVE BEEN ADDED IN THE RIDING POSITIONS                   
REMARK   3  U VALUES      : REFINED INDIVIDUALLY                                
REMARK   3                                                                      
LINKR        SG  CYS A 285                 CBI T51 A 501                CYS-T51 
LINKR            LEU A 270                     SER A 274                gap     
CISPEP   1 LYS A  358    PRO A  359                    0.00                     
CRYST1   55.270  131.296   51.968  90.00  90.00  90.00 P 21 21 2                
SCALE1      0.018093  0.000000  0.000000        0.00000                         
SCALE2     -0.000000  0.007616  0.000000        0.00000                         
SCALE3      0.000000 -0.000000  0.019243        0.00000                         
ATOM      1  N   PRO A 206     -20.705   5.500  14.318  1.00108.74           N  
ATOM      2  CA  PRO A 206     -19.480   4.702  14.507  1.00108.65           C  
ATOM      3  CB  PRO A 206     -19.993   3.246  14.397  1.00110.51           C  
ATOM      4  CG  PRO A 206     -21.268   3.330  13.600  1.00107.11           C  
ATOM      5  CD  PRO A 206     -21.856   4.690  13.871  1.00106.51           C  
ATOM      6  C   PRO A 206     -18.348   5.056  13.499  1.00106.71           C  
ATOM      7  O   PRO A 206     -17.495   5.901  13.811  1.00 91.79           O  
ATOM      8  N   GLU A 207     -18.351   4.414  12.325  1.00109.24           N  
ATOM      9  CA  GLU A 207     -17.512   4.776  11.176  1.00 99.28           C  
ATOM     10  CB  GLU A 207     -17.000   3.517  10.474  1.00107.69           C  
ATOM     11  CG  GLU A 207     -16.481   2.440  11.420  1.00116.79           C  
ATOM     12  CD  GLU A 207     -15.849   1.265  10.691  1.00125.05           C  
ATOM     13  OE1 GLU A 207     -16.370   0.853   9.623  1.00125.01           O  
ATOM     14  OE2 GLU A 207     -14.829   0.744  11.198  1.00124.85           O  
ATOM     15  C   GLU A 207     -18.297   5.619  10.174  1.00 82.74           C  
ATOM     16  O   GLU A 207     -17.721   6.104   9.202  1.00 84.55           O  
ATOM     17  N   SER A 208     -19.607   5.759  10.401  1.00 68.18           N  
ATOM     18  CA  SER A 208     -20.461   6.731   9.703  1.00 64.78           C  
ATOM     19  CB  SER A 208     -21.850   6.765  10.335  1.00 64.09           C  
ATOM     20  OG  SER A 208     -22.491   5.522  10.213  1.00 64.76           O  
ATOM     21  C   SER A 208     -19.922   8.158   9.737  1.00 61.74           C  
ATOM     22  O   SER A 208     -20.015   8.882   8.765  1.00 63.08           O  
ATOM     23  N   ALA A 209     -19.368   8.554  10.870  1.00 60.65           N  
ATOM     24  CA  ALA A 209     -18.776   9.875  11.025  1.00 62.33           C  
ATOM     25  CB  ALA A 209     -18.176  10.014  12.431  1.00 62.38           C  
ATOM     26  C   ALA A 209     -17.724  10.201   9.949  1.00 59.54           C  
ATOM     27  O   ALA A 209     -17.640  11.341   9.492  1.00 59.16           O  
ATOM     28  N   ASP A 210     -16.935   9.199   9.560  1.00 58.85           N  
ATOM     29  CA  ASP A 210     -15.907   9.354   8.523  1.00 58.42           C  
ATOM     30  CB  ASP A 210     -14.957   8.165   8.554  1.00 62.15           C  
ATOM     31  CG  ASP A 210     -14.262   8.008   9.896  1.00 66.76           C  
ATOM     32  OD1 ASP A 210     -13.551   8.950  10.318  1.00 68.44           O  
ATOM     33  OD2 ASP A 210     -14.447   6.947  10.531  1.00 70.35           O  
ATOM     34  C   ASP A 210     -16.511   9.497   7.125  1.00 55.91           C  
ATOM     35  O   ASP A 210     -15.963  10.195   6.273  1.00 52.55           O  
ATOM     36  N   LEU A 211     -17.643   8.834   6.908  1.00 54.16           N  
ATOM     37  CA  LEU A 211     -18.420   8.957   5.668  1.00 55.66           C  
ATOM     38  CB  LEU A 211     -19.437   7.814   5.571  1.00 54.41           C  
ATOM     39  CG  LEU A 211     -18.838   6.405   5.492  1.00 53.93           C  
ATOM     40  CD1 LEU A 211     -19.940   5.368   5.608  1.00 55.10           C  
ATOM     41  CD2 LEU A 211     -18.045   6.190   4.210  1.00 53.10           C  
ATOM     42  C   LEU A 211     -19.157  10.281   5.520  1.00 56.49           C  
ATOM     43  O   LEU A 211     -19.296  10.807   4.410  1.00 58.21           O  
ATOM     44  N   ARG A 212     -19.689  10.769   6.634  1.00 56.38           N  
ATOM     45  CA  ARG A 212     -20.252  12.110   6.728  1.00 52.12           C  
ATOM     46  CB  ARG A 212     -20.900  12.299   8.102  1.00 55.90           C  
ATOM     47  CG  ARG A 212     -22.116  11.422   8.394  1.00 58.46           C  
ATOM     48  CD  ARG A 212     -23.195  11.556   7.338  1.00 65.13           C  
ATOM     49  NE  ARG A 212     -23.552  12.958   7.082  1.00 69.52           N  
ATOM     50  CZ  ARG A 212     -24.026  13.451   5.933  1.00 70.93           C  
ATOM     51  NH1 ARG A 212     -24.223  12.676   4.849  1.00 68.10           N  
ATOM     52  NH2 ARG A 212     -24.297  14.757   5.868  1.00 75.00           N  
ATOM     53  C   ARG A 212     -19.181  13.181   6.511  1.00 46.85           C  
ATOM     54  O   ARG A 212     -19.431  14.217   5.889  1.00 42.04           O  
ATOM     55  N   ALA A 213     -17.992  12.917   7.033  1.00 44.92           N  
ATOM     56  CA  ALA A 213     -16.856  13.818   6.874  1.00 47.68           C  
ATOM     57  CB  ALA A 213     -15.689  13.365   7.741  1.00 46.53           C  
ATOM     58  C   ALA A 213     -16.443  13.881   5.410  1.00 48.48           C  
ATOM     59  O   ALA A 213     -16.180  14.968   4.879  1.00 48.19           O  
ATOM     60  N   LEU A 214     -16.417  12.704   4.778  1.00 48.79           N  
ATOM     61  CA  LEU A 214     -16.094  12.553   3.364  1.00 46.06           C  
ATOM     62  CB  LEU A 214     -16.060  11.077   3.000  1.00 46.73           C  
ATOM     63  CG  LEU A 214     -15.655  10.681   1.581  1.00 48.08           C  
ATOM     64  CD1 LEU A 214     -14.282  11.210   1.220  1.00 49.08           C  
ATOM     65  CD2 LEU A 214     -15.675   9.171   1.454  1.00 47.67           C  
ATOM     66  C   LEU A 214     -17.093  13.292   2.485  1.00 46.76           C  
ATOM     67  O   LEU A 214     -16.705  14.068   1.627  1.00 50.03           O  
ATOM     68  N   ALA A 215     -18.375  13.059   2.727  1.00 47.81           N  
ATOM     69  CA  ALA A 215     -19.466  13.767   2.051  1.00 46.79           C  
ATOM     70  CB  ALA A 215     -20.797  13.309   2.623  1.00 47.91           C  
ATOM     71  C   ALA A 215     -19.378  15.281   2.147  1.00 48.02           C  
ATOM     72  O   ALA A 215     -19.735  15.976   1.202  1.00 46.10           O  
ATOM     73  N   LYS A 216     -18.954  15.785   3.305  1.00 54.43           N  
ATOM     74  CA  LYS A 216     -18.828  17.229   3.494  1.00 59.74           C  
ATOM     75  CB  LYS A 216     -18.840  17.655   4.974  1.00 67.20           C  
ATOM     76  CG  LYS A 216     -18.550  19.157   5.140  1.00 74.64           C  
ATOM     77  CD  LYS A 216     -19.352  19.875   6.213  1.00 83.45           C  
ATOM     78  CE  LYS A 216     -19.190  21.394   6.087  1.00 86.57           C  
ATOM     79  NZ  LYS A 216     -19.831  22.132   7.216  1.00 90.60           N  
ATOM     80  C   LYS A 216     -17.581  17.763   2.776  1.00 54.94           C  
ATOM     81  O   LYS A 216     -17.670  18.775   2.081  1.00 51.88           O  
ATOM     82  N   HIS A 217     -16.442  17.094   2.954  1.00 52.62           N  
ATOM     83  CA  HIS A 217     -15.210  17.386   2.189  1.00 52.53           C  
ATOM     84  CB  HIS A 217     -14.162  16.296   2.431  1.00 57.03           C  
ATOM     85  CG  HIS A 217     -12.874  16.524   1.701  1.00 66.93           C  
ATOM     86  ND1 HIS A 217     -11.861  17.312   2.205  1.00 71.90           N  
ATOM     87  CE1 HIS A 217     -10.857  17.334   1.346  1.00 73.08           C  
ATOM     88  NE2 HIS A 217     -11.186  16.598   0.299  1.00 71.25           N  
ATOM     89  CD2 HIS A 217     -12.443  16.081   0.495  1.00 69.57           C  
ATOM     90  C   HIS A 217     -15.488  17.500   0.687  1.00 49.05           C  
ATOM     91  O   HIS A 217     -15.055  18.441   0.025  1.00 48.51           O  
ATOM     92  N   LEU A 218     -16.227  16.533   0.165  1.00 45.67           N  
ATOM     93  CA  LEU A 218     -16.673  16.557  -1.213  1.00 44.47           C  
ATOM     94  CB  LEU A 218     -17.349  15.222  -1.569  1.00 45.54           C  
ATOM     95  CG  LEU A 218     -16.457  13.970  -1.587  1.00 44.94           C  
ATOM     96  CD1 LEU A 218     -17.296  12.721  -1.800  1.00 44.93           C  
ATOM     97  CD2 LEU A 218     -15.357  14.047  -2.628  1.00 44.67           C  
ATOM     98  C   LEU A 218     -17.592  17.747  -1.548  1.00 43.28           C  
ATOM     99  O   LEU A 218     -17.362  18.444  -2.531  1.00 43.70           O  
ATOM    100  N   TYR A 219     -18.621  17.981  -0.745  1.00 43.45           N  
ATOM    101  CA  TYR A 219     -19.483  19.156  -0.937  1.00 45.41           C  
ATOM    102  CB  TYR A 219     -20.590  19.199   0.105  1.00 48.47           C  
ATOM    103  CG  TYR A 219     -21.481  20.421   0.018  1.00 51.15           C  
ATOM    104  CD1 TYR A 219     -22.426  20.549  -0.999  1.00 52.68           C  
ATOM    105  CE1 TYR A 219     -23.252  21.660  -1.090  1.00 54.63           C  
ATOM    106  CZ  TYR A 219     -23.135  22.668  -0.149  1.00 57.21           C  
ATOM    107  OH  TYR A 219     -23.947  23.776  -0.222  1.00 57.10           O  
ATOM    108  CE2 TYR A 219     -22.202  22.564   0.874  1.00 57.25           C  
ATOM    109  CD2 TYR A 219     -21.383  21.445   0.955  1.00 54.03           C  
ATOM    110  C   TYR A 219     -18.696  20.465  -0.885  1.00 47.06           C  
ATOM    111  O   TYR A 219     -18.912  21.361  -1.686  1.00 47.88           O  
ATOM    112  N   ASP A 220     -17.767  20.577   0.049  1.00 48.00           N  
ATOM    113  CA  ASP A 220     -16.974  21.787   0.140  1.00 49.45           C  
ATOM    114  CB  ASP A 220     -16.142  21.819   1.429  1.00 54.48           C  
ATOM    115  CG  ASP A 220     -17.010  21.998   2.696  1.00 59.61           C  
ATOM    116  OD1 ASP A 220     -18.239  22.267   2.590  1.00 67.77           O  
ATOM    117  OD2 ASP A 220     -16.457  21.854   3.811  1.00 65.40           O  
ATOM    118  C   ASP A 220     -16.131  22.013  -1.108  1.00 45.98           C  
ATOM    119  O   ASP A 220     -16.140  23.112  -1.641  1.00 50.25           O  
ATOM    120  N   SER A 221     -15.448  20.988  -1.606  1.00 44.76           N  
ATOM    121  CA  SER A 221     -14.661  21.144  -2.849  1.00 43.68           C  
ATOM    122  CB  SER A 221     -13.628  20.037  -2.983  1.00 41.81           C  
ATOM    123  OG  SER A 221     -14.253  18.790  -2.999  1.00 45.11           O  
ATOM    124  C   SER A 221     -15.537  21.282  -4.122  1.00 44.42           C  
ATOM    125  O   SER A 221     -15.144  21.934  -5.094  1.00 46.53           O  
ATOM    126  N   TYR A 222     -16.724  20.684  -4.094  1.00 41.89           N  
ATOM    127  CA  TYR A 222     -17.723  20.857  -5.149  1.00 40.30           C  
ATOM    128  CB  TYR A 222     -18.958  20.044  -4.790  1.00 40.33           C  
ATOM    129  CG  TYR A 222     -20.177  20.166  -5.675  1.00 40.58           C  
ATOM    130  CD1 TYR A 222     -21.138  21.156  -5.451  1.00 40.08           C  
ATOM    131  CE1 TYR A 222     -22.283  21.247  -6.238  1.00 40.30           C  
ATOM    132  CZ  TYR A 222     -22.493  20.311  -7.249  1.00 41.66           C  
ATOM    133  OH  TYR A 222     -23.618  20.356  -8.052  1.00 43.12           O  
ATOM    134  CE2 TYR A 222     -21.553  19.315  -7.475  1.00 41.12           C  
ATOM    135  CD2 TYR A 222     -20.414  19.240  -6.686  1.00 40.63           C  
ATOM    136  C   TYR A 222     -18.096  22.309  -5.303  1.00 41.82           C  
ATOM    137  O   TYR A 222     -18.169  22.823  -6.419  1.00 41.71           O  
ATOM    138  N   ILE A 223     -18.347  22.953  -4.166  1.00 43.22           N  
ATOM    139  CA  ILE A 223     -18.683  24.373  -4.122  1.00 42.94           C  
ATOM    140  CB  ILE A 223     -19.066  24.820  -2.682  1.00 42.31           C  
ATOM    141  CG1 ILE A 223     -20.412  24.209  -2.250  1.00 42.00           C  
ATOM    142  CD1 ILE A 223     -21.608  24.470  -3.150  1.00 41.05           C  
ATOM    143  CG2 ILE A 223     -19.105  26.340  -2.542  1.00 41.77           C  
ATOM    144  C   ILE A 223     -17.547  25.219  -4.703  1.00 43.53           C  
ATOM    145  O   ILE A 223     -17.822  26.134  -5.477  1.00 41.55           O  
ATOM    146  N   LYS A 224     -16.299  24.901  -4.346  1.00 44.97           N  
ATOM    147  CA  LYS A 224     -15.128  25.610  -4.900  1.00 49.90           C  
ATOM    148  CB  LYS A 224     -13.826  25.243  -4.172  1.00 53.41           C  
ATOM    149  CG  LYS A 224     -13.568  26.031  -2.894  1.00 62.80           C  
ATOM    150  CD  LYS A 224     -12.094  25.985  -2.465  1.00 73.57           C  
ATOM    151  CE  LYS A 224     -11.734  24.723  -1.678  1.00 77.50           C  
ATOM    152  NZ  LYS A 224     -12.155  24.826  -0.250  1.00 78.37           N  
ATOM    153  C   LYS A 224     -14.927  25.397  -6.397  1.00 46.91           C  
ATOM    154  O   LYS A 224     -14.523  26.323  -7.074  1.00 48.32           O  
ATOM    155  N   SER A 225     -15.220  24.190  -6.890  1.00 45.70           N  
ATOM    156  CA  SER A 225     -14.970  23.791  -8.295  1.00 43.85           C  
ATOM    157  CB  SER A 225     -14.778  22.267  -8.401  1.00 43.91           C  
ATOM    158  OG  SER A 225     -13.709  21.792  -7.591  1.00 42.39           O  
ATOM    159  C   SER A 225     -16.058  24.202  -9.299  1.00 43.69           C  
ATOM    160  O   SER A 225     -15.757  24.405 -10.473  1.00 42.43           O  
ATOM    161  N   PHE A 226     -17.312  24.291  -8.846  1.00 44.04           N  
ATOM    162  CA  PHE A 226     -18.472  24.496  -9.734  1.00 43.43           C  
ATOM    163  CB  PHE A 226     -19.436  23.302  -9.682  1.00 39.12           C  
ATOM    164  CG  PHE A 226     -18.833  22.026 -10.186  1.00 36.10           C  
ATOM    165  CD1 PHE A 226     -18.555  21.861 -11.533  1.00 36.75           C  
ATOM    166  CE1 PHE A 226     -17.983  20.684 -12.006  1.00 36.13           C  
ATOM    167  CZ  PHE A 226     -17.671  19.672 -11.129  1.00 34.81           C  
ATOM    168  CE2 PHE A 226     -17.945  19.823  -9.780  1.00 34.82           C  
ATOM    169  CD2 PHE A 226     -18.526  20.992  -9.317  1.00 35.29           C  
ATOM    170  C   PHE A 226     -19.187  25.770  -9.334  1.00 46.86           C  
ATOM    171  O   PHE A 226     -20.002  25.749  -8.415  1.00 52.55           O  
ATOM    172  N   PRO A 227     -18.876  26.891 -10.011  1.00 53.01           N  
ATOM    173  CA  PRO A 227     -19.449  28.187  -9.636  1.00 52.05           C  
ATOM    174  CB  PRO A 227     -18.844  29.146 -10.666  1.00 54.27           C  
ATOM    175  CG  PRO A 227     -17.603  28.469 -11.140  1.00 54.99           C  
ATOM    176  CD  PRO A 227     -17.982  27.027 -11.179  1.00 56.25           C  
ATOM    177  C   PRO A 227     -20.974  28.249  -9.691  1.00 50.19           C  
ATOM    178  O   PRO A 227     -21.586  28.813  -8.789  1.00 48.89           O  
ATOM    179  N   LEU A 228     -21.570  27.668 -10.730  1.00 49.89           N  
ATOM    180  CA  LEU A 228     -23.027  27.645 -10.868  1.00 47.74           C  
ATOM    181  CB  LEU A 228     -23.417  27.884 -12.323  1.00 47.90           C  
ATOM    182  CG  LEU A 228     -24.909  28.011 -12.624  1.00 51.75           C  
ATOM    183  CD1 LEU A 228     -25.597  29.124 -11.858  1.00 50.68           C  
ATOM    184  CD2 LEU A 228     -25.064  28.244 -14.113  1.00 58.86           C  
ATOM    185  C   LEU A 228     -23.615  26.328 -10.336  1.00 46.06           C  
ATOM    186  O   LEU A 228     -23.605  25.308 -11.017  1.00 46.85           O  
ATOM    187  N   THR A 229     -24.152  26.383  -9.121  1.00 45.03           N  
ATOM    188  CA  THR A 229     -24.681  25.211  -8.423  1.00 44.17           C  
ATOM    189  CB  THR A 229     -24.595  25.382  -6.881  1.00 46.57           C  
ATOM    190  OG1 THR A 229     -25.580  26.320  -6.415  1.00 45.34           O  
ATOM    191  CG2 THR A 229     -23.170  25.840  -6.431  1.00 44.84           C  
ATOM    192  C   THR A 229     -26.132  24.976  -8.825  1.00 44.71           C  
ATOM    193  O   THR A 229     -26.772  25.843  -9.419  1.00 44.46           O  
ATOM    194  N   LYS A 230     -26.651  23.799  -8.494  1.00 44.77           N  
ATOM    195  CA  LYS A 230     -28.036  23.452  -8.821  1.00 42.78           C  
ATOM    196  CB  LYS A 230     -28.363  22.007  -8.449  1.00 41.16           C  
ATOM    197  CG  LYS A 230     -29.622  21.490  -9.136  1.00 41.26           C  
ATOM    198  CD  LYS A 230     -30.088  20.143  -8.610  1.00 41.60           C  
ATOM    199  CE  LYS A 230     -31.344  19.681  -9.340  1.00 42.85           C  
ATOM    200  NZ  LYS A 230     -31.883  18.363  -8.885  1.00 43.98           N  
ATOM    201  C   LYS A 230     -28.984  24.394  -8.104  1.00 45.09           C  
ATOM    202  O   LYS A 230     -29.941  24.887  -8.696  1.00 46.99           O  
ATOM    203  N   ALA A 231     -28.701  24.634  -6.826  1.00 46.66           N  
ATOM    204  CA  ALA A 231     -29.422  25.620  -6.013  1.00 46.54           C  
ATOM    205  CB  ALA A 231     -28.708  25.807  -4.681  1.00 44.78           C  
ATOM    206  C   ALA A 231     -29.608  26.981  -6.719  1.00 47.24           C  
ATOM    207  O   ALA A 231     -30.719  27.508  -6.758  1.00 46.80           O  
ATOM    208  N   LYS A 232     -28.525  27.528  -7.272  1.00 47.61           N  
ATOM    209  CA  LYS A 232     -28.577  28.789  -8.016  1.00 51.81           C  
ATOM    210  CB  LYS A 232     -27.183  29.257  -8.423  1.00 57.24           C  
ATOM    211  CG  LYS A 232     -26.232  29.608  -7.294  1.00 65.97           C  
ATOM    212  CD  LYS A 232     -24.979  30.291  -7.851  1.00 76.15           C  
ATOM    213  CE  LYS A 232     -23.698  30.005  -7.065  1.00 78.73           C  
ATOM    214  NZ  LYS A 232     -23.666  30.544  -5.679  1.00 80.75           N  
ATOM    215  C   LYS A 232     -29.400  28.636  -9.291  1.00 51.98           C  
ATOM    216  O   LYS A 232     -30.192  29.514  -9.633  1.00 53.94           O  
ATOM    217  N   ALA A 233     -29.183  27.533 -10.003  1.00 49.25           N  
ATOM    218  CA  ALA A 233     -29.876  27.274 -11.251  1.00 47.95           C  
ATOM    219  CB  ALA A 233     -29.321  26.036 -11.940  1.00 48.03           C  
ATOM    220  C   ALA A 233     -31.380  27.142 -11.044  1.00 48.58           C  
ATOM    221  O   ALA A 233     -32.142  27.714 -11.814  1.00 48.62           O  
ATOM    222  N   ARG A 234     -31.805  26.396 -10.019  1.00 52.64           N  
ATOM    223  CA  ARG A 234     -33.244  26.276  -9.695  1.00 54.98           C  
ATOM    224  CB  ARG A 234     -33.539  25.238  -8.608  1.00 54.98           C  
ATOM    225  CG  ARG A 234     -33.008  23.828  -8.806  1.00 59.09           C  
ATOM    226  CD  ARG A 234     -32.943  23.333 -10.244  1.00 63.43           C  
ATOM    227  NE  ARG A 234     -34.250  23.215 -10.884  1.00 68.98           N  
ATOM    228  CZ  ARG A 234     -34.467  22.669 -12.090  1.00 77.61           C  
ATOM    229  NH1 ARG A 234     -33.471  22.156 -12.844  1.00 70.14           N  
ATOM    230  NH2 ARG A 234     -35.714  22.645 -12.556  1.00 80.89           N  
ATOM    231  C   ARG A 234     -33.818  27.623  -9.250  1.00 56.48           C  
ATOM    232  O   ARG A 234     -34.916  27.990  -9.672  1.00 57.99           O  
ATOM    233  N   ALA A 235     -33.069  28.347  -8.408  1.00 55.28           N  
ATOM    234  CA  ALA A 235     -33.438  29.706  -7.991  1.00 53.87           C  
ATOM    235  CB  ALA A 235     -32.334  30.352  -7.173  1.00 51.40           C  
ATOM    236  C   ALA A 235     -33.767  30.567  -9.208  1.00 55.84           C  
ATOM    237  O   ALA A 235     -34.855  31.116  -9.296  1.00 60.45           O  
ATOM    238  N   ILE A 236     -32.841  30.637 -10.158  1.00 53.07           N  
ATOM    239  CA  ILE A 236     -33.070  31.340 -11.415  1.00 50.52           C  
ATOM    240  CB  ILE A 236     -31.811  31.314 -12.293  1.00 49.52           C  
ATOM    241  CG1 ILE A 236     -30.686  32.132 -11.645  1.00 48.02           C  
ATOM    242  CD1 ILE A 236     -29.297  31.702 -12.072  1.00 46.70           C  
ATOM    243  CG2 ILE A 236     -32.091  31.862 -13.685  1.00 50.53           C  
ATOM    244  C   ILE A 236     -34.249  30.741 -12.187  1.00 56.41           C  
ATOM    245  O   ILE A 236     -35.097  31.479 -12.663  1.00 61.48           O  
ATOM    246  N   LEU A 237     -34.308  29.416 -12.312  1.00 61.22           N  
ATOM    247  CA  LEU A 237     -35.367  28.760 -13.107  1.00 59.40           C  
ATOM    248  CB  LEU A 237     -35.041  27.283 -13.379  1.00 54.35           C  
ATOM    249  CG  LEU A 237     -34.036  26.935 -14.482  1.00 52.40           C  
ATOM    250  CD1 LEU A 237     -33.874  25.431 -14.550  1.00 52.13           C  
ATOM    251  CD2 LEU A 237     -34.432  27.441 -15.855  1.00 52.69           C  
ATOM    252  C   LEU A 237     -36.773  28.892 -12.504  1.00 66.32           C  
ATOM    253  O   LEU A 237     -37.747  28.877 -13.243  1.00 68.40           O  
ATOM    254  N   THR A 238     -36.878  29.016 -11.181  1.00 73.45           N  
ATOM    255  CA  THR A 238     -38.187  29.179 -10.501  1.00 75.48           C  
ATOM    256  CB  THR A 238     -38.292  28.272  -9.258  1.00 73.34           C  
ATOM    257  OG1 THR A 238     -37.281  28.635  -8.308  1.00 74.93           O  
ATOM    258  CG2 THR A 238     -38.151  26.795  -9.644  1.00 66.97           C  
ATOM    259  C   THR A 238     -38.491  30.632 -10.089  1.00 78.10           C  
ATOM    260  O   THR A 238     -39.571  30.935  -9.583  1.00 75.61           O  
ATOM    261  N   GLY A 239     -37.537  31.525 -10.312  1.00 83.46           N  
ATOM    262  CA  GLY A 239     -37.692  32.929  -9.956  1.00 86.03           C  
ATOM    263  C   GLY A 239     -37.661  33.226  -8.471  1.00 88.55           C  
ATOM    264  O   GLY A 239     -38.083  34.310  -8.077  1.00 93.96           O  
ATOM    265  N   LYS A 240     -37.163  32.284  -7.656  1.00 93.00           N  
ATOM    266  CA  LYS A 240     -37.004  32.485  -6.202  1.00 99.78           C  
ATOM    267  CB  LYS A 240     -36.346  31.280  -5.509  1.00 97.07           C  
ATOM    268  CG  LYS A 240     -37.293  30.164  -5.079  1.00 95.58           C  
ATOM    269  CD  LYS A 240     -36.603  29.167  -4.145  1.00 96.39           C  
ATOM    270  CE  LYS A 240     -35.578  28.277  -4.851  1.00 97.27           C  
ATOM    271  NZ  LYS A 240     -36.191  27.129  -5.580  1.00 95.68           N  
ATOM    272  C   LYS A 240     -36.159  33.730  -5.950  1.00111.91           C  
ATOM    273  O   LYS A 240     -36.582  34.635  -5.225  1.00125.80           O  
ATOM    274  N   THR A 241     -34.973  33.770  -6.557  1.00118.20           N  
ATOM    275  CA  THR A 241     -34.151  34.984  -6.555  1.00122.28           C  
ATOM    276  CB  THR A 241     -32.668  34.718  -6.953  1.00123.64           C  
ATOM    277  OG1 THR A 241     -31.846  35.807  -6.508  1.00125.80           O  
ATOM    278  CG2 THR A 241     -32.479  34.509  -8.473  1.00116.73           C  
ATOM    279  C   THR A 241     -34.821  36.013  -7.474  1.00128.01           C  
ATOM    280  O   THR A 241     -35.425  35.645  -8.495  1.00117.57           O  
ATOM    281  N   THR A 242     -34.726  37.286  -7.082  1.00136.76           N  
ATOM    282  CA  THR A 242     -35.264  38.419  -7.859  1.00135.21           C  
ATOM    283  CB  THR A 242     -36.226  39.294  -7.003  1.00127.62           C  
ATOM    284  OG1 THR A 242     -37.102  38.445  -6.251  1.00124.17           O  
ATOM    285  CG2 THR A 242     -37.092  40.225  -7.868  1.00120.33           C  
ATOM    286  C   THR A 242     -34.108  39.245  -8.477  1.00135.07           C  
ATOM    287  O   THR A 242     -34.112  40.477  -8.433  1.00127.41           O  
ATOM    288  N   ASP A 243     -33.104  38.545  -9.020  1.00134.74           N  
ATOM    289  CA  ASP A 243     -32.259  39.087 -10.088  1.00131.13           C  
ATOM    290  CB  ASP A 243     -31.006  38.226 -10.334  1.00128.21           C  
ATOM    291  CG  ASP A 243     -30.039  38.218  -9.163  1.00129.30           C  
ATOM    292  OD1 ASP A 243     -30.029  39.173  -8.360  1.00130.36           O  
ATOM    293  OD2 ASP A 243     -29.268  37.242  -9.061  1.00130.17           O  
ATOM    294  C   ASP A 243     -33.127  39.079 -11.346  1.00126.87           C  
ATOM    295  O   ASP A 243     -34.111  38.326 -11.423  1.00120.09           O  
ATOM    296  N   LYS A 244     -32.774  39.920 -12.318  1.00121.20           N  
ATOM    297  CA  LYS A 244     -33.507  39.985 -13.590  1.00114.11           C  
ATOM    298  CB  LYS A 244     -32.973  41.106 -14.482  1.00111.83           C  
ATOM    299  CG  LYS A 244     -33.378  42.475 -13.978  1.00117.33           C  
ATOM    300  CD  LYS A 244     -32.869  43.596 -14.860  1.00121.25           C  
ATOM    301  CE  LYS A 244     -33.196  44.936 -14.218  1.00123.30           C  
ATOM    302  NZ  LYS A 244     -32.696  46.087 -15.012  1.00127.22           N  
ATOM    303  C   LYS A 244     -33.460  38.634 -14.322  1.00105.38           C  
ATOM    304  O   LYS A 244     -32.375  38.067 -14.542  1.00104.20           O  
ATOM    305  N   SER A 245     -34.651  38.133 -14.667  1.00 86.78           N  
ATOM    306  CA  SER A 245     -34.838  36.828 -15.307  1.00 78.12           C  
ATOM    307  CB  SER A 245     -36.273  36.689 -15.844  1.00 75.63           C  
ATOM    308  OG  SER A 245     -37.232  36.706 -14.814  1.00 74.25           O  
ATOM    309  C   SER A 245     -33.889  36.588 -16.483  1.00 72.95           C  
ATOM    310  O   SER A 245     -33.441  37.547 -17.131  1.00 72.14           O  
ATOM    311  N   PRO A 246     -33.600  35.307 -16.784  1.00 62.03           N  
ATOM    312  CA  PRO A 246     -32.871  35.034 -18.015  1.00 55.86           C  
ATOM    313  CB  PRO A 246     -32.726  33.505 -18.022  1.00 57.64           C  
ATOM    314  CG  PRO A 246     -33.779  33.013 -17.087  1.00 60.52           C  
ATOM    315  CD  PRO A 246     -33.886  34.072 -16.035  1.00 60.27           C  
ATOM    316  C   PRO A 246     -33.649  35.496 -19.244  1.00 49.77           C  
ATOM    317  O   PRO A 246     -34.866  35.359 -19.295  1.00 45.20           O  
ATOM    318  N   PHE A 247     -32.933  36.052 -20.209  1.00 46.81           N  
ATOM    319  CA  PHE A 247     -33.496  36.411 -21.485  1.00 44.22           C  
ATOM    320  CB  PHE A 247     -32.493  37.251 -22.271  1.00 45.92           C  
ATOM    321  CG  PHE A 247     -33.089  37.954 -23.456  1.00 47.39           C  
ATOM    322  CD1 PHE A 247     -33.196  37.305 -24.676  1.00 46.85           C  
ATOM    323  CE1 PHE A 247     -33.746  37.940 -25.772  1.00 49.54           C  
ATOM    324  CZ  PHE A 247     -34.200  39.243 -25.658  1.00 52.51           C  
ATOM    325  CE2 PHE A 247     -34.098  39.906 -24.441  1.00 52.64           C  
ATOM    326  CD2 PHE A 247     -33.543  39.264 -23.348  1.00 49.19           C  
ATOM    327  C   PHE A 247     -33.829  35.135 -22.245  1.00 43.82           C  
ATOM    328  O   PHE A 247     -32.940  34.334 -22.545  1.00 50.08           O  
ATOM    329  N   VAL A 248     -35.105  34.942 -22.558  1.00 41.94           N  
ATOM    330  CA  VAL A 248     -35.547  33.733 -23.255  1.00 40.98           C  
ATOM    331  CB  VAL A 248     -37.050  33.472 -23.077  1.00 38.15           C  
ATOM    332  CG1 VAL A 248     -37.464  32.188 -23.783  1.00 36.98           C  
ATOM    333  CG2 VAL A 248     -37.407  33.396 -21.607  1.00 37.94           C  
ATOM    334  C   VAL A 248     -35.243  33.831 -24.746  1.00 41.71           C  
ATOM    335  O   VAL A 248     -35.562  34.831 -25.381  1.00 40.68           O  
ATOM    336  N   ILE A 249     -34.657  32.762 -25.286  1.00 46.26           N  
ATOM    337  CA  ILE A 249     -34.284  32.656 -26.712  1.00 48.59           C  
ATOM    338  CB  ILE A 249     -32.743  32.615 -26.880  1.00 52.45           C  
ATOM    339  CG1 ILE A 249     -32.198  34.033 -26.673  1.00 54.74           C  
ATOM    340  CD1 ILE A 249     -30.810  34.074 -26.132  1.00 57.89           C  
ATOM    341  CG2 ILE A 249     -32.312  32.104 -28.253  1.00 51.59           C  
ATOM    342  C   ILE A 249     -34.982  31.468 -27.362  1.00 45.66           C  
ATOM    343  O   ILE A 249     -34.668  30.319 -27.082  1.00 44.29           O  
ATOM    344  N   TYR A 250     -35.940  31.793 -28.226  1.00 48.03           N  
ATOM    345  CA  TYR A 250     -36.825  30.839 -28.882  1.00 46.38           C  
ATOM    346  CB  TYR A 250     -38.298  31.141 -28.530  1.00 48.59           C  
ATOM    347  CG  TYR A 250     -38.822  32.503 -28.982  1.00 51.70           C  
ATOM    348  CD1 TYR A 250     -38.597  33.656 -28.210  1.00 49.31           C  
ATOM    349  CE1 TYR A 250     -39.053  34.906 -28.615  1.00 48.62           C  
ATOM    350  CZ  TYR A 250     -39.764  35.034 -29.797  1.00 52.28           C  
ATOM    351  OH  TYR A 250     -40.208  36.286 -30.178  1.00 54.70           O  
ATOM    352  CE2 TYR A 250     -40.017  33.909 -30.584  1.00 54.74           C  
ATOM    353  CD2 TYR A 250     -39.547  32.647 -30.176  1.00 52.94           C  
ATOM    354  C   TYR A 250     -36.625  30.814 -30.394  1.00 47.61           C  
ATOM    355  O   TYR A 250     -37.144  29.927 -31.066  1.00 52.07           O  
ATOM    356  N   ASP A 251     -35.864  31.756 -30.943  1.00 50.67           N  
ATOM    357  CA  ASP A 251     -35.689  31.835 -32.394  1.00 53.81           C  
ATOM    358  CB  ASP A 251     -37.006  32.290 -33.076  1.00 56.26           C  
ATOM    359  CG  ASP A 251     -37.431  33.719 -32.708  1.00 54.64           C  
ATOM    360  OD1 ASP A 251     -36.746  34.430 -31.939  1.00 53.39           O  
ATOM    361  OD2 ASP A 251     -38.475  34.141 -33.232  1.00 58.02           O  
ATOM    362  C   ASP A 251     -34.517  32.733 -32.794  1.00 55.05           C  
ATOM    363  O   ASP A 251     -33.938  33.425 -31.949  1.00 52.77           O  
ATOM    364  N   MET A 252     -34.207  32.739 -34.093  1.00 59.19           N  
ATOM    365  CA  MET A 252     -33.109  33.543 -34.640  1.00 60.50           C  
ATOM    366  CB  MET A 252     -33.057  33.427 -36.165  1.00 69.23           C  
ATOM    367  CG  MET A 252     -32.727  32.021 -36.669  1.00 78.97           C  
ATOM    368  SD  MET A 252     -32.009  31.986 -38.335  1.00 99.61           S  
ATOM    369  CE  MET A 252     -32.267  30.262 -38.801  1.00 98.00           C  
ATOM    370  C   MET A 252     -33.181  35.006 -34.206  1.00 55.71           C  
ATOM    371  O   MET A 252     -32.173  35.601 -33.857  1.00 52.39           O  
ATOM    372  N   ASN A 253     -34.382  35.567 -34.189  1.00 57.25           N  
ATOM    373  CA  ASN A 253     -34.568  36.976 -33.833  1.00 55.72           C  
ATOM    374  CB  ASN A 253     -35.991  37.418 -34.145  1.00 60.35           C  
ATOM    375  CG  ASN A 253     -36.152  37.812 -35.592  1.00 64.80           C  
ATOM    376  OD1 ASN A 253     -35.680  38.872 -36.011  1.00 67.63           O  
ATOM    377  ND2 ASN A 253     -36.804  36.963 -36.369  1.00 67.73           N  
ATOM    378  C   ASN A 253     -34.226  37.340 -32.397  1.00 52.85           C  
ATOM    379  O   ASN A 253     -33.585  38.364 -32.159  1.00 51.77           O  
ATOM    380  N   SER A 254     -34.671  36.523 -31.447  1.00 48.36           N  
ATOM    381  CA  SER A 254     -34.405  36.778 -30.031  1.00 43.63           C  
ATOM    382  CB  SER A 254     -35.408  36.056 -29.146  1.00 42.13           C  
ATOM    383  OG  SER A 254     -35.513  34.694 -29.514  1.00 41.06           O  
ATOM    384  C   SER A 254     -32.984  36.366 -29.668  1.00 46.11           C  
ATOM    385  O   SER A 254     -32.402  36.903 -28.718  1.00 47.93           O  
ATOM    386  N   LEU A 255     -32.422  35.408 -30.403  1.00 45.84           N  
ATOM    387  CA  LEU A 255     -30.978  35.176 -30.341  1.00 48.89           C  
ATOM    388  CB  LEU A 255     -30.572  34.097 -31.330  1.00 46.05           C  
ATOM    389  CG  LEU A 255     -29.097  33.725 -31.406  1.00 46.25           C  
ATOM    390  CD1 LEU A 255     -28.514  33.317 -30.056  1.00 47.29           C  
ATOM    391  CD2 LEU A 255     -28.956  32.607 -32.428  1.00 46.28           C  
ATOM    392  C   LEU A 255     -30.211  36.483 -30.624  1.00 52.32           C  
ATOM    393  O   LEU A 255     -29.325  36.898 -29.841  1.00 53.79           O  
ATOM    394  N   MET A 256     -30.596  37.130 -31.725  1.00 53.01           N  
ATOM    395  CA  MET A 256     -30.050  38.413 -32.109  1.00 56.06           C  
ATOM    396  CB  MET A 256     -30.618  38.848 -33.449  1.00 65.17           C  
ATOM    397  CG  MET A 256     -29.843  39.985 -34.108  1.00 73.61           C  
ATOM    398  SD  MET A 256     -30.920  41.273 -34.778  1.00 85.46           S  
ATOM    399  CE  MET A 256     -31.330  42.193 -33.290  1.00 80.19           C  
ATOM    400  C   MET A 256     -30.312  39.493 -31.070  1.00 55.85           C  
ATOM    401  O   MET A 256     -29.408  40.254 -30.737  1.00 60.79           O  
ATOM    402  N   MET A 257     -31.536  39.575 -30.564  1.00 55.38           N  
ATOM    403  CA  MET A 257     -31.885  40.645 -29.607  1.00 57.13           C  
ATOM    404  CB  MET A 257     -33.382  40.787 -29.436  1.00 55.41           C  
ATOM    405  CG  MET A 257     -34.086  41.356 -30.646  1.00 55.79           C  
ATOM    406  SD  MET A 257     -35.848  41.134 -30.424  1.00 56.10           S  
ATOM    407  CE  MET A 257     -36.136  42.415 -29.234  1.00 59.47           C  
ATOM    408  C   MET A 257     -31.294  40.452 -28.235  1.00 57.91           C  
ATOM    409  O   MET A 257     -31.049  41.418 -27.536  1.00 60.80           O  
ATOM    410  N   GLY A 258     -31.076  39.202 -27.855  1.00 59.99           N  
ATOM    411  CA  GLY A 258     -30.527  38.880 -26.549  1.00 62.21           C  
ATOM    412  C   GLY A 258     -29.031  39.096 -26.426  1.00 66.03           C  
ATOM    413  O   GLY A 258     -28.483  38.939 -25.339  1.00 66.09           O  
ATOM    414  N   GLU A 259     -28.379  39.471 -27.526  1.00 69.33           N  
ATOM    415  CA  GLU A 259     -26.925  39.629 -27.591  1.00 71.56           C  
ATOM    416  CB  GLU A 259     -26.544  40.131 -28.990  1.00 75.64           C  
ATOM    417  CG  GLU A 259     -25.072  40.012 -29.329  1.00 79.82           C  
ATOM    418  CD  GLU A 259     -24.515  38.630 -29.035  1.00 84.66           C  
ATOM    419  OE1 GLU A 259     -25.252  37.615 -29.214  1.00 79.87           O  
ATOM    420  OE2 GLU A 259     -23.338  38.572 -28.613  1.00 86.40           O  
ATOM    421  C   GLU A 259     -26.246  40.511 -26.527  1.00 71.38           C  
ATOM    422  O   GLU A 259     -25.088  40.280 -26.197  1.00 72.88           O  
ATOM    423  N   ASP A 260     -26.949  41.516 -26.012  1.00 74.72           N  
ATOM    424  CA  ASP A 260     -26.461  42.334 -24.887  1.00 79.92           C  
ATOM    425  CB  ASP A 260     -27.466  43.465 -24.529  1.00 89.11           C  
ATOM    426  CG  ASP A 260     -27.377  44.706 -25.457  1.00 92.74           C  
ATOM    427  OD1 ASP A 260     -26.343  44.913 -26.139  1.00 94.48           O  
ATOM    428  OD2 ASP A 260     -28.360  45.495 -25.483  1.00 88.33           O  
ATOM    429  C   ASP A 260     -26.210  41.483 -23.630  1.00 76.39           C  
ATOM    430  O   ASP A 260     -25.170  41.619 -22.990  1.00 79.14           O  
ATOM    431  N   LYS A 261     -27.172  40.625 -23.282  1.00 74.33           N  
ATOM    432  CA  LYS A 261     -27.106  39.801 -22.058  1.00 72.29           C  
ATOM    433  CB  LYS A 261     -28.509  39.523 -21.533  1.00 73.97           C  
ATOM    434  CG  LYS A 261     -29.155  40.720 -20.854  1.00 79.94           C  
ATOM    435  CD  LYS A 261     -30.349  40.320 -19.991  1.00 83.30           C  
ATOM    436  CE  LYS A 261     -29.909  39.825 -18.619  1.00 88.24           C  
ATOM    437  NZ  LYS A 261     -30.955  38.990 -17.970  1.00 94.50           N  
ATOM    438  C   LYS A 261     -26.346  38.470 -22.189  1.00 68.95           C  
ATOM    439  O   LYS A 261     -25.627  38.093 -21.266  1.00 69.97           O  
ATOM    440  N   ILE A 262     -26.512  37.774 -23.318  1.00 65.45           N  
ATOM    441  CA  ILE A 262     -25.928  36.431 -23.543  1.00 63.41           C  
ATOM    442  CB  ILE A 262     -26.833  35.505 -24.423  1.00 61.74           C  
ATOM    443  CG1 ILE A 262     -26.737  35.854 -25.916  1.00 62.11           C  
ATOM    444  CD1 ILE A 262     -27.557  34.978 -26.830  1.00 59.33           C  
ATOM    445  CG2 ILE A 262     -28.274  35.557 -23.938  1.00 60.53           C  
ATOM    446  C   ILE A 262     -24.514  36.488 -24.127  1.00 64.46           C  
ATOM    447  O   ILE A 262     -23.705  35.595 -23.883  1.00 67.70           O  
ATOM    448  N   LYS A 263     -24.250  37.504 -24.939  1.00 63.32           N  
ATOM    449  CA  LYS A 263     -22.889  37.863 -25.341  1.00 68.92           C  
ATOM    450  CB  LYS A 263     -22.051  38.275 -24.109  1.00 69.50           C  
ATOM    451  CG  LYS A 263     -22.700  39.351 -23.263  1.00 73.88           C  
ATOM    452  CD  LYS A 263     -21.757  39.922 -22.218  1.00 79.37           C  
ATOM    453  CE  LYS A 263     -22.361  41.169 -21.583  1.00 84.05           C  
ATOM    454  NZ  LYS A 263     -21.477  41.783 -20.554  1.00 87.40           N  
ATOM    455  C   LYS A 263     -22.134  36.802 -26.153  1.00 68.02           C  
ATOM    456  O   LYS A 263     -21.012  36.477 -25.814  1.00 72.01           O  
ATOM    457  N   PHE A 264     -22.727  36.301 -27.237  1.00 70.45           N  
ATOM    458  CA  PHE A 264     -22.039  35.406 -28.206  1.00 71.16           C  
ATOM    459  CB  PHE A 264     -23.074  34.757 -29.153  1.00 70.27           C  
ATOM    460  CG  PHE A 264     -23.856  33.589 -28.558  1.00 67.01           C  
ATOM    461  CD1 PHE A 264     -23.981  33.380 -27.175  1.00 66.76           C  
ATOM    462  CE1 PHE A 264     -24.707  32.302 -26.672  1.00 60.27           C  
ATOM    463  CZ  PHE A 264     -25.338  31.434 -27.536  1.00 56.99           C  
ATOM    464  CE2 PHE A 264     -25.241  31.635 -28.903  1.00 61.15           C  
ATOM    465  CD2 PHE A 264     -24.507  32.700 -29.409  1.00 64.01           C  
ATOM    466  C   PHE A 264     -20.905  36.107 -29.014  1.00 79.58           C  
ATOM    467  O   PHE A 264     -20.978  36.256 -30.241  1.00 79.49           O  
ATOM    468  N   LYS A 265     -19.852  36.497 -28.288  1.00 90.40           N  
ATOM    469  CA  LYS A 265     -18.613  37.105 -28.820  1.00 88.47           C  
ATOM    470  CB  LYS A 265     -18.416  38.525 -28.263  1.00 89.61           C  
ATOM    471  CG  LYS A 265     -18.521  38.632 -26.742  1.00 89.08           C  
ATOM    472  CD  LYS A 265     -18.001  39.953 -26.194  1.00 90.25           C  
ATOM    473  CE  LYS A 265     -17.722  39.818 -24.699  1.00 93.49           C  
ATOM    474  NZ  LYS A 265     -17.789  41.099 -23.947  1.00 92.86           N  
ATOM    475  C   LYS A 265     -17.417  36.197 -28.445  1.00 92.10           C  
ATOM    476  O   LYS A 265     -16.540  36.567 -27.665  1.00 86.77           O  
ATOM    477  N   HIS A 266     -17.425  34.988 -28.998  1.00 94.18           N  
ATOM    478  CA  HIS A 266     -16.368  33.980 -28.783  1.00 91.15           C  
ATOM    479  CB  HIS A 266     -16.926  32.780 -28.015  1.00 97.73           C  
ATOM    480  CG  HIS A 266     -18.242  32.292 -28.534  1.00108.52           C  
ATOM    481  ND1 HIS A 266     -18.343  31.341 -29.524  1.00119.73           N  
ATOM    482  CE1 HIS A 266     -19.618  31.119 -29.791  1.00127.66           C  
ATOM    483  NE2 HIS A 266     -20.349  31.898 -29.013  1.00124.59           N  
ATOM    484  CD2 HIS A 266     -19.512  32.644 -28.220  1.00117.97           C  
ATOM    485  C   HIS A 266     -15.793  33.530 -30.121  1.00 89.70           C  
ATOM    486  O   HIS A 266     -15.123  32.512 -30.219  1.00 87.90           O  
ATOM    487  N   ILE A 267     -16.023  34.345 -31.138  1.00 96.30           N  
ATOM    488  CA  ILE A 267     -15.764  34.017 -32.535  1.00 97.12           C  
ATOM    489  CB  ILE A 267     -17.087  34.011 -33.371  1.00105.11           C  
ATOM    490  CG1 ILE A 267     -17.919  35.300 -33.156  1.00107.85           C  
ATOM    491  CD1 ILE A 267     -19.159  35.420 -34.024  1.00109.23           C  
ATOM    492  CG2 ILE A 267     -17.930  32.789 -33.005  1.00103.19           C  
ATOM    493  C   ILE A 267     -14.807  35.107 -32.980  1.00 90.51           C  
ATOM    494  O   ILE A 267     -14.827  35.555 -34.128  1.00 95.24           O  
ATOM    495  N   THR A 268     -13.939  35.491 -32.049  1.00 82.66           N  
ATOM    496  CA  THR A 268     -13.293  36.802 -32.059  1.00 78.56           C  
ATOM    497  CB  THR A 268     -12.588  37.056 -30.710  1.00 75.64           C  
ATOM    498  OG1 THR A 268     -11.860  35.889 -30.318  1.00 76.72           O  
ATOM    499  CG2 THR A 268     -13.593  37.329 -29.633  1.00 76.85           C  
ATOM    500  C   THR A 268     -12.356  37.107 -33.258  1.00 80.83           C  
ATOM    501  O   THR A 268     -12.155  38.280 -33.551  1.00 66.21           O  
ATOM    502  N   PRO A 269     -11.786  36.072 -33.948  1.00 98.14           N  
ATOM    503  CA  PRO A 269     -11.107  36.378 -35.221  1.00101.39           C  
ATOM    504  CB  PRO A 269     -10.418  35.050 -35.602  1.00 97.30           C  
ATOM    505  CG  PRO A 269     -10.290  34.302 -34.326  1.00 96.87           C  
ATOM    506  CD  PRO A 269     -11.529  34.670 -33.550  1.00103.86           C  
ATOM    507  C   PRO A 269     -12.068  36.856 -36.321  1.00105.42           C  
ATOM    508  O   PRO A 269     -11.673  37.670 -37.152  1.00118.15           O  
ATOM    509  N   LEU A 270     -13.310  36.369 -36.315  1.00105.91           N  
ATOM    510  CA  LEU A 270     -14.374  36.856 -37.227  1.00109.31           C  
ATOM    511  CB  LEU A 270     -14.873  38.261 -36.799  1.00105.32           C  
ATOM    512  CG  LEU A 270     -15.813  38.392 -35.584  1.00102.69           C  
ATOM    513  CD1 LEU A 270     -16.249  39.836 -35.383  1.00 99.80           C  
ATOM    514  CD2 LEU A 270     -17.045  37.504 -35.715  1.00104.31           C  
ATOM    515  C   LEU A 270     -13.984  36.852 -38.718  1.00102.23           C  
ATOM    516  O   LEU A 270     -14.349  35.943 -39.465  1.00 94.43           O  
ATOM    517  N   SER A 274     -18.599  35.926 -38.726  1.00115.82           N  
ATOM    518  CA  SER A 274     -19.559  34.999 -38.111  1.00114.94           C  
ATOM    519  CB  SER A 274     -20.562  35.770 -37.227  1.00116.27           C  
ATOM    520  OG  SER A 274     -21.606  36.358 -37.978  1.00120.89           O  
ATOM    521  C   SER A 274     -20.264  34.087 -39.150  1.00104.62           C  
ATOM    522  O   SER A 274     -19.991  34.154 -40.355  1.00 96.62           O  
ATOM    523  N   LYS A 275     -21.163  33.241 -38.660  1.00 95.95           N  
ATOM    524  CA  LYS A 275     -21.669  32.105 -39.411  1.00 92.73           C  
ATOM    525  CB  LYS A 275     -20.834  30.883 -38.986  1.00 94.79           C  
ATOM    526  CG  LYS A 275     -21.048  29.566 -39.718  1.00100.40           C  
ATOM    527  CD  LYS A 275     -20.884  29.660 -41.229  1.00102.26           C  
ATOM    528  CE  LYS A 275     -21.799  28.684 -41.951  1.00104.34           C  
ATOM    529  NZ  LYS A 275     -21.674  28.817 -43.425  1.00109.37           N  
ATOM    530  C   LYS A 275     -23.169  31.929 -39.128  1.00 90.19           C  
ATOM    531  O   LYS A 275     -23.757  32.706 -38.376  1.00 94.73           O  
ATOM    532  N   GLU A 276     -23.803  30.962 -39.783  1.00 86.16           N  
ATOM    533  CA  GLU A 276     -25.182  30.550 -39.466  1.00 83.26           C  
ATOM    534  CB  GLU A 276     -25.605  29.360 -40.332  1.00 82.10           C  
ATOM    535  CG  GLU A 276     -24.937  28.052 -39.947  1.00 81.56           C  
ATOM    536  CD  GLU A 276     -25.268  26.922 -40.882  1.00 80.03           C  
ATOM    537  OE1 GLU A 276     -26.286  26.232 -40.652  1.00 83.21           O  
ATOM    538  OE2 GLU A 276     -24.489  26.703 -41.827  1.00 76.69           O  
ATOM    539  C   GLU A 276     -25.395  30.190 -37.987  1.00 78.40           C  
ATOM    540  O   GLU A 276     -24.458  29.788 -37.280  1.00 70.89           O  
ATOM    541  N   VAL A 277     -26.650  30.298 -37.558  1.00 73.61           N  
ATOM    542  CA  VAL A 277     -27.002  30.184 -36.138  1.00 72.54           C  
ATOM    543  CB  VAL A 277     -28.507  30.448 -35.855  1.00 74.33           C  
ATOM    544  CG1 VAL A 277     -28.865  31.884 -36.187  1.00 77.51           C  
ATOM    545  CG2 VAL A 277     -29.425  29.490 -36.600  1.00 76.30           C  
ATOM    546  C   VAL A 277     -26.577  28.863 -35.490  1.00 68.58           C  
ATOM    547  O   VAL A 277     -26.064  28.868 -34.376  1.00 72.36           O  
ATOM    548  N   ALA A 278     -26.781  27.753 -36.197  1.00 59.61           N  
ATOM    549  CA  ALA A 278     -26.488  26.412 -35.685  1.00 56.80           C  
ATOM    550  CB  ALA A 278     -26.830  25.363 -36.734  1.00 56.67           C  
ATOM    551  C   ALA A 278     -25.038  26.244 -35.239  1.00 55.87           C  
ATOM    552  O   ALA A 278     -24.761  25.619 -34.206  1.00 54.72           O  
ATOM    553  N   ILE A 279     -24.132  26.814 -36.023  1.00 54.03           N  
ATOM    554  CA  ILE A 279     -22.711  26.798 -35.729  1.00 55.70           C  
ATOM    555  CB  ILE A 279     -21.879  27.220 -36.970  1.00 56.55           C  
ATOM    556  CG1 ILE A 279     -22.159  26.306 -38.182  1.00 56.79           C  
ATOM    557  CD1 ILE A 279     -22.096  24.817 -37.914  1.00 56.16           C  
ATOM    558  CG2 ILE A 279     -20.391  27.201 -36.662  1.00 56.71           C  
ATOM    559  C   ILE A 279     -22.392  27.704 -34.535  1.00 57.23           C  
ATOM    560  O   ILE A 279     -21.672  27.291 -33.621  1.00 57.47           O  
ATOM    561  N   ARG A 280     -22.920  28.925 -34.537  1.00 58.70           N  
ATOM    562  CA  ARG A 280     -22.683  29.844 -33.414  1.00 61.37           C  
ATOM    563  CB  ARG A 280     -23.239  31.251 -33.691  1.00 70.56           C  
ATOM    564  CG  ARG A 280     -22.208  32.202 -34.301  1.00 83.87           C  
ATOM    565  CD  ARG A 280     -22.740  33.623 -34.458  1.00 91.47           C  
ATOM    566  NE  ARG A 280     -23.908  33.653 -35.354  1.00 93.43           N  
ATOM    567  CZ  ARG A 280     -25.146  34.053 -35.039  1.00 92.97           C  
ATOM    568  NH1 ARG A 280     -26.097  33.999 -35.973  1.00 89.96           N  
ATOM    569  NH2 ARG A 280     -25.457  34.519 -33.822  1.00 92.36           N  
ATOM    570  C   ARG A 280     -23.197  29.310 -32.074  1.00 54.20           C  
ATOM    571  O   ARG A 280     -22.537  29.474 -31.055  1.00 52.79           O  
ATOM    572  N   ILE A 281     -24.358  28.664 -32.088  1.00 47.98           N  
ATOM    573  CA  ILE A 281     -24.907  28.027 -30.897  1.00 44.24           C  
ATOM    574  CB  ILE A 281     -26.362  27.565 -31.110  1.00 43.64           C  
ATOM    575  CG1 ILE A 281     -27.256  28.798 -31.319  1.00 45.20           C  
ATOM    576  CD1 ILE A 281     -28.714  28.503 -31.609  1.00 46.56           C  
ATOM    577  CG2 ILE A 281     -26.858  26.742 -29.910  1.00 42.23           C  
ATOM    578  C   ILE A 281     -24.035  26.857 -30.449  1.00 45.22           C  
ATOM    579  O   ILE A 281     -23.730  26.731 -29.268  1.00 44.38           O  
ATOM    580  N   PHE A 282     -23.635  26.010 -31.392  1.00 46.34           N  
ATOM    581  CA  PHE A 282     -22.848  24.836 -31.070  1.00 45.71           C  
ATOM    582  CB  PHE A 282     -22.634  23.955 -32.294  1.00 46.16           C  
ATOM    583  CG  PHE A 282     -21.907  22.668 -31.992  1.00 46.39           C  
ATOM    584  CD1 PHE A 282     -22.588  21.582 -31.477  1.00 46.01           C  
ATOM    585  CE1 PHE A 282     -21.928  20.398 -31.191  1.00 46.38           C  
ATOM    586  CZ  PHE A 282     -20.569  20.290 -31.427  1.00 49.57           C  
ATOM    587  CE2 PHE A 282     -19.867  21.378 -31.925  1.00 48.68           C  
ATOM    588  CD2 PHE A 282     -20.534  22.556 -32.201  1.00 48.10           C  
ATOM    589  C   PHE A 282     -21.514  25.229 -30.462  1.00 44.92           C  
ATOM    590  O   PHE A 282     -21.080  24.619 -29.490  1.00 44.54           O  
ATOM    591  N   GLN A 283     -20.876  26.246 -31.019  1.00 45.60           N  
ATOM    592  CA  GLN A 283     -19.631  26.757 -30.446  1.00 48.68           C  
ATOM    593  CB  GLN A 283     -18.953  27.718 -31.405  1.00 53.51           C  
ATOM    594  CG  GLN A 283     -18.244  26.995 -32.531  1.00 61.57           C  
ATOM    595  CD  GLN A 283     -17.329  27.920 -33.298  1.00 71.65           C  
ATOM    596  OE1 GLN A 283     -17.637  29.108 -33.457  1.00 75.00           O  
ATOM    597  NE2 GLN A 283     -16.194  27.389 -33.781  1.00 74.84           N  
ATOM    598  C   GLN A 283     -19.816  27.418 -29.087  1.00 45.60           C  
ATOM    599  O   GLN A 283     -18.939  27.334 -28.243  1.00 45.91           O  
ATOM    600  N   GLY A 284     -20.947  28.075 -28.875  1.00 42.72           N  
ATOM    601  CA  GLY A 284     -21.303  28.554 -27.539  1.00 42.05           C  
ATOM    602  C   GLY A 284     -21.371  27.402 -26.544  1.00 43.59           C  
ATOM    603  O   GLY A 284     -20.818  27.461 -25.440  1.00 43.09           O  
ATOM    604  N   CYS A 285     -22.047  26.341 -26.948  1.00 41.72           N  
ATOM    605  CA  CYS A 285     -22.198  25.155 -26.122  1.00 41.96           C  
ATOM    606  CB  CYS A 285     -23.193  24.219 -26.825  1.00 43.92           C  
ATOM    607  SG  CYS A 285     -23.596  22.695 -26.058  1.00 42.15           S  
ATOM    608  C   CYS A 285     -20.836  24.506 -25.890  1.00 40.26           C  
ATOM    609  O   CYS A 285     -20.489  24.121 -24.791  1.00 36.13           O  
ATOM    610  N   GLN A 286     -20.059  24.445 -26.953  1.00 44.67           N  
ATOM    611  CA  GLN A 286     -18.711  23.869 -26.943  1.00 47.56           C  
ATOM    612  CB  GLN A 286     -18.138  23.949 -28.355  1.00 50.87           C  
ATOM    613  CG  GLN A 286     -17.006  22.997 -28.639  1.00 55.59           C  
ATOM    614  CD  GLN A 286     -16.274  23.316 -29.924  1.00 61.40           C  
ATOM    615  OE1 GLN A 286     -15.055  23.275 -29.950  1.00 67.73           O  
ATOM    616  NE2 GLN A 286     -17.006  23.649 -30.994  1.00 66.64           N  
ATOM    617  C   GLN A 286     -17.764  24.579 -25.973  1.00 44.27           C  
ATOM    618  O   GLN A 286     -17.018  23.952 -25.252  1.00 45.96           O  
ATOM    619  N   PHE A 287     -17.796  25.899 -25.995  1.00 44.17           N  
ATOM    620  CA  PHE A 287     -17.021  26.755 -25.077  1.00 45.81           C  
ATOM    621  CB  PHE A 287     -17.463  28.202 -25.304  1.00 46.10           C  
ATOM    622  CG  PHE A 287     -16.659  29.233 -24.558  1.00 48.81           C  
ATOM    623  CD1 PHE A 287     -16.938  29.532 -23.216  1.00 50.13           C  
ATOM    624  CE1 PHE A 287     -16.227  30.509 -22.540  1.00 49.43           C  
ATOM    625  CZ  PHE A 287     -15.229  31.208 -23.201  1.00 48.96           C  
ATOM    626  CE2 PHE A 287     -14.957  30.941 -24.536  1.00 49.98           C  
ATOM    627  CD2 PHE A 287     -15.673  29.965 -25.212  1.00 49.35           C  
ATOM    628  C   PHE A 287     -17.221  26.396 -23.590  1.00 45.76           C  
ATOM    629  O   PHE A 287     -16.269  26.298 -22.805  1.00 48.78           O  
ATOM    630  N   ARG A 288     -18.479  26.243 -23.217  1.00 40.43           N  
ATOM    631  CA  ARG A 288     -18.844  25.947 -21.861  1.00 38.64           C  
ATOM    632  CB  ARG A 288     -20.342  26.156 -21.729  1.00 40.06           C  
ATOM    633  CG  ARG A 288     -20.944  25.826 -20.383  1.00 44.99           C  
ATOM    634  CD  ARG A 288     -20.306  26.541 -19.205  1.00 49.08           C  
ATOM    635  NE  ARG A 288     -20.665  25.812 -17.987  1.00 55.34           N  
ATOM    636  CZ  ARG A 288     -19.848  25.524 -16.974  1.00 61.06           C  
ATOM    637  NH1 ARG A 288     -20.325  24.837 -15.936  1.00 64.64           N  
ATOM    638  NH2 ARG A 288     -18.568  25.908 -16.977  1.00 65.47           N  
ATOM    639  C   ARG A 288     -18.424  24.530 -21.448  1.00 37.26           C  
ATOM    640  O   ARG A 288     -18.120  24.258 -20.276  1.00 35.38           O  
ATOM    641  N   SER A 289     -18.425  23.627 -22.416  1.00 36.82           N  
ATOM    642  CA  SER A 289     -18.000  22.256 -22.196  1.00 38.39           C  
ATOM    643  CB  SER A 289     -18.228  21.448 -23.468  1.00 39.46           C  
ATOM    644  OG  SER A 289     -18.086  20.074 -23.209  1.00 45.17           O  
ATOM    645  C   SER A 289     -16.524  22.204 -21.796  1.00 39.23           C  
ATOM    646  O   SER A 289     -16.148  21.480 -20.891  1.00 41.02           O  
ATOM    647  N   VAL A 290     -15.702  23.008 -22.460  1.00 39.38           N  
ATOM    648  CA  VAL A 290     -14.281  23.070 -22.183  1.00 39.99           C  
ATOM    649  CB  VAL A 290     -13.588  24.038 -23.158  1.00 42.06           C  
ATOM    650  CG1 VAL A 290     -12.163  24.383 -22.712  1.00 41.22           C  
ATOM    651  CG2 VAL A 290     -13.583  23.419 -24.550  1.00 42.74           C  
ATOM    652  C   VAL A 290     -14.022  23.485 -20.748  1.00 39.31           C  
ATOM    653  O   VAL A 290     -13.191  22.897 -20.073  1.00 41.85           O  
ATOM    654  N   GLU A 291     -14.726  24.512 -20.302  1.00 40.54           N  
ATOM    655  CA  GLU A 291     -14.665  24.960 -18.914  1.00 41.55           C  
ATOM    656  CB  GLU A 291     -15.429  26.278 -18.751  1.00 43.01           C  
ATOM    657  CG  GLU A 291     -14.790  27.442 -19.492  1.00 45.49           C  
ATOM    658  CD  GLU A 291     -15.507  28.765 -19.282  1.00 49.29           C  
ATOM    659  OE1 GLU A 291     -16.728  28.750 -18.994  1.00 52.14           O  
ATOM    660  OE2 GLU A 291     -14.835  29.823 -19.419  1.00 53.70           O  
ATOM    661  C   GLU A 291     -15.219  23.892 -17.956  1.00 41.14           C  
ATOM    662  O   GLU A 291     -14.677  23.694 -16.874  1.00 40.96           O  
ATOM    663  N   ALA A 292     -16.288  23.204 -18.357  1.00 40.00           N  
ATOM    664  CA  ALA A 292     -16.836  22.114 -17.552  1.00 38.36           C  
ATOM    665  CB  ALA A 292     -18.044  21.495 -18.236  1.00 37.47           C  
ATOM    666  C   ALA A 292     -15.767  21.056 -17.260  1.00 37.69           C  
ATOM    667  O   ALA A 292     -15.648  20.581 -16.125  1.00 36.02           O  
ATOM    668  N   VAL A 293     -14.966  20.728 -18.273  1.00 37.39           N  
ATOM    669  CA  VAL A 293     -13.882  19.745 -18.129  1.00 37.72           C  
ATOM    670  CB  VAL A 293     -13.250  19.373 -19.500  1.00 37.09           C  
ATOM    671  CG1 VAL A 293     -12.064  18.440 -19.331  1.00 38.03           C  
ATOM    672  CG2 VAL A 293     -14.261  18.688 -20.403  1.00 36.40           C  
ATOM    673  C   VAL A 293     -12.816  20.250 -17.150  1.00 38.54           C  
ATOM    674  O   VAL A 293     -12.311  19.477 -16.358  1.00 36.79           O  
ATOM    675  N   GLN A 294     -12.483  21.541 -17.226  1.00 42.40           N  
ATOM    676  CA  GLN A 294     -11.535  22.185 -16.304  1.00 44.26           C  
ATOM    677  CB  GLN A 294     -11.331  23.662 -16.657  1.00 49.60           C  
ATOM    678  CG  GLN A 294     -10.439  23.907 -17.867  1.00 58.30           C  
ATOM    679  CD  GLN A 294     -10.528  25.328 -18.439  1.00 66.34           C  
ATOM    680  OE1 GLN A 294     -11.030  26.265 -17.806  1.00 71.63           O  
ATOM    681  NE2 GLN A 294     -10.031  25.489 -19.656  1.00 73.61           N  
ATOM    682  C   GLN A 294     -12.016  22.105 -14.877  1.00 40.70           C  
ATOM    683  O   GLN A 294     -11.223  21.991 -13.961  1.00 42.15           O  
ATOM    684  N   GLU A 295     -13.323  22.201 -14.710  1.00 38.75           N  
ATOM    685  CA  GLU A 295     -13.965  22.155 -13.406  1.00 38.78           C  
ATOM    686  CB  GLU A 295     -15.393  22.718 -13.510  1.00 38.41           C  
ATOM    687  CG  GLU A 295     -15.445  24.215 -13.764  1.00 39.15           C  
ATOM    688  CD  GLU A 295     -16.811  24.740 -14.193  1.00 41.52           C  
ATOM    689  OE1 GLU A 295     -17.818  23.986 -14.274  1.00 41.38           O  
ATOM    690  OE2 GLU A 295     -16.873  25.951 -14.463  1.00 41.88           O  
ATOM    691  C   GLU A 295     -14.015  20.738 -12.834  1.00 38.33           C  
ATOM    692  O   GLU A 295     -13.732  20.525 -11.651  1.00 37.09           O  
ATOM    693  N   ILE A 296     -14.403  19.782 -13.671  1.00 37.12           N  
ATOM    694  CA  ILE A 296     -14.516  18.391 -13.244  1.00 37.25           C  
ATOM    695  CB  ILE A 296     -15.128  17.510 -14.351  1.00 36.04           C  
ATOM    696  CG1 ILE A 296     -16.584  17.927 -14.649  1.00 34.91           C  
ATOM    697  CD1 ILE A 296     -17.098  17.508 -16.012  1.00 33.46           C  
ATOM    698  CG2 ILE A 296     -15.127  16.050 -13.926  1.00 35.89           C  
ATOM    699  C   ILE A 296     -13.143  17.856 -12.830  1.00 39.12           C  
ATOM    700  O   ILE A 296     -13.036  17.073 -11.873  1.00 38.60           O  
ATOM    701  N   THR A 297     -12.112  18.308 -13.555  1.00 41.10           N  
ATOM    702  CA  THR A 297     -10.713  17.945 -13.319  1.00 40.31           C  
ATOM    703  CB  THR A 297      -9.816  18.422 -14.494  1.00 41.16           C  
ATOM    704  OG1 THR A 297     -10.288  17.867 -15.734  1.00 38.59           O  
ATOM    705  CG2 THR A 297      -8.362  17.986 -14.302  1.00 42.21           C  
ATOM    706  C   THR A 297     -10.219  18.489 -11.969  1.00 40.35           C  
ATOM    707  O   THR A 297      -9.640  17.753 -11.190  1.00 42.64           O  
ATOM    708  N   GLU A 298     -10.457  19.762 -11.688  1.00 40.86           N  
ATOM    709  CA  GLU A 298     -10.160  20.319 -10.373  1.00 43.81           C  
ATOM    710  CB  GLU A 298     -10.497  21.813 -10.313  1.00 49.71           C  
ATOM    711  CG  GLU A 298      -9.518  22.692 -11.077  1.00 58.22           C  
ATOM    712  CD  GLU A 298      -8.147  22.764 -10.409  1.00 65.30           C  
ATOM    713  OE1 GLU A 298      -7.224  22.024 -10.856  1.00 63.40           O  
ATOM    714  OE2 GLU A 298      -8.009  23.541  -9.427  1.00 65.57           O  
ATOM    715  C   GLU A 298     -10.922  19.595  -9.267  1.00 42.95           C  
ATOM    716  O   GLU A 298     -10.367  19.329  -8.201  1.00 45.41           O  
ATOM    717  N   TYR A 299     -12.192  19.291  -9.504  1.00 40.61           N  
ATOM    718  CA  TYR A 299     -12.967  18.556  -8.514  1.00 41.00           C  
ATOM    719  CB  TYR A 299     -14.450  18.497  -8.875  1.00 40.39           C  
ATOM    720  CG  TYR A 299     -15.260  17.739  -7.853  1.00 38.95           C  
ATOM    721  CD1 TYR A 299     -15.373  18.201  -6.545  1.00 39.26           C  
ATOM    722  CE1 TYR A 299     -16.101  17.491  -5.597  1.00 38.95           C  
ATOM    723  CZ  TYR A 299     -16.723  16.305  -5.953  1.00 38.59           C  
ATOM    724  OH  TYR A 299     -17.433  15.592  -5.026  1.00 39.53           O  
ATOM    725  CE2 TYR A 299     -16.617  15.822  -7.236  1.00 38.43           C  
ATOM    726  CD2 TYR A 299     -15.882  16.536  -8.177  1.00 39.97           C  
ATOM    727  C   TYR A 299     -12.408  17.146  -8.292  1.00 40.01           C  
ATOM    728  O   TYR A 299     -12.291  16.708  -7.162  1.00 39.80           O  
ATOM    729  N   ALA A 300     -12.035  16.455  -9.357  1.00 40.25           N  
ATOM    730  CA  ALA A 300     -11.424  15.132  -9.220  1.00 40.78           C  
ATOM    731  CB  ALA A 300     -11.086  14.545 -10.584  1.00 41.53           C  
ATOM    732  C   ALA A 300     -10.187  15.173  -8.323  1.00 40.38           C  
ATOM    733  O   ALA A 300     -10.064  14.371  -7.404  1.00 41.28           O  
ATOM    734  N   LYS A 301      -9.301  16.136  -8.549  1.00 42.23           N  
ATOM    735  CA  LYS A 301      -8.119  16.310  -7.694  1.00 45.18           C  
ATOM    736  CB  LYS A 301      -7.372  17.567  -8.090  1.00 48.24           C  
ATOM    737  CG  LYS A 301      -6.568  17.455  -9.368  1.00 51.91           C  
ATOM    738  CD  LYS A 301      -5.805  18.754  -9.566  1.00 56.35           C  
ATOM    739  CE  LYS A 301      -5.377  18.920 -11.001  1.00 60.79           C  
ATOM    740  NZ  LYS A 301      -4.540  20.142 -11.173  1.00 64.59           N  
ATOM    741  C   LYS A 301      -8.418  16.378  -6.186  1.00 46.19           C  
ATOM    742  O   LYS A 301      -7.615  15.933  -5.373  1.00 48.33           O  
ATOM    743  N   SER A 302      -9.564  16.943  -5.824  1.00 47.02           N  
ATOM    744  CA  SER A 302     -10.001  17.007  -4.429  1.00 46.39           C  
ATOM    745  CB  SER A 302     -11.084  18.074  -4.249  1.00 46.86           C  
ATOM    746  OG  SER A 302     -12.310  17.701  -4.851  1.00 44.29           O  
ATOM    747  C   SER A 302     -10.512  15.693  -3.864  1.00 47.09           C  
ATOM    748  O   SER A 302     -10.622  15.573  -2.647  1.00 53.08           O  
ATOM    749  N   ILE A 303     -10.849  14.726  -4.717  1.00 44.92           N  
ATOM    750  CA  ILE A 303     -11.353  13.434  -4.238  1.00 45.34           C  
ATOM    751  CB  ILE A 303     -11.970  12.575  -5.360  1.00 42.11           C  
ATOM    752  CG1 ILE A 303     -13.176  13.284  -5.975  1.00 38.85           C  
ATOM    753  CD1 ILE A 303     -13.646  12.643  -7.261  1.00 39.81           C  
ATOM    754  CG2 ILE A 303     -12.369  11.200  -4.824  1.00 39.45           C  
ATOM    755  C   ILE A 303     -10.173  12.679  -3.615  1.00 48.80           C  
ATOM    756  O   ILE A 303      -9.185  12.427  -4.317  1.00 47.57           O  
ATOM    757  N   PRO A 304     -10.269  12.318  -2.311  1.00 50.35           N  
ATOM    758  CA  PRO A 304      -9.127  11.712  -1.600  1.00 50.38           C  
ATOM    759  CB  PRO A 304      -9.710  11.360  -0.227  1.00 50.10           C  
ATOM    760  CG  PRO A 304     -10.816  12.331  -0.037  1.00 50.35           C  
ATOM    761  CD  PRO A 304     -11.408  12.542  -1.400  1.00 50.57           C  
ATOM    762  C   PRO A 304      -8.567  10.466  -2.269  1.00 49.83           C  
ATOM    763  O   PRO A 304      -9.315   9.536  -2.553  1.00 52.92           O  
ATOM    764  N   GLY A 305      -7.263  10.478  -2.541  1.00 50.47           N  
ATOM    765  CA  GLY A 305      -6.560   9.334  -3.135  1.00 49.00           C  
ATOM    766  C   GLY A 305      -6.448   9.339  -4.646  1.00 50.17           C  
ATOM    767  O   GLY A 305      -5.748   8.495  -5.214  1.00 50.33           O  
ATOM    768  N   PHE A 306      -7.124  10.287  -5.301  1.00 48.90           N  
ATOM    769  CA  PHE A 306      -7.252  10.274  -6.744  1.00 45.24           C  
ATOM    770  CB  PHE A 306      -8.397  11.179  -7.221  1.00 43.15           C  
ATOM    771  CG  PHE A 306      -8.453  11.356  -8.725  1.00 39.92           C  
ATOM    772  CD1 PHE A 306      -9.166  10.474  -9.523  1.00 40.64           C  
ATOM    773  CE1 PHE A 306      -9.200  10.632 -10.905  1.00 40.90           C  
ATOM    774  CZ  PHE A 306      -8.516  11.675 -11.498  1.00 39.39           C  
ATOM    775  CE2 PHE A 306      -7.805  12.558 -10.707  1.00 38.88           C  
ATOM    776  CD2 PHE A 306      -7.775  12.393  -9.335  1.00 37.63           C  
ATOM    777  C   PHE A 306      -5.919  10.660  -7.366  1.00 48.81           C  
ATOM    778  O   PHE A 306      -5.442   9.972  -8.263  1.00 49.00           O  
ATOM    779  N   VAL A 307      -5.307  11.736  -6.876  1.00 52.73           N  
ATOM    780  CA  VAL A 307      -4.002  12.193  -7.414  1.00 57.44           C  
ATOM    781  CB  VAL A 307      -3.642  13.640  -6.997  1.00 57.54           C  
ATOM    782  CG1 VAL A 307      -4.693  14.610  -7.517  1.00 60.98           C  
ATOM    783  CG2 VAL A 307      -3.462  13.781  -5.490  1.00 55.87           C  
ATOM    784  C   VAL A 307      -2.813  11.258  -7.115  1.00 60.25           C  
ATOM    785  O   VAL A 307      -1.770  11.371  -7.771  1.00 58.45           O  
ATOM    786  N   ASN A 308      -2.979  10.363  -6.129  1.00 59.87           N  
ATOM    787  CA  ASN A 308      -2.035   9.257  -5.878  1.00 57.35           C  
ATOM    788  CB  ASN A 308      -2.228   8.658  -4.483  1.00 57.81           C  
ATOM    789  CG  ASN A 308      -2.168   9.693  -3.381  1.00 59.69           C  
ATOM    790  OD1 ASN A 308      -1.561  10.756  -3.537  1.00 54.74           O  
ATOM    791  ND2 ASN A 308      -2.823   9.394  -2.256  1.00 60.76           N  
ATOM    792  C   ASN A 308      -2.157   8.108  -6.871  1.00 57.08           C  
ATOM    793  O   ASN A 308      -1.322   7.217  -6.866  1.00 57.61           O  
ATOM    794  N   LEU A 309      -3.206   8.095  -7.689  1.00 57.60           N  
ATOM    795  CA  LEU A 309      -3.334   7.096  -8.736  1.00 57.74           C  
ATOM    796  CB  LEU A 309      -4.748   7.079  -9.316  1.00 59.29           C  
ATOM    797  CG  LEU A 309      -5.910   6.724  -8.385  1.00 59.10           C  
ATOM    798  CD1 LEU A 309      -7.235   6.917  -9.113  1.00 59.59           C  
ATOM    799  CD2 LEU A 309      -5.799   5.292  -7.891  1.00 59.25           C  
ATOM    800  C   LEU A 309      -2.338   7.368  -9.853  1.00 57.92           C  
ATOM    801  O   LEU A 309      -1.831   8.476 -10.004  1.00 57.96           O  
ATOM    802  N   ASP A 310      -2.066   6.335 -10.633  1.00 60.62           N  
ATOM    803  CA  ASP A 310      -1.229   6.462 -11.814  1.00 63.30           C  
ATOM    804  CB  ASP A 310      -1.178   5.123 -12.572  1.00 66.17           C  
ATOM    805  CG  ASP A 310      -0.003   5.027 -13.539  1.00 71.23           C  
ATOM    806  OD1 ASP A 310       0.752   6.009 -13.700  1.00 74.82           O  
ATOM    807  OD2 ASP A 310       0.180   3.941 -14.129  1.00 78.57           O  
ATOM    808  C   ASP A 310      -1.819   7.553 -12.706  1.00 62.79           C  
ATOM    809  O   ASP A 310      -3.038   7.585 -12.933  1.00 63.61           O  
ATOM    810  N   LEU A 311      -0.958   8.442 -13.201  1.00 58.91           N  
ATOM    811  CA  LEU A 311      -1.387   9.567 -14.050  1.00 56.04           C  
ATOM    812  CB  LEU A 311      -0.203  10.477 -14.364  1.00 58.72           C  
ATOM    813  CG  LEU A 311      -0.468  11.864 -14.969  1.00 63.06           C  
ATOM    814  CD1 LEU A 311      -1.328  12.733 -14.060  1.00 64.70           C  
ATOM    815  CD2 LEU A 311       0.852  12.574 -15.258  1.00 64.64           C  
ATOM    816  C   LEU A 311      -2.084   9.162 -15.350  1.00 52.37           C  
ATOM    817  O   LEU A 311      -2.869   9.922 -15.888  1.00 55.72           O  
ATOM    818  N   ASN A 312      -1.805   7.967 -15.839  1.00 53.90           N  
ATOM    819  CA  ASN A 312      -2.483   7.432 -17.019  1.00 56.94           C  
ATOM    820  CB  ASN A 312      -1.791   6.149 -17.516  1.00 62.37           C  
ATOM    821  CG  ASN A 312      -0.572   6.435 -18.386  1.00 64.42           C  
ATOM    822  OD1 ASN A 312      -0.577   6.140 -19.582  1.00 65.57           O  
ATOM    823  ND2 ASN A 312       0.481   7.004 -17.790  1.00 63.95           N  
ATOM    824  C   ASN A 312      -3.922   7.111 -16.656  1.00 56.36           C  
ATOM    825  O   ASN A 312      -4.845   7.356 -17.431  1.00 57.10           O  
ATOM    826  N   ASP A 313      -4.099   6.549 -15.466  1.00 56.98           N  
ATOM    827  CA  ASP A 313      -5.424   6.272 -14.941  1.00 55.28           C  
ATOM    828  CB  ASP A 313      -5.318   5.340 -13.741  1.00 58.21           C  
ATOM    829  CG  ASP A 313      -4.871   3.952 -14.143  1.00 62.07           C  
ATOM    830  OD1 ASP A 313      -4.361   3.826 -15.279  1.00 62.96           O  
ATOM    831  OD2 ASP A 313      -5.042   2.991 -13.351  1.00 67.18           O  
ATOM    832  C   ASP A 313      -6.217   7.542 -14.627  1.00 48.92           C  
ATOM    833  O   ASP A 313      -7.366   7.658 -15.047  1.00 46.70           O  
ATOM    834  N   GLN A 314      -5.597   8.504 -13.954  1.00 44.06           N  
ATOM    835  CA  GLN A 314      -6.212   9.829 -13.783  1.00 45.43           C  
ATOM    836  CB  GLN A 314      -5.205  10.843 -13.256  1.00 43.65           C  
ATOM    837  CG  GLN A 314      -4.747  10.559 -11.847  1.00 44.05           C  
ATOM    838  CD  GLN A 314      -3.983  11.722 -11.250  1.00 47.80           C  
ATOM    839  OE1 GLN A 314      -4.384  12.890 -11.377  1.00 49.52           O  
ATOM    840  NE2 GLN A 314      -2.877  11.415 -10.578  1.00 49.38           N  
ATOM    841  C   GLN A 314      -6.804  10.358 -15.098  1.00 45.48           C  
ATOM    842  O   GLN A 314      -7.963  10.750 -15.167  1.00 48.88           O  
ATOM    843  N   VAL A 315      -5.989  10.346 -16.137  1.00 44.10           N  
ATOM    844  CA  VAL A 315      -6.417  10.722 -17.472  1.00 42.71           C  
ATOM    845  CB  VAL A 315      -5.202  10.674 -18.426  1.00 41.91           C  
ATOM    846  CG1 VAL A 315      -5.610  10.675 -19.899  1.00 41.87           C  
ATOM    847  CG2 VAL A 315      -4.287  11.851 -18.121  1.00 41.83           C  
ATOM    848  C   VAL A 315      -7.569   9.857 -17.992  1.00 41.51           C  
ATOM    849  O   VAL A 315      -8.524  10.357 -18.554  1.00 41.67           O  
ATOM    850  N   THR A 316      -7.468   8.560 -17.812  1.00 42.86           N  
ATOM    851  CA  THR A 316      -8.475   7.646 -18.335  1.00 46.13           C  
ATOM    852  CB  THR A 316      -7.930   6.211 -18.258  1.00 44.99           C  
ATOM    853  OG1 THR A 316      -6.769   6.136 -19.093  1.00 42.99           O  
ATOM    854  CG2 THR A 316      -8.970   5.173 -18.713  1.00 45.88           C  
ATOM    855  C   THR A 316      -9.848   7.789 -17.630  1.00 45.87           C  
ATOM    856  O   THR A 316     -10.903   7.732 -18.273  1.00 42.54           O  
ATOM    857  N   LEU A 317      -9.816   7.961 -16.314  1.00 43.96           N  
ATOM    858  CA  LEU A 317     -11.024   8.177 -15.540  1.00 43.38           C  
ATOM    859  CB  LEU A 317     -10.652   8.281 -14.064  1.00 41.80           C  
ATOM    860  CG  LEU A 317     -10.114   6.992 -13.418  1.00 39.98           C  
ATOM    861  CD1 LEU A 317      -9.950   7.211 -11.925  1.00 40.43           C  
ATOM    862  CD2 LEU A 317     -10.981   5.761 -13.658  1.00 39.82           C  
ATOM    863  C   LEU A 317     -11.776   9.433 -16.022  1.00 44.76           C  
ATOM    864  O   LEU A 317     -12.977   9.391 -16.321  1.00 44.27           O  
ATOM    865  N   LEU A 318     -11.042  10.530 -16.143  1.00 43.17           N  
ATOM    866  CA  LEU A 318     -11.582  11.756 -16.710  1.00 44.43           C  
ATOM    867  CB  LEU A 318     -10.560  12.875 -16.575  1.00 43.37           C  
ATOM    868  CG  LEU A 318     -10.276  13.261 -15.132  1.00 44.30           C  
ATOM    869  CD1 LEU A 318      -9.326  14.436 -15.142  1.00 47.48           C  
ATOM    870  CD2 LEU A 318     -11.529  13.635 -14.354  1.00 45.30           C  
ATOM    871  C   LEU A 318     -12.045  11.670 -18.158  1.00 44.03           C  
ATOM    872  O   LEU A 318     -13.068  12.223 -18.511  1.00 43.48           O  
ATOM    873  N   LYS A 319     -11.284  10.986 -18.989  1.00 46.95           N  
ATOM    874  CA  LYS A 319     -11.604  10.871 -20.399  1.00 48.07           C  
ATOM    875  CB  LYS A 319     -10.570   9.975 -21.078  1.00 53.93           C  
ATOM    876  CG  LYS A 319     -10.486  10.114 -22.583  1.00 61.58           C  
ATOM    877  CD  LYS A 319      -9.513   9.096 -23.172  1.00 66.92           C  
ATOM    878  CE  LYS A 319      -9.738   8.882 -24.663  1.00 70.65           C  
ATOM    879  NZ  LYS A 319      -8.743   7.948 -25.267  1.00 73.74           N  
ATOM    880  C   LYS A 319     -13.027  10.326 -20.543  1.00 46.84           C  
ATOM    881  O   LYS A 319     -13.874  10.966 -21.165  1.00 49.08           O  
ATOM    882  N   TYR A 320     -13.297   9.188 -19.905  1.00 47.00           N  
ATOM    883  CA  TYR A 320     -14.632   8.547 -19.937  1.00 49.33           C  
ATOM    884  CB  TYR A 320     -14.547   7.041 -19.601  1.00 53.13           C  
ATOM    885  CG  TYR A 320     -13.895   6.241 -20.699  1.00 59.42           C  
ATOM    886  CD1 TYR A 320     -12.500   6.195 -20.822  1.00 63.64           C  
ATOM    887  CE1 TYR A 320     -11.887   5.499 -21.854  1.00 64.84           C  
ATOM    888  CZ  TYR A 320     -12.665   4.833 -22.784  1.00 67.10           C  
ATOM    889  OH  TYR A 320     -12.046   4.147 -23.802  1.00 72.09           O  
ATOM    890  CE2 TYR A 320     -14.052   4.862 -22.691  1.00 66.72           C  
ATOM    891  CD2 TYR A 320     -14.661   5.565 -21.651  1.00 63.02           C  
ATOM    892  C   TYR A 320     -15.643   9.212 -19.008  1.00 48.18           C  
ATOM    893  O   TYR A 320     -16.825   9.241 -19.314  1.00 49.91           O  
ATOM    894  N   GLY A 321     -15.177   9.719 -17.871  1.00 46.84           N  
ATOM    895  CA  GLY A 321     -16.051  10.307 -16.860  1.00 46.34           C  
ATOM    896  C   GLY A 321     -16.702  11.638 -17.218  1.00 44.46           C  
ATOM    897  O   GLY A 321     -17.880  11.836 -16.950  1.00 43.86           O  
ATOM    898  N   VAL A 322     -15.949  12.551 -17.820  1.00 42.67           N  
ATOM    899  CA  VAL A 322     -16.453  13.906 -18.065  1.00 43.96           C  
ATOM    900  CB  VAL A 322     -15.458  14.820 -18.832  1.00 44.29           C  
ATOM    901  CG1 VAL A 322     -14.246  15.136 -17.979  1.00 42.63           C  
ATOM    902  CG2 VAL A 322     -15.061  14.234 -20.182  1.00 46.40           C  
ATOM    903  C   VAL A 322     -17.808  13.952 -18.772  1.00 44.92           C  
ATOM    904  O   VAL A 322     -18.665  14.760 -18.412  1.00 47.53           O  
ATOM    905  N   HIS A 323     -18.003  13.079 -19.749  1.00 45.44           N  
ATOM    906  CA  HIS A 323     -19.225  13.075 -20.559  1.00 46.73           C  
ATOM    907  CB  HIS A 323     -19.100  12.078 -21.683  1.00 51.29           C  
ATOM    908  CG  HIS A 323     -17.942  12.355 -22.562  1.00 57.49           C  
ATOM    909  ND1 HIS A 323     -16.762  11.650 -22.460  1.00 61.22           N  
ATOM    910  CE1 HIS A 323     -15.898  12.137 -23.332  1.00 65.39           C  
ATOM    911  NE2 HIS A 323     -16.466  13.150 -23.969  1.00 63.14           N  
ATOM    912  CD2 HIS A 323     -17.739  13.323 -23.487  1.00 57.57           C  
ATOM    913  C   HIS A 323     -20.427  12.694 -19.765  1.00 45.10           C  
ATOM    914  O   HIS A 323     -21.498  13.265 -19.924  1.00 45.09           O  
ATOM    915  N   GLU A 324     -20.249  11.693 -18.921  1.00 44.89           N  
ATOM    916  CA  GLU A 324     -21.308  11.259 -18.040  1.00 41.51           C  
ATOM    917  CB  GLU A 324     -20.916   9.967 -17.328  1.00 41.37           C  
ATOM    918  CG  GLU A 324     -20.734   8.809 -18.297  1.00 42.31           C  
ATOM    919  CD  GLU A 324     -20.256   7.525 -17.652  1.00 45.01           C  
ATOM    920  OE1 GLU A 324     -19.956   7.489 -16.436  1.00 46.45           O  
ATOM    921  OE2 GLU A 324     -20.162   6.523 -18.383  1.00 48.05           O  
ATOM    922  C   GLU A 324     -21.633  12.384 -17.076  1.00 39.41           C  
ATOM    923  O   GLU A 324     -22.798  12.610 -16.800  1.00 42.35           O  
ATOM    924  N   ILE A 325     -20.619  13.121 -16.619  1.00 36.21           N  
ATOM    925  CA  ILE A 325     -20.828  14.198 -15.641  1.00 36.32           C  
ATOM    926  CB  ILE A 325     -19.535  14.551 -14.881  1.00 35.38           C  
ATOM    927  CG1 ILE A 325     -19.201  13.402 -13.942  1.00 35.26           C  
ATOM    928  CD1 ILE A 325     -17.729  13.292 -13.689  1.00 36.90           C  
ATOM    929  CG2 ILE A 325     -19.684  15.807 -14.020  1.00 35.76           C  
ATOM    930  C   ILE A 325     -21.453  15.413 -16.274  1.00 36.15           C  
ATOM    931  O   ILE A 325     -22.248  16.079 -15.654  1.00 38.85           O  
ATOM    932  N   ILE A 326     -21.097  15.697 -17.508  1.00 38.24           N  
ATOM    933  CA  ILE A 326     -21.670  16.831 -18.228  1.00 38.96           C  
ATOM    934  CB  ILE A 326     -20.920  17.056 -19.571  1.00 41.27           C  
ATOM    935  CG1 ILE A 326     -19.671  17.920 -19.303  1.00 42.18           C  
ATOM    936  CD1 ILE A 326     -18.665  17.989 -20.432  1.00 42.95           C  
ATOM    937  CG2 ILE A 326     -21.815  17.704 -20.627  1.00 42.75           C  
ATOM    938  C   ILE A 326     -23.190  16.691 -18.393  1.00 38.98           C  
ATOM    939  O   ILE A 326     -23.916  17.664 -18.239  1.00 39.09           O  
ATOM    940  N   TYR A 327     -23.659  15.488 -18.714  1.00 40.48           N  
ATOM    941  CA  TYR A 327     -25.099  15.187 -18.740  1.00 39.74           C  
ATOM    942  CB  TYR A 327     -25.341  13.712 -19.055  1.00 41.96           C  
ATOM    943  CG  TYR A 327     -25.490  13.358 -20.519  1.00 44.71           C  
ATOM    944  CD1 TYR A 327     -24.404  13.444 -21.395  1.00 47.36           C  
ATOM    945  CE1 TYR A 327     -24.530  13.106 -22.739  1.00 47.86           C  
ATOM    946  CZ  TYR A 327     -25.756  12.660 -23.217  1.00 50.58           C  
ATOM    947  OH  TYR A 327     -25.879  12.331 -24.543  1.00 63.86           O  
ATOM    948  CE2 TYR A 327     -26.853  12.549 -22.371  1.00 47.38           C  
ATOM    949  CD2 TYR A 327     -26.719  12.896 -21.032  1.00 45.68           C  
ATOM    950  C   TYR A 327     -25.790  15.531 -17.413  1.00 38.54           C  
ATOM    951  O   TYR A 327     -26.894  16.063 -17.412  1.00 40.56           O  
ATOM    952  N   THR A 328     -25.139  15.231 -16.295  1.00 37.15           N  
ATOM    953  CA  THR A 328     -25.693  15.580 -14.980  1.00 38.87           C  
ATOM    954  CB  THR A 328     -25.025  14.839 -13.777  1.00 38.90           C  
ATOM    955  OG1 THR A 328     -23.765  15.426 -13.445  1.00 41.32           O  
ATOM    956  CG2 THR A 328     -24.826  13.393 -14.040  1.00 39.24           C  
ATOM    957  C   THR A 328     -25.622  17.105 -14.743  1.00 39.11           C  
ATOM    958  O   THR A 328     -26.530  17.687 -14.151  1.00 40.15           O  
ATOM    959  N   MET A 329     -24.535  17.733 -15.187  1.00 36.68           N  
ATOM    960  CA  MET A 329     -24.404  19.179 -15.137  1.00 37.04           C  
ATOM    961  CB  MET A 329     -23.042  19.613 -15.644  1.00 39.61           C  
ATOM    962  CG  MET A 329     -21.923  19.316 -14.665  1.00 42.11           C  
ATOM    963  SD  MET A 329     -20.313  19.804 -15.303  1.00 41.89           S  
ATOM    964  CE  MET A 329     -20.471  21.582 -15.259  1.00 41.82           C  
ATOM    965  C   MET A 329     -25.479  19.897 -15.938  1.00 35.14           C  
ATOM    966  O   MET A 329     -26.032  20.872 -15.478  1.00 37.89           O  
ATOM    967  N   LEU A 330     -25.776  19.415 -17.130  1.00 34.34           N  
ATOM    968  CA  LEU A 330     -26.870  19.984 -17.928  1.00 34.40           C  
ATOM    969  CB  LEU A 330     -26.871  19.389 -19.336  1.00 32.65           C  
ATOM    970  CG  LEU A 330     -25.831  20.026 -20.250  1.00 31.24           C  
ATOM    971  CD1 LEU A 330     -25.482  19.106 -21.400  1.00 32.51           C  
ATOM    972  CD2 LEU A 330     -26.317  21.352 -20.794  1.00 31.90           C  
ATOM    973  C   LEU A 330     -28.261  19.841 -17.293  1.00 35.19           C  
ATOM    974  O   LEU A 330     -29.085  20.761 -17.366  1.00 36.68           O  
ATOM    975  N   ALA A 331     -28.509  18.705 -16.652  1.00 35.34           N  
ATOM    976  CA  ALA A 331     -29.768  18.477 -15.943  1.00 34.28           C  
ATOM    977  CB  ALA A 331     -29.720  17.145 -15.236  1.00 33.54           C  
ATOM    978  C   ALA A 331     -30.088  19.574 -14.942  1.00 34.64           C  
ATOM    979  O   ALA A 331     -31.191  20.061 -14.908  1.00 38.29           O  
ATOM    980  N   SER A 332     -29.112  19.943 -14.125  1.00 37.31           N  
ATOM    981  CA  SER A 332     -29.224  21.073 -13.196  1.00 37.58           C  
ATOM    982  CB  SER A 332     -27.879  21.288 -12.492  1.00 37.78           C  
ATOM    983  OG  SER A 332     -27.495  20.161 -11.728  1.00 38.17           O  
ATOM    984  C   SER A 332     -29.671  22.398 -13.864  1.00 37.74           C  
ATOM    985  O   SER A 332     -30.401  23.200 -13.263  1.00 40.86           O  
ATOM    986  N   LEU A 333     -29.254  22.603 -15.105  1.00 34.88           N  
ATOM    987  CA  LEU A 333     -29.612  23.795 -15.868  1.00 37.38           C  
ATOM    988  CB  LEU A 333     -28.477  24.146 -16.818  1.00 37.17           C  
ATOM    989  CG  LEU A 333     -27.091  24.208 -16.193  1.00 38.30           C  
ATOM    990  CD1 LEU A 333     -26.059  24.215 -17.312  1.00 40.85           C  
ATOM    991  CD2 LEU A 333     -26.941  25.411 -15.279  1.00 37.37           C  
ATOM    992  C   LEU A 333     -30.884  23.658 -16.710  1.00 38.75           C  
ATOM    993  O   LEU A 333     -31.210  24.552 -17.494  1.00 37.40           O  
ATOM    994  N   MET A 334     -31.598  22.552 -16.553  1.00 40.43           N  
ATOM    995  CA  MET A 334     -32.643  22.176 -17.483  1.00 40.34           C  
ATOM    996  CB  MET A 334     -32.268  20.873 -18.182  1.00 40.53           C  
ATOM    997  CG  MET A 334     -31.503  21.070 -19.472  1.00 40.44           C  
ATOM    998  SD  MET A 334     -31.040  19.472 -20.168  1.00 41.05           S  
ATOM    999  CE  MET A 334     -30.212  20.009 -21.638  1.00 38.82           C  
ATOM   1000  C   MET A 334     -33.995  22.006 -16.817  1.00 41.23           C  
ATOM   1001  O   MET A 334     -34.093  21.656 -15.629  1.00 43.12           O  
ATOM   1002  N   ASN A 335     -35.021  22.306 -17.607  1.00 39.84           N  
ATOM   1003  CA  ASN A 335     -36.363  21.821 -17.391  1.00 39.46           C  
ATOM   1004  CB  ASN A 335     -37.286  22.947 -16.895  1.00 37.76           C  
ATOM   1005  CG  ASN A 335     -37.539  24.044 -17.932  1.00 40.14           C  
ATOM   1006  OD1 ASN A 335     -37.682  23.789 -19.133  1.00 42.37           O  
ATOM   1007  ND2 ASN A 335     -37.642  25.280 -17.460  1.00 40.65           N  
ATOM   1008  C   ASN A 335     -36.824  21.158 -18.702  1.00 43.18           C  
ATOM   1009  O   ASN A 335     -36.047  21.083 -19.677  1.00 42.60           O  
ATOM   1010  N   LYS A 336     -38.073  20.684 -18.720  1.00 46.81           N  
ATOM   1011  CA  LYS A 336     -38.665  20.020 -19.893  1.00 50.06           C  
ATOM   1012  CB  LYS A 336     -40.097  19.555 -19.576  1.00 56.18           C  
ATOM   1013  CG  LYS A 336     -41.062  20.707 -19.336  1.00 64.49           C  
ATOM   1014  CD  LYS A 336     -42.512  20.322 -19.099  1.00 69.34           C  
ATOM   1015  CE  LYS A 336     -43.356  21.596 -19.061  1.00 78.14           C  
ATOM   1016  NZ  LYS A 336     -44.530  21.527 -18.148  1.00 85.78           N  
ATOM   1017  C   LYS A 336     -38.673  20.883 -21.162  1.00 48.02           C  
ATOM   1018  O   LYS A 336     -38.743  20.345 -22.251  1.00 45.88           O  
ATOM   1019  N   ASP A 337     -38.621  22.210 -21.011  1.00 49.13           N  
ATOM   1020  CA  ASP A 337     -38.684  23.155 -22.152  1.00 51.47           C  
ATOM   1021  CB  ASP A 337     -39.880  24.099 -21.989  1.00 53.96           C  
ATOM   1022  CG  ASP A 337     -41.199  23.348 -21.830  1.00 58.46           C  
ATOM   1023  OD1 ASP A 337     -41.484  22.416 -22.634  1.00 57.24           O  
ATOM   1024  OD2 ASP A 337     -41.933  23.679 -20.871  1.00 60.79           O  
ATOM   1025  C   ASP A 337     -37.437  23.980 -22.463  1.00 47.98           C  
ATOM   1026  O   ASP A 337     -37.444  24.713 -23.443  1.00 50.81           O  
ATOM   1027  N   GLY A 338     -36.368  23.875 -21.684  1.00 46.05           N  
ATOM   1028  CA  GLY A 338     -35.101  24.493 -22.104  1.00 43.53           C  
ATOM   1029  C   GLY A 338     -33.955  24.429 -21.119  1.00 41.02           C  
ATOM   1030  O   GLY A 338     -34.050  23.762 -20.091  1.00 41.31           O  
ATOM   1031  N   VAL A 339     -32.887  25.149 -21.455  1.00 38.08           N  
ATOM   1032  CA  VAL A 339     -31.629  25.148 -20.713  1.00 39.43           C  
ATOM   1033  CB  VAL A 339     -30.532  24.309 -21.467  1.00 39.10           C  
ATOM   1034  CG1 VAL A 339     -30.125  24.929 -22.806  1.00 37.29           C  
ATOM   1035  CG2 VAL A 339     -29.299  24.066 -20.597  1.00 37.85           C  
ATOM   1036  C   VAL A 339     -31.116  26.584 -20.423  1.00 40.98           C  
ATOM   1037  O   VAL A 339     -31.163  27.454 -21.303  1.00 37.36           O  
ATOM   1038  N   LEU A 340     -30.606  26.796 -19.199  1.00 40.89           N  
ATOM   1039  CA  LEU A 340     -29.879  28.011 -18.835  1.00 40.11           C  
ATOM   1040  CB  LEU A 340     -29.593  28.049 -17.340  1.00 40.65           C  
ATOM   1041  CG  LEU A 340     -30.754  28.303 -16.409  1.00 42.81           C  
ATOM   1042  CD1 LEU A 340     -30.220  28.190 -14.993  1.00 43.63           C  
ATOM   1043  CD2 LEU A 340     -31.388  29.672 -16.654  1.00 43.69           C  
ATOM   1044  C   LEU A 340     -28.531  28.144 -19.526  1.00 41.07           C  
ATOM   1045  O   LEU A 340     -27.732  27.203 -19.556  1.00 41.19           O  
ATOM   1046  N   ILE A 341     -28.262  29.348 -20.016  1.00 41.65           N  
ATOM   1047  CA  ILE A 341     -27.015  29.666 -20.690  1.00 40.97           C  
ATOM   1048  CB  ILE A 341     -27.216  29.773 -22.214  1.00 42.26           C  
ATOM   1049  CG1 ILE A 341     -28.235  30.869 -22.581  1.00 43.24           C  
ATOM   1050  CD1 ILE A 341     -28.189  31.297 -24.040  1.00 41.84           C  
ATOM   1051  CG2 ILE A 341     -27.677  28.427 -22.768  1.00 41.47           C  
ATOM   1052  C   ILE A 341     -26.502  30.964 -20.120  1.00 41.66           C  
ATOM   1053  O   ILE A 341     -27.220  31.634 -19.373  1.00 42.08           O  
ATOM   1054  N   SER A 342     -25.261  31.294 -20.477  1.00 43.71           N  
ATOM   1055  CA  SER A 342     -24.555  32.498 -20.017  1.00 43.56           C  
ATOM   1056  CB  SER A 342     -25.102  33.720 -20.725  1.00 45.47           C  
ATOM   1057  OG  SER A 342     -25.140  33.501 -22.102  1.00 47.56           O  
ATOM   1058  C   SER A 342     -24.648  32.716 -18.517  1.00 46.41           C  
ATOM   1059  O   SER A 342     -25.025  33.784 -18.060  1.00 47.74           O  
ATOM   1060  N   GLU A 343     -24.324  31.676 -17.757  1.00 50.66           N  
ATOM   1061  CA  GLU A 343     -24.302  31.733 -16.297  1.00 49.36           C  
ATOM   1062  CB  GLU A 343     -23.155  32.623 -15.826  1.00 54.08           C  
ATOM   1063  CG  GLU A 343     -21.804  32.265 -16.433  1.00 61.17           C  
ATOM   1064  CD  GLU A 343     -20.741  33.335 -16.208  1.00 69.60           C  
ATOM   1065  OE1 GLU A 343     -20.828  34.114 -15.225  1.00 75.87           O  
ATOM   1066  OE2 GLU A 343     -19.802  33.392 -17.026  1.00 76.27           O  
ATOM   1067  C   GLU A 343     -25.621  32.222 -15.724  1.00 45.10           C  
ATOM   1068  O   GLU A 343     -25.639  32.964 -14.753  1.00 49.48           O  
ATOM   1069  N   GLY A 344     -26.718  31.807 -16.342  1.00 41.68           N  
ATOM   1070  CA  GLY A 344     -28.058  32.157 -15.883  1.00 42.62           C  
ATOM   1071  C   GLY A 344     -28.634  33.431 -16.472  1.00 42.81           C  
ATOM   1072  O   GLY A 344     -29.774  33.756 -16.206  1.00 44.59           O  
ATOM   1073  N   GLN A 345     -27.853  34.151 -17.265  1.00 42.71           N  
ATOM   1074  CA  GLN A 345     -28.332  35.321 -17.971  1.00 44.31           C  
ATOM   1075  CB  GLN A 345     -27.153  36.054 -18.611  1.00 47.39           C  
ATOM   1076  CG  GLN A 345     -26.167  36.641 -17.618  1.00 53.08           C  
ATOM   1077  CD  GLN A 345     -26.818  37.709 -16.773  1.00 56.76           C  
ATOM   1078  OE1 GLN A 345     -27.367  37.414 -15.710  1.00 56.83           O  
ATOM   1079  NE2 GLN A 345     -26.822  38.946 -17.273  1.00 59.69           N  
ATOM   1080  C   GLN A 345     -29.344  35.012 -19.067  1.00 45.59           C  
ATOM   1081  O   GLN A 345     -30.155  35.871 -19.404  1.00 47.38           O  
ATOM   1082  N   GLY A 346     -29.259  33.819 -19.656  1.00 43.86           N  
ATOM   1083  CA  GLY A 346     -30.118  33.431 -20.774  1.00 41.05           C  
ATOM   1084  C   GLY A 346     -30.758  32.077 -20.560  1.00 41.16           C  
ATOM   1085  O   GLY A 346     -30.357  31.313 -19.670  1.00 41.21           O  
ATOM   1086  N   PHE A 347     -31.761  31.795 -21.382  1.00 38.29           N  
ATOM   1087  CA  PHE A 347     -32.473  30.529 -21.357  1.00 38.64           C  
ATOM   1088  CB  PHE A 347     -33.720  30.659 -20.490  1.00 37.74           C  
ATOM   1089  CG  PHE A 347     -34.573  29.414 -20.430  1.00 37.61           C  
ATOM   1090  CD1 PHE A 347     -35.553  29.167 -21.390  1.00 38.59           C  
ATOM   1091  CE1 PHE A 347     -36.354  28.033 -21.317  1.00 39.01           C  
ATOM   1092  CZ  PHE A 347     -36.200  27.139 -20.259  1.00 39.32           C  
ATOM   1093  CE2 PHE A 347     -35.235  27.378 -19.293  1.00 38.24           C  
ATOM   1094  CD2 PHE A 347     -34.434  28.513 -19.381  1.00 38.01           C  
ATOM   1095  C   PHE A 347     -32.855  30.146 -22.788  1.00 39.90           C  
ATOM   1096  O   PHE A 347     -33.719  30.776 -23.380  1.00 40.08           O  
ATOM   1097  N   MET A 348     -32.212  29.115 -23.336  1.00 40.82           N  
ATOM   1098  CA  MET A 348     -32.525  28.644 -24.681  1.00 42.79           C  
ATOM   1099  CB  MET A 348     -31.277  28.126 -25.388  1.00 44.61           C  
ATOM   1100  CG  MET A 348     -31.416  28.156 -26.900  1.00 45.82           C  
ATOM   1101  SD  MET A 348     -29.842  27.988 -27.744  1.00 49.11           S  
ATOM   1102  CE  MET A 348     -29.119  29.614 -27.558  1.00 47.52           C  
ATOM   1103  C   MET A 348     -33.592  27.558 -24.627  1.00 41.47           C  
ATOM   1104  O   MET A 348     -33.487  26.637 -23.825  1.00 41.76           O  
ATOM   1105  N   THR A 349     -34.612  27.675 -25.481  1.00 40.93           N  
ATOM   1106  CA  THR A 349     -35.747  26.734 -25.477  1.00 38.10           C  
ATOM   1107  CB  THR A 349     -37.008  27.269 -26.202  1.00 36.03           C  
ATOM   1108  OG1 THR A 349     -36.746  27.395 -27.605  1.00 37.50           O  
ATOM   1109  CG2 THR A 349     -37.456  28.614 -25.655  1.00 34.68           C  
ATOM   1110  C   THR A 349     -35.354  25.431 -26.146  1.00 37.34           C  
ATOM   1111  O   THR A 349     -34.504  25.390 -27.034  1.00 34.63           O  
ATOM   1112  N   ARG A 350     -36.019  24.376 -25.721  1.00 38.81           N  
ATOM   1113  CA  ARG A 350     -35.804  23.049 -26.255  1.00 41.02           C  
ATOM   1114  CB  ARG A 350     -36.497  22.062 -25.326  1.00 40.30           C  
ATOM   1115  CG  ARG A 350     -36.338  20.613 -25.698  1.00 41.25           C  
ATOM   1116  CD  ARG A 350     -37.060  19.769 -24.678  1.00 39.98           C  
ATOM   1117  NE  ARG A 350     -36.909  18.348 -24.950  1.00 40.63           N  
ATOM   1118  CZ  ARG A 350     -37.374  17.379 -24.169  1.00 42.56           C  
ATOM   1119  NH1 ARG A 350     -38.019  17.649 -23.036  1.00 42.43           N  
ATOM   1120  NH2 ARG A 350     -37.150  16.121 -24.501  1.00 46.18           N  
ATOM   1121  C   ARG A 350     -36.303  22.942 -27.720  1.00 43.94           C  
ATOM   1122  O   ARG A 350     -35.634  22.331 -28.561  1.00 41.32           O  
ATOM   1123  N   GLU A 351     -37.451  23.573 -27.999  1.00 49.81           N  
ATOM   1124  CA  GLU A 351     -38.028  23.672 -29.360  1.00 55.81           C  
ATOM   1125  CB  GLU A 351     -39.300  24.538 -29.382  1.00 68.96           C  
ATOM   1126  CG  GLU A 351     -40.430  24.193 -28.411  1.00 83.74           C  
ATOM   1127  CD  GLU A 351     -41.315  25.410 -28.091  1.00 99.06           C  
ATOM   1128  OE1 GLU A 351     -42.041  25.901 -28.995  1.00100.18           O  
ATOM   1129  OE2 GLU A 351     -41.280  25.886 -26.927  1.00107.43           O  
ATOM   1130  C   GLU A 351     -37.047  24.320 -30.348  1.00 52.04           C  
ATOM   1131  O   GLU A 351     -36.908  23.867 -31.498  1.00 50.50           O  
ATOM   1132  N   PHE A 352     -36.389  25.393 -29.902  1.00 46.38           N  
ATOM   1133  CA  PHE A 352     -35.439  26.105 -30.740  1.00 45.77           C  
ATOM   1134  CB  PHE A 352     -34.969  27.397 -30.083  1.00 46.29           C  
ATOM   1135  CG  PHE A 352     -34.024  28.224 -30.941  1.00 49.09           C  
ATOM   1136  CD1 PHE A 352     -34.211  28.365 -32.324  1.00 46.67           C  
ATOM   1137  CE1 PHE A 352     -33.339  29.143 -33.090  1.00 46.65           C  
ATOM   1138  CZ  PHE A 352     -32.286  29.811 -32.494  1.00 46.55           C  
ATOM   1139  CE2 PHE A 352     -32.088  29.693 -31.125  1.00 49.86           C  
ATOM   1140  CD2 PHE A 352     -32.954  28.912 -30.352  1.00 51.25           C  
ATOM   1141  C   PHE A 352     -34.234  25.255 -31.071  1.00 48.02           C  
ATOM   1142  O   PHE A 352     -33.789  25.256 -32.207  1.00 51.68           O  
ATOM   1143  N   LEU A 353     -33.699  24.545 -30.084  1.00 49.50           N  
ATOM   1144  CA  LEU A 353     -32.567  23.660 -30.327  1.00 51.74           C  
ATOM   1145  CB  LEU A 353     -32.023  23.110 -29.011  1.00 50.93           C  
ATOM   1146  CG  LEU A 353     -31.217  24.161 -28.233  1.00 49.45           C  
ATOM   1147  CD1 LEU A 353     -31.183  23.836 -26.743  1.00 48.38           C  
ATOM   1148  CD2 LEU A 353     -29.807  24.326 -28.802  1.00 48.13           C  
ATOM   1149  C   LEU A 353     -32.922  22.530 -31.307  1.00 53.24           C  
ATOM   1150  O   LEU A 353     -32.202  22.327 -32.281  1.00 49.69           O  
ATOM   1151  N   LYS A 354     -34.029  21.830 -31.049  1.00 55.02           N  
ATOM   1152  CA  LYS A 354     -34.604  20.829 -31.989  1.00 57.50           C  
ATOM   1153  CB  LYS A 354     -35.996  20.384 -31.538  1.00 60.52           C  
ATOM   1154  CG  LYS A 354     -36.032  18.980 -30.984  1.00 68.07           C  
ATOM   1155  CD  LYS A 354     -37.453  18.555 -30.645  1.00 74.64           C  
ATOM   1156  CE  LYS A 354     -37.731  17.120 -31.066  1.00 77.65           C  
ATOM   1157  NZ  LYS A 354     -39.169  16.813 -30.836  1.00 83.07           N  
ATOM   1158  C   LYS A 354     -34.726  21.296 -33.435  1.00 56.53           C  
ATOM   1159  O   LYS A 354     -34.362  20.576 -34.369  1.00 56.47           O  
ATOM   1160  N   SER A 355     -35.241  22.508 -33.606  1.00 56.01           N  
ATOM   1161  CA  SER A 355     -35.537  23.036 -34.936  1.00 57.22           C  
ATOM   1162  CB  SER A 355     -36.453  24.244 -34.811  1.00 57.16           C  
ATOM   1163  OG  SER A 355     -35.784  25.292 -34.155  1.00 60.27           O  
ATOM   1164  C   SER A 355     -34.311  23.402 -35.781  1.00 57.57           C  
ATOM   1165  O   SER A 355     -34.453  23.760 -36.947  1.00 59.89           O  
ATOM   1166  N   LEU A 356     -33.118  23.342 -35.200  1.00 59.34           N  
ATOM   1167  CA  LEU A 356     -31.894  23.585 -35.944  1.00 59.98           C  
ATOM   1168  CB  LEU A 356     -30.685  23.649 -35.005  1.00 61.15           C  
ATOM   1169  CG  LEU A 356     -30.719  24.752 -33.945  1.00 63.88           C  
ATOM   1170  CD1 LEU A 356     -29.702  24.484 -32.843  1.00 67.72           C  
ATOM   1171  CD2 LEU A 356     -30.473  26.116 -34.569  1.00 63.01           C  
ATOM   1172  C   LEU A 356     -31.693  22.476 -36.964  1.00 61.70           C  
ATOM   1173  O   LEU A 356     -32.246  21.365 -36.832  1.00 57.66           O  
ATOM   1174  N   ARG A 357     -30.901  22.790 -37.986  1.00 62.72           N  
ATOM   1175  CA  ARG A 357     -30.634  21.841 -39.052  1.00 62.89           C  
ATOM   1176  CB  ARG A 357     -29.975  22.522 -40.250  1.00 59.43           C  
ATOM   1177  CG  ARG A 357     -28.539  22.986 -40.055  1.00 58.65           C  
ATOM   1178  CD  ARG A 357     -27.843  22.995 -41.398  1.00 57.28           C  
ATOM   1179  NE  ARG A 357     -26.508  23.583 -41.380  1.00 53.26           N  
ATOM   1180  CZ  ARG A 357     -25.381  22.940 -41.085  1.00 51.03           C  
ATOM   1181  NH1 ARG A 357     -24.238  23.610 -41.131  1.00 50.36           N  
ATOM   1182  NH2 ARG A 357     -25.371  21.649 -40.730  1.00 50.47           N  
ATOM   1183  C   ARG A 357     -29.766  20.711 -38.536  1.00 66.18           C  
ATOM   1184  O   ARG A 357     -29.094  20.843 -37.503  1.00 64.85           O  
ATOM   1185  N   LYS A 358     -29.791  19.601 -39.262  1.00 66.45           N  
ATOM   1186  CA  LYS A 358     -28.926  18.485 -38.949  1.00 69.95           C  
ATOM   1187  CB  LYS A 358     -29.326  17.234 -39.727  1.00 77.92           C  
ATOM   1188  CG  LYS A 358     -30.434  16.462 -39.037  1.00 86.05           C  
ATOM   1189  CD  LYS A 358     -30.820  15.220 -39.812  1.00 90.73           C  
ATOM   1190  CE  LYS A 358     -32.008  14.537 -39.159  1.00 97.73           C  
ATOM   1191  NZ  LYS A 358     -32.683  13.622 -40.114  1.00106.10           N  
ATOM   1192  C   LYS A 358     -27.483  18.883 -39.247  1.00 66.75           C  
ATOM   1193  O   LYS A 358     -27.258  19.799 -40.041  1.00 62.40           O  
ATOM   1194  N   PRO A 359     -26.509  18.267 -38.569  1.00 64.17           N  
ATOM   1195  CA  PRO A 359     -26.711  17.277 -37.488  1.00 61.97           C  
ATOM   1196  CB  PRO A 359     -25.342  16.627 -37.408  1.00 62.96           C  
ATOM   1197  CG  PRO A 359     -24.411  17.768 -37.691  1.00 63.47           C  
ATOM   1198  CD  PRO A 359     -25.089  18.640 -38.706  1.00 62.82           C  
ATOM   1199  C   PRO A 359     -27.056  17.863 -36.104  1.00 62.43           C  
ATOM   1200  O   PRO A 359     -27.296  17.102 -35.154  1.00 58.04           O  
ATOM   1201  N   PHE A 360     -27.084  19.196 -36.011  1.00 62.46           N  
ATOM   1202  CA  PHE A 360     -27.135  19.929 -34.738  1.00 59.42           C  
ATOM   1203  CB  PHE A 360     -26.755  21.385 -34.986  1.00 57.19           C  
ATOM   1204  CG  PHE A 360     -25.372  21.571 -35.547  1.00 54.44           C  
ATOM   1205  CD1 PHE A 360     -24.257  21.435 -34.734  1.00 53.56           C  
ATOM   1206  CE1 PHE A 360     -22.976  21.620 -35.232  1.00 51.91           C  
ATOM   1207  CZ  PHE A 360     -22.802  21.949 -36.553  1.00 52.54           C  
ATOM   1208  CE2 PHE A 360     -23.910  22.088 -37.375  1.00 53.74           C  
ATOM   1209  CD2 PHE A 360     -25.185  21.905 -36.871  1.00 52.70           C  
ATOM   1210  C   PHE A 360     -28.481  19.896 -34.001  1.00 60.66           C  
ATOM   1211  O   PHE A 360     -28.522  20.070 -32.782  1.00 58.04           O  
ATOM   1212  N   GLY A 361     -29.570  19.681 -34.740  1.00 61.16           N  
ATOM   1213  CA  GLY A 361     -30.918  19.639 -34.168  1.00 58.70           C  
ATOM   1214  C   GLY A 361     -31.166  18.567 -33.125  1.00 61.92           C  
ATOM   1215  O   GLY A 361     -31.996  18.755 -32.234  1.00 67.25           O  
ATOM   1216  N   ASP A 362     -30.447  17.449 -33.222  1.00 65.71           N  
ATOM   1217  CA  ASP A 362     -30.641  16.304 -32.308  1.00 71.61           C  
ATOM   1218  CB  ASP A 362     -30.758  15.012 -33.135  1.00 82.76           C  
ATOM   1219  CG  ASP A 362     -32.002  15.004 -34.023  1.00 90.64           C  
ATOM   1220  OD1 ASP A 362     -33.118  15.158 -33.460  1.00 94.06           O  
ATOM   1221  OD2 ASP A 362     -31.861  14.861 -35.268  1.00 91.24           O  
ATOM   1222  C   ASP A 362     -29.549  16.169 -31.243  1.00 59.07           C  
ATOM   1223  O   ASP A 362     -29.542  15.225 -30.456  1.00 56.31           O  
ATOM   1224  N   PHE A 363     -28.640  17.128 -31.218  1.00 51.98           N  
ATOM   1225  CA  PHE A 363     -27.515  17.104 -30.309  1.00 53.31           C  
ATOM   1226  CB  PHE A 363     -26.545  18.235 -30.677  1.00 56.62           C  
ATOM   1227  CG  PHE A 363     -25.286  18.220 -29.875  1.00 59.38           C  
ATOM   1228  CD1 PHE A 363     -24.231  17.376 -30.223  1.00 62.18           C  
ATOM   1229  CE1 PHE A 363     -23.076  17.339 -29.460  1.00 62.16           C  
ATOM   1230  CZ  PHE A 363     -22.976  18.146 -28.336  1.00 62.87           C  
ATOM   1231  CE2 PHE A 363     -24.025  18.976 -27.974  1.00 61.30           C  
ATOM   1232  CD2 PHE A 363     -25.171  19.007 -28.740  1.00 61.99           C  
ATOM   1233  C   PHE A 363     -27.909  17.175 -28.824  1.00 52.35           C  
ATOM   1234  O   PHE A 363     -27.411  16.385 -28.026  1.00 50.97           O  
ATOM   1235  N   MET A 364     -28.800  18.109 -28.483  1.00 53.51           N  
ATOM   1236  CA  MET A 364     -29.243  18.362 -27.104  1.00 53.62           C  
ATOM   1237  CB  MET A 364     -29.539  19.861 -26.902  1.00 56.84           C  
ATOM   1238  CG  MET A 364     -28.317  20.797 -26.802  1.00 61.78           C  
ATOM   1239  SD  MET A 364     -27.192  20.701 -25.365  1.00 64.16           S  
ATOM   1240  CE  MET A 364     -28.285  20.194 -24.067  1.00 58.25           C  
ATOM   1241  C   MET A 364     -30.462  17.544 -26.628  1.00 51.86           C  
ATOM   1242  O   MET A 364     -30.661  17.389 -25.419  1.00 53.79           O  
ATOM   1243  N   GLU A 365     -31.278  17.034 -27.546  1.00 49.25           N  
ATOM   1244  CA  GLU A 365     -32.486  16.265 -27.162  1.00 48.30           C  
ATOM   1245  CB  GLU A 365     -33.271  15.743 -28.395  1.00 50.65           C  
ATOM   1246  CG  GLU A 365     -34.459  16.594 -28.815  1.00 51.71           C  
ATOM   1247  CD  GLU A 365     -35.469  16.777 -27.695  1.00 55.99           C  
ATOM   1248  OE1 GLU A 365     -35.682  17.931 -27.259  1.00 61.76           O  
ATOM   1249  OE2 GLU A 365     -36.021  15.775 -27.203  1.00 56.36           O  
ATOM   1250  C   GLU A 365     -32.232  15.101 -26.189  1.00 46.03           C  
ATOM   1251  O   GLU A 365     -32.952  14.983 -25.199  1.00 48.89           O  
ATOM   1252  N   PRO A 366     -31.227  14.240 -26.470  1.00 43.45           N  
ATOM   1253  CA  PRO A 366     -30.901  13.141 -25.559  1.00 43.61           C  
ATOM   1254  CB  PRO A 366     -29.637  12.525 -26.175  1.00 44.96           C  
ATOM   1255  CG  PRO A 366     -29.681  12.911 -27.607  1.00 44.68           C  
ATOM   1256  CD  PRO A 366     -30.334  14.249 -27.647  1.00 44.02           C  
ATOM   1257  C   PRO A 366     -30.604  13.608 -24.141  1.00 44.25           C  
ATOM   1258  O   PRO A 366     -30.973  12.941 -23.175  1.00 44.12           O  
ATOM   1259  N   LYS A 367     -29.952  14.760 -24.025  1.00 46.80           N  
ATOM   1260  CA  LYS A 367     -29.711  15.369 -22.719  1.00 46.07           C  
ATOM   1261  CB  LYS A 367     -28.706  16.496 -22.836  1.00 47.31           C  
ATOM   1262  CG  LYS A 367     -27.315  16.027 -23.203  1.00 50.35           C  
ATOM   1263  CD  LYS A 367     -26.972  16.237 -24.666  1.00 53.39           C  
ATOM   1264  CE  LYS A 367     -25.525  15.856 -24.948  1.00 56.02           C  
ATOM   1265  NZ  LYS A 367     -24.938  16.796 -25.933  1.00 63.17           N  
ATOM   1266  C   LYS A 367     -30.986  15.871 -22.055  1.00 41.15           C  
ATOM   1267  O   LYS A 367     -31.135  15.733 -20.847  1.00 40.89           O  
ATOM   1268  N   PHE A 368     -31.880  16.457 -22.844  1.00 38.52           N  
ATOM   1269  CA  PHE A 368     -33.204  16.832 -22.356  1.00 42.25           C  
ATOM   1270  CB  PHE A 368     -33.994  17.589 -23.428  1.00 42.25           C  
ATOM   1271  CG  PHE A 368     -33.649  19.040 -23.515  1.00 41.43           C  
ATOM   1272  CD1 PHE A 368     -33.999  19.897 -22.493  1.00 42.68           C  
ATOM   1273  CE1 PHE A 368     -33.691  21.242 -22.562  1.00 44.42           C  
ATOM   1274  CZ  PHE A 368     -33.018  21.749 -23.666  1.00 44.69           C  
ATOM   1275  CE2 PHE A 368     -32.657  20.900 -24.696  1.00 43.64           C  
ATOM   1276  CD2 PHE A 368     -32.973  19.551 -24.614  1.00 43.61           C  
ATOM   1277  C   PHE A 368     -34.021  15.631 -21.879  1.00 43.61           C  
ATOM   1278  O   PHE A 368     -34.690  15.686 -20.844  1.00 39.99           O  
ATOM   1279  N   GLU A 369     -33.959  14.547 -22.641  1.00 47.00           N  
ATOM   1280  CA  GLU A 369     -34.670  13.314 -22.278  1.00 50.12           C  
ATOM   1281  CB  GLU A 369     -34.554  12.283 -23.396  1.00 55.52           C  
ATOM   1282  CG  GLU A 369     -35.702  12.400 -24.390  1.00 61.46           C  
ATOM   1283  CD  GLU A 369     -35.372  11.891 -25.774  1.00 67.05           C  
ATOM   1284  OE1 GLU A 369     -34.308  11.263 -25.987  1.00 67.82           O  
ATOM   1285  OE2 GLU A 369     -36.209  12.139 -26.659  1.00 76.11           O  
ATOM   1286  C   GLU A 369     -34.185  12.726 -20.969  1.00 45.88           C  
ATOM   1287  O   GLU A 369     -34.990  12.352 -20.102  1.00 46.05           O  
ATOM   1288  N   PHE A 370     -32.865  12.656 -20.846  1.00 42.12           N  
ATOM   1289  CA  PHE A 370     -32.229  12.206 -19.626  1.00 40.29           C  
ATOM   1290  CB  PHE A 370     -30.730  12.082 -19.821  1.00 41.88           C  
ATOM   1291  CG  PHE A 370     -30.022  11.652 -18.586  1.00 43.41           C  
ATOM   1292  CD1 PHE A 370     -30.072  10.320 -18.183  1.00 45.33           C  
ATOM   1293  CE1 PHE A 370     -29.442   9.909 -17.019  1.00 46.61           C  
ATOM   1294  CZ  PHE A 370     -28.773  10.851 -16.239  1.00 47.61           C  
ATOM   1295  CE2 PHE A 370     -28.737  12.190 -16.622  1.00 43.90           C  
ATOM   1296  CD2 PHE A 370     -29.365  12.585 -17.784  1.00 44.02           C  
ATOM   1297  C   PHE A 370     -32.509  13.127 -18.450  1.00 38.75           C  
ATOM   1298  O   PHE A 370     -32.801  12.657 -17.345  1.00 37.92           O  
ATOM   1299  N   ALA A 371     -32.412  14.431 -18.694  1.00 38.48           N  
ATOM   1300  CA  ALA A 371     -32.612  15.433 -17.652  1.00 39.96           C  
ATOM   1301  CB  ALA A 371     -32.376  16.813 -18.210  1.00 39.45           C  
ATOM   1302  C   ALA A 371     -33.991  15.371 -17.007  1.00 42.76           C  
ATOM   1303  O   ALA A 371     -34.124  15.562 -15.807  1.00 39.93           O  
ATOM   1304  N   VAL A 372     -35.014  15.106 -17.810  1.00 49.96           N  
ATOM   1305  CA  VAL A 372     -36.386  15.005 -17.297  1.00 52.98           C  
ATOM   1306  CB  VAL A 372     -37.419  14.811 -18.436  1.00 53.59           C  
ATOM   1307  CG1 VAL A 372     -38.790  14.447 -17.878  1.00 56.49           C  
ATOM   1308  CG2 VAL A 372     -37.530  16.074 -19.274  1.00 50.77           C  
ATOM   1309  C   VAL A 372     -36.455  13.859 -16.284  1.00 52.13           C  
ATOM   1310  O   VAL A 372     -36.968  14.031 -15.182  1.00 51.75           O  
ATOM   1311  N   LYS A 373     -35.909  12.707 -16.656  1.00 51.47           N  
ATOM   1312  CA  LYS A 373     -35.909  11.543 -15.771  1.00 52.04           C  
ATOM   1313  CB  LYS A 373     -35.495  10.293 -16.540  1.00 55.10           C  
ATOM   1314  CG  LYS A 373     -36.449   9.945 -17.662  1.00 59.83           C  
ATOM   1315  CD  LYS A 373     -35.964   8.771 -18.487  1.00 66.82           C  
ATOM   1316  CE  LYS A 373     -37.085   8.284 -19.394  1.00 75.51           C  
ATOM   1317  NZ  LYS A 373     -36.746   6.998 -20.056  1.00 81.24           N  
ATOM   1318  C   LYS A 373     -34.996  11.759 -14.564  1.00 48.15           C  
ATOM   1319  O   LYS A 373     -35.372  11.490 -13.435  1.00 48.85           O  
ATOM   1320  N   PHE A 374     -33.799  12.271 -14.807  1.00 45.78           N  
ATOM   1321  CA  PHE A 374     -32.829  12.450 -13.736  1.00 42.90           C  
ATOM   1322  CB  PHE A 374     -31.464  12.843 -14.310  1.00 41.02           C  
ATOM   1323  CG  PHE A 374     -30.380  12.891 -13.280  1.00 39.93           C  
ATOM   1324  CD1 PHE A 374     -29.830  11.721 -12.790  1.00 40.20           C  
ATOM   1325  CE1 PHE A 374     -28.834  11.750 -11.827  1.00 40.99           C  
ATOM   1326  CZ  PHE A 374     -28.384  12.967 -11.331  1.00 42.71           C  
ATOM   1327  CE2 PHE A 374     -28.924  14.153 -11.813  1.00 41.70           C  
ATOM   1328  CD2 PHE A 374     -29.915  14.110 -12.785  1.00 40.51           C  
ATOM   1329  C   PHE A 374     -33.283  13.462 -12.676  1.00 43.05           C  
ATOM   1330  O   PHE A 374     -33.107  13.225 -11.489  1.00 45.41           O  
ATOM   1331  N   ASN A 375     -33.852  14.585 -13.106  1.00 42.16           N  
ATOM   1332  CA  ASN A 375     -34.268  15.656 -12.189  1.00 42.43           C  
ATOM   1333  CB  ASN A 375     -34.644  16.926 -12.978  1.00 41.90           C  
ATOM   1334  CG  ASN A 375     -33.433  17.650 -13.556  1.00 41.70           C  
ATOM   1335  OD1 ASN A 375     -32.312  17.438 -13.120  1.00 42.67           O  
ATOM   1336  ND2 ASN A 375     -33.662  18.526 -14.527  1.00 41.85           N  
ATOM   1337  C   ASN A 375     -35.429  15.243 -11.273  1.00 43.03           C  
ATOM   1338  O   ASN A 375     -35.601  15.786 -10.171  1.00 41.75           O  
ATOM   1339  N   ALA A 376     -36.217  14.276 -11.732  1.00 43.30           N  
ATOM   1340  CA  ALA A 376     -37.288  13.705 -10.933  1.00 43.63           C  
ATOM   1341  CB  ALA A 376     -38.085  12.734 -11.781  1.00 42.28           C  
ATOM   1342  C   ALA A 376     -36.794  13.012  -9.650  1.00 45.88           C  
ATOM   1343  O   ALA A 376     -37.565  12.857  -8.711  1.00 47.28           O  
ATOM   1344  N   LEU A 377     -35.533  12.573  -9.626  1.00 45.41           N  
ATOM   1345  CA  LEU A 377     -34.901  12.084  -8.398  1.00 47.44           C  
ATOM   1346  CB  LEU A 377     -33.566  11.419  -8.716  1.00 49.41           C  
ATOM   1347  CG  LEU A 377     -33.595  10.181  -9.598  1.00 49.75           C  
ATOM   1348  CD1 LEU A 377     -32.173   9.674  -9.769  1.00 50.96           C  
ATOM   1349  CD2 LEU A 377     -34.471   9.095  -8.993  1.00 50.28           C  
ATOM   1350  C   LEU A 377     -34.662  13.168  -7.346  1.00 47.12           C  
ATOM   1351  O   LEU A 377     -34.414  12.869  -6.183  1.00 43.78           O  
ATOM   1352  N   GLU A 378     -34.692  14.418  -7.778  1.00 49.95           N  
ATOM   1353  CA  GLU A 378     -34.666  15.576  -6.891  1.00 53.68           C  
ATOM   1354  CB  GLU A 378     -36.003  15.713  -6.158  1.00 59.24           C  
ATOM   1355  CG  GLU A 378     -37.108  16.182  -7.096  1.00 63.15           C  
ATOM   1356  CD  GLU A 378     -38.489  16.057  -6.494  1.00 66.88           C  
ATOM   1357  OE1 GLU A 378     -38.654  16.352  -5.286  1.00 68.10           O  
ATOM   1358  OE2 GLU A 378     -39.411  15.664  -7.244  1.00 71.68           O  
ATOM   1359  C   GLU A 378     -33.474  15.559  -5.949  1.00 50.32           C  
ATOM   1360  O   GLU A 378     -33.608  15.680  -4.739  1.00 50.04           O  
ATOM   1361  N   LEU A 379     -32.300  15.396  -6.545  1.00 48.03           N  
ATOM   1362  CA  LEU A 379     -31.057  15.424  -5.813  1.00 46.20           C  
ATOM   1363  CB  LEU A 379     -29.971  14.668  -6.577  1.00 46.63           C  
ATOM   1364  CG  LEU A 379     -30.259  13.217  -6.953  1.00 45.93           C  
ATOM   1365  CD1 LEU A 379     -29.023  12.674  -7.649  1.00 46.56           C  
ATOM   1366  CD2 LEU A 379     -30.623  12.363  -5.745  1.00 46.83           C  
ATOM   1367  C   LEU A 379     -30.649  16.856  -5.682  1.00 44.09           C  
ATOM   1368  O   LEU A 379     -30.986  17.674  -6.527  1.00 44.33           O  
ATOM   1369  N   ASP A 380     -29.887  17.150  -4.642  1.00 43.11           N  
ATOM   1370  CA  ASP A 380     -29.275  18.463  -4.496  1.00 43.05           C  
ATOM   1371  CB  ASP A 380     -29.736  19.126  -3.191  1.00 46.27           C  
ATOM   1372  CG  ASP A 380     -29.371  18.339  -1.958  1.00 50.68           C  
ATOM   1373  OD1 ASP A 380     -28.334  17.631  -1.939  1.00 57.73           O  
ATOM   1374  OD2 ASP A 380     -30.143  18.432  -0.987  1.00 55.14           O  
ATOM   1375  C   ASP A 380     -27.745  18.375  -4.603  1.00 42.25           C  
ATOM   1376  O   ASP A 380     -27.189  17.303  -4.835  1.00 38.33           O  
ATOM   1377  N   ASP A 381     -27.095  19.523  -4.416  1.00 42.39           N  
ATOM   1378  CA  ASP A 381     -25.654  19.685  -4.558  1.00 39.95           C  
ATOM   1379  CB  ASP A 381     -25.299  21.147  -4.330  1.00 39.05           C  
ATOM   1380  CG  ASP A 381     -25.841  22.048  -5.430  1.00 39.02           C  
ATOM   1381  OD1 ASP A 381     -25.387  21.865  -6.567  1.00 38.86           O  
ATOM   1382  OD2 ASP A 381     -26.710  22.922  -5.173  1.00 36.08           O  
ATOM   1383  C   ASP A 381     -24.820  18.801  -3.651  1.00 41.03           C  
ATOM   1384  O   ASP A 381     -23.736  18.360  -4.033  1.00 40.26           O  
ATOM   1385  N   SER A 382     -25.321  18.528  -2.455  1.00 44.86           N  
ATOM   1386  CA  SER A 382     -24.610  17.647  -1.513  1.00 47.15           C  
ATOM   1387  CB  SER A 382     -25.126  17.854  -0.091  1.00 46.46           C  
ATOM   1388  OG  SER A 382     -26.525  17.695  -0.072  1.00 52.47           O  
ATOM   1389  C   SER A 382     -24.673  16.165  -1.928  1.00 43.95           C  
ATOM   1390  O   SER A 382     -23.722  15.422  -1.678  1.00 45.32           O  
ATOM   1391  N   ASP A 383     -25.777  15.764  -2.561  1.00 40.53           N  
ATOM   1392  CA  ASP A 383     -25.909  14.427  -3.135  1.00 40.12           C  
ATOM   1393  CB  ASP A 383     -27.351  14.109  -3.542  1.00 42.28           C  
ATOM   1394  CG  ASP A 383     -28.359  14.391  -2.456  1.00 43.04           C  
ATOM   1395  OD1 ASP A 383     -28.116  13.989  -1.299  1.00 46.54           O  
ATOM   1396  OD2 ASP A 383     -29.412  15.000  -2.778  1.00 41.94           O  
ATOM   1397  C   ASP A 383     -25.059  14.318  -4.387  1.00 40.07           C  
ATOM   1398  O   ASP A 383     -24.306  13.361  -4.552  1.00 43.40           O  
ATOM   1399  N   LEU A 384     -25.219  15.293  -5.278  1.00 38.97           N  
ATOM   1400  CA  LEU A 384     -24.490  15.345  -6.538  1.00 38.15           C  
ATOM   1401  CB  LEU A 384     -24.919  16.572  -7.356  1.00 39.41           C  
ATOM   1402  CG  LEU A 384     -26.325  16.527  -7.978  1.00 41.21           C  
ATOM   1403  CD1 LEU A 384     -26.676  17.830  -8.688  1.00 39.77           C  
ATOM   1404  CD2 LEU A 384     -26.471  15.356  -8.949  1.00 43.31           C  
ATOM   1405  C   LEU A 384     -22.971  15.329  -6.380  1.00 36.94           C  
ATOM   1406  O   LEU A 384     -22.279  14.739  -7.180  1.00 36.30           O  
ATOM   1407  N   ALA A 385     -22.457  15.975  -5.350  1.00 37.27           N  
ATOM   1408  CA  ALA A 385     -21.019  16.009  -5.106  1.00 37.16           C  
ATOM   1409  CB  ALA A 385     -20.703  16.763  -3.814  1.00 38.96           C  
ATOM   1410  C   ALA A 385     -20.463  14.607  -5.026  1.00 37.15           C  
ATOM   1411  O   ALA A 385     -19.445  14.319  -5.650  1.00 38.07           O  
ATOM   1412  N   ILE A 386     -21.140  13.741  -4.272  1.00 36.30           N  
ATOM   1413  CA  ILE A 386     -20.658  12.386  -4.036  1.00 35.77           C  
ATOM   1414  CB  ILE A 386     -21.285  11.734  -2.796  1.00 36.87           C  
ATOM   1415  CG1 ILE A 386     -21.180  12.625  -1.555  1.00 36.27           C  
ATOM   1416  CD1 ILE A 386     -22.184  12.237  -0.488  1.00 34.70           C  
ATOM   1417  CG2 ILE A 386     -20.595  10.404  -2.501  1.00 37.67           C  
ATOM   1418  C   ILE A 386     -20.990  11.527  -5.257  1.00 36.81           C  
ATOM   1419  O   ILE A 386     -20.206  10.668  -5.656  1.00 38.46           O  
ATOM   1420  N   PHE A 387     -22.159  11.743  -5.845  1.00 35.77           N  
ATOM   1421  CA  PHE A 387     -22.516  11.035  -7.069  1.00 36.96           C  
ATOM   1422  CB  PHE A 387     -23.903  11.462  -7.535  1.00 35.77           C  
ATOM   1423  CG  PHE A 387     -24.366  10.750  -8.764  1.00 35.28           C  
ATOM   1424  CD1 PHE A 387     -24.439   9.364  -8.786  1.00 36.31           C  
ATOM   1425  CE1 PHE A 387     -24.870   8.701  -9.925  1.00 38.01           C  
ATOM   1426  CZ  PHE A 387     -25.235   9.426 -11.063  1.00 36.66           C  
ATOM   1427  CE2 PHE A 387     -25.154  10.807 -11.055  1.00 34.99           C  
ATOM   1428  CD2 PHE A 387     -24.721  11.460  -9.908  1.00 35.44           C  
ATOM   1429  C   PHE A 387     -21.493  11.225  -8.206  1.00 36.83           C  
ATOM   1430  O   PHE A 387     -21.187  10.290  -8.930  1.00 36.31           O  
ATOM   1431  N   ILE A 388     -20.971  12.437  -8.343  1.00 38.20           N  
ATOM   1432  CA  ILE A 388     -19.983  12.759  -9.373  1.00 40.95           C  
ATOM   1433  CB  ILE A 388     -19.788  14.298  -9.497  1.00 44.19           C  
ATOM   1434  CG1 ILE A 388     -20.956  14.895 -10.281  1.00 46.64           C  
ATOM   1435  CD1 ILE A 388     -21.146  16.367 -10.006  1.00 50.17           C  
ATOM   1436  CG2 ILE A 388     -18.498  14.682 -10.216  1.00 45.46           C  
ATOM   1437  C   ILE A 388     -18.672  12.025  -9.095  1.00 39.53           C  
ATOM   1438  O   ILE A 388     -18.048  11.482 -10.009  1.00 38.99           O  
ATOM   1439  N   ALA A 389     -18.272  12.011  -7.830  1.00 38.41           N  
ATOM   1440  CA  ALA A 389     -17.078  11.292  -7.396  1.00 38.35           C  
ATOM   1441  CB  ALA A 389     -16.839  11.548  -5.911  1.00 37.81           C  
ATOM   1442  C   ALA A 389     -17.160   9.778  -7.706  1.00 37.18           C  
ATOM   1443  O   ALA A 389     -16.192   9.173  -8.111  1.00 36.32           O  
ATOM   1444  N   VAL A 390     -18.337   9.195  -7.548  1.00 38.58           N  
ATOM   1445  CA  VAL A 390     -18.562   7.780  -7.858  1.00 39.15           C  
ATOM   1446  CB  VAL A 390     -19.966   7.333  -7.375  1.00 39.95           C  
ATOM   1447  CG1 VAL A 390     -20.456   6.075  -8.074  1.00 40.40           C  
ATOM   1448  CG2 VAL A 390     -19.946   7.112  -5.868  1.00 40.98           C  
ATOM   1449  C   VAL A 390     -18.367   7.480  -9.342  1.00 38.96           C  
ATOM   1450  O   VAL A 390     -17.712   6.499  -9.704  1.00 39.77           O  
ATOM   1451  N   ILE A 391     -18.946   8.317 -10.192  1.00 37.61           N  
ATOM   1452  CA  ILE A 391     -18.800   8.160 -11.633  1.00 35.99           C  
ATOM   1453  CB  ILE A 391     -19.577   9.249 -12.393  1.00 34.53           C  
ATOM   1454  CG1 ILE A 391     -21.077   9.017 -12.221  1.00 35.03           C  
ATOM   1455  CD1 ILE A 391     -21.914  10.231 -12.543  1.00 36.84           C  
ATOM   1456  CG2 ILE A 391     -19.224   9.245 -13.878  1.00 33.71           C  
ATOM   1457  C   ILE A 391     -17.323   8.196 -12.010  1.00 37.15           C  
ATOM   1458  O   ILE A 391     -16.845   7.311 -12.716  1.00 37.75           O  
ATOM   1459  N   ILE A 392     -16.607   9.206 -11.520  1.00 38.75           N  
ATOM   1460  CA  ILE A 392     -15.204   9.410 -11.891  1.00 42.18           C  
ATOM   1461  CB  ILE A 392     -14.595  10.670 -11.229  1.00 42.74           C  
ATOM   1462  CG1 ILE A 392     -15.248  11.927 -11.797  1.00 42.13           C  
ATOM   1463  CD1 ILE A 392     -14.872  13.218 -11.095  1.00 42.90           C  
ATOM   1464  CG2 ILE A 392     -13.093  10.752 -11.482  1.00 44.82           C  
ATOM   1465  C   ILE A 392     -14.368   8.173 -11.555  1.00 44.64           C  
ATOM   1466  O   ILE A 392     -13.557   7.751 -12.360  1.00 44.31           O  
ATOM   1467  N   LEU A 393     -14.604   7.577 -10.389  1.00 46.53           N  
ATOM   1468  CA  LEU A 393     -13.838   6.414  -9.931  1.00 47.50           C  
ATOM   1469  CB  LEU A 393     -13.605   6.537  -8.425  1.00 49.03           C  
ATOM   1470  CG  LEU A 393     -12.625   7.688  -8.174  1.00 52.96           C  
ATOM   1471  CD1 LEU A 393     -12.929   8.312  -6.853  1.00 59.59           C  
ATOM   1472  CD2 LEU A 393     -11.176   7.230  -8.205  1.00 53.97           C  
ATOM   1473  C   LEU A 393     -14.475   5.068 -10.261  1.00 45.14           C  
ATOM   1474  O   LEU A 393     -14.625   4.246  -9.375  1.00 45.43           O  
ATOM   1475  N   SER A 394     -14.848   4.854 -11.524  1.00 43.43           N  
ATOM   1476  CA  SER A 394     -15.292   3.540 -12.000  1.00 43.84           C  
ATOM   1477  CB  SER A 394     -16.284   3.685 -13.143  1.00 44.95           C  
ATOM   1478  OG  SER A 394     -17.414   4.435 -12.730  1.00 47.91           O  
ATOM   1479  C   SER A 394     -14.081   2.754 -12.478  1.00 43.75           C  
ATOM   1480  O   SER A 394     -13.364   3.194 -13.363  1.00 43.43           O  
ATOM   1481  N   GLY A 395     -13.847   1.593 -11.886  1.00 45.45           N  
ATOM   1482  CA  GLY A 395     -12.703   0.755 -12.251  1.00 47.96           C  
ATOM   1483  C   GLY A 395     -12.902  -0.134 -13.474  1.00 49.56           C  
ATOM   1484  O   GLY A 395     -12.036  -0.945 -13.786  1.00 53.72           O  
ATOM   1485  N   ASP A 396     -14.026   0.014 -14.168  1.00 49.74           N  
ATOM   1486  CA  ASP A 396     -14.296  -0.742 -15.391  1.00 51.91           C  
ATOM   1487  CB  ASP A 396     -15.660  -1.448 -15.294  1.00 56.89           C  
ATOM   1488  CG  ASP A 396     -16.830  -0.479 -15.166  1.00 63.66           C  
ATOM   1489  OD1 ASP A 396     -16.616   0.757 -15.097  1.00 69.38           O  
ATOM   1490  OD2 ASP A 396     -17.989  -0.950 -15.131  1.00 69.63           O  
ATOM   1491  C   ASP A 396     -14.204   0.126 -16.656  1.00 51.05           C  
ATOM   1492  O   ASP A 396     -14.880  -0.132 -17.646  1.00 49.64           O  
ATOM   1493  N   ARG A 397     -13.377   1.164 -16.619  1.00 53.09           N  
ATOM   1494  CA  ARG A 397     -13.056   1.927 -17.827  1.00 55.83           C  
ATOM   1495  CB  ARG A 397     -12.498   3.322 -17.505  1.00 55.78           C  
ATOM   1496  CG  ARG A 397     -13.397   4.218 -16.648  1.00 54.11           C  
ATOM   1497  CD  ARG A 397     -14.813   4.393 -17.184  1.00 50.36           C  
ATOM   1498  NE  ARG A 397     -15.486   5.501 -16.514  1.00 47.66           N  
ATOM   1499  CZ  ARG A 397     -16.730   5.907 -16.753  1.00 45.10           C  
ATOM   1500  NH1 ARG A 397     -17.486   5.297 -17.643  1.00 46.68           N  
ATOM   1501  NH2 ARG A 397     -17.221   6.933 -16.081  1.00 46.26           N  
ATOM   1502  C   ARG A 397     -12.023   1.164 -18.653  1.00 57.94           C  
ATOM   1503  O   ARG A 397     -11.086   0.583 -18.095  1.00 58.96           O  
ATOM   1504  N   PRO A 398     -12.195   1.150 -19.983  1.00 60.80           N  
ATOM   1505  CA  PRO A 398     -11.196   0.601 -20.890  1.00 56.01           C  
ATOM   1506  CB  PRO A 398     -11.764   0.955 -22.259  1.00 58.17           C  
ATOM   1507  CG  PRO A 398     -13.243   0.883 -22.066  1.00 61.87           C  
ATOM   1508  CD  PRO A 398     -13.483   1.385 -20.673  1.00 61.92           C  
ATOM   1509  C   PRO A 398      -9.793   1.192 -20.739  1.00 53.73           C  
ATOM   1510  O   PRO A 398      -9.615   2.402 -20.823  1.00 56.09           O  
ATOM   1511  N   GLY A 399      -8.813   0.325 -20.513  1.00 50.97           N  
ATOM   1512  CA  GLY A 399      -7.401   0.702 -20.546  1.00 50.35           C  
ATOM   1513  C   GLY A 399      -6.852   1.145 -19.213  1.00 51.59           C  
ATOM   1514  O   GLY A 399      -5.883   1.901 -19.153  1.00 51.16           O  
ATOM   1515  N   LEU A 400      -7.472   0.681 -18.137  1.00 53.84           N  
ATOM   1516  CA  LEU A 400      -7.023   1.024 -16.794  1.00 56.82           C  
ATOM   1517  CB  LEU A 400      -8.176   0.935 -15.784  1.00 57.98           C  
ATOM   1518  CG  LEU A 400      -9.173   2.099 -15.732  1.00 55.14           C  
ATOM   1519  CD1 LEU A 400     -10.344   1.714 -14.850  1.00 53.49           C  
ATOM   1520  CD2 LEU A 400      -8.508   3.373 -15.223  1.00 53.84           C  
ATOM   1521  C   LEU A 400      -5.933   0.049 -16.421  1.00 57.95           C  
ATOM   1522  O   LEU A 400      -6.043  -1.146 -16.703  1.00 56.05           O  
ATOM   1523  N   LEU A 401      -4.890   0.559 -15.779  1.00 58.22           N  
ATOM   1524  CA  LEU A 401      -3.760  -0.272 -15.356  1.00 59.07           C  
ATOM   1525  CB  LEU A 401      -2.455   0.529 -15.400  1.00 62.10           C  
ATOM   1526  CG  LEU A 401      -2.222   1.337 -16.694  1.00 62.81           C  
ATOM   1527  CD1 LEU A 401      -0.960   2.186 -16.578  1.00 60.47           C  
ATOM   1528  CD2 LEU A 401      -2.188   0.429 -17.924  1.00 62.75           C  
ATOM   1529  C   LEU A 401      -4.023  -0.853 -13.966  1.00 58.36           C  
ATOM   1530  O   LEU A 401      -4.141  -2.067 -13.831  1.00 63.74           O  
ATOM   1531  N   ASN A 402      -4.162   0.012 -12.956  1.00 58.54           N  
ATOM   1532  CA  ASN A 402      -4.424  -0.414 -11.562  1.00 57.15           C  
ATOM   1533  CB  ASN A 402      -3.469   0.272 -10.586  1.00 57.42           C  
ATOM   1534  CG  ASN A 402      -2.048   0.284 -11.087  1.00 64.36           C  
ATOM   1535  OD1 ASN A 402      -1.397   1.325 -11.082  1.00 73.57           O  
ATOM   1536  ND2 ASN A 402      -1.560  -0.868 -11.563  1.00 73.23           N  
ATOM   1537  C   ASN A 402      -5.878  -0.208 -11.138  1.00 52.73           C  
ATOM   1538  O   ASN A 402      -6.234   0.834 -10.583  1.00 49.10           O  
ATOM   1539  N   VAL A 403      -6.695  -1.226 -11.415  1.00 47.57           N  
ATOM   1540  CA  VAL A 403      -8.103  -1.250 -11.044  1.00 47.71           C  
ATOM   1541  CB  VAL A 403      -8.824  -2.444 -11.710  1.00 44.80           C  
ATOM   1542  CG1 VAL A 403     -10.232  -2.673 -11.151  1.00 43.25           C  
ATOM   1543  CG2 VAL A 403      -8.889  -2.205 -13.212  1.00 44.25           C  
ATOM   1544  C   VAL A 403      -8.327  -1.252  -9.532  1.00 52.62           C  
ATOM   1545  O   VAL A 403      -9.245  -0.599  -9.047  1.00 55.79           O  
ATOM   1546  N   LYS A 404      -7.491  -1.959  -8.791  1.00 56.41           N  
ATOM   1547  CA  LYS A 404      -7.738  -2.151  -7.372  1.00 64.05           C  
ATOM   1548  CB  LYS A 404      -6.710  -3.133  -6.765  1.00 73.73           C  
ATOM   1549  CG  LYS A 404      -6.863  -3.425  -5.266  1.00 80.06           C  
ATOM   1550  CD  LYS A 404      -8.198  -4.067  -4.915  1.00 81.90           C  
ATOM   1551  CE  LYS A 404      -8.236  -4.446  -3.440  1.00 85.41           C  
ATOM   1552  NZ  LYS A 404      -9.599  -4.878  -3.025  1.00 91.62           N  
ATOM   1553  C   LYS A 404      -7.850  -0.837  -6.563  1.00 61.12           C  
ATOM   1554  O   LYS A 404      -8.827  -0.663  -5.832  1.00 64.92           O  
ATOM   1555  N   PRO A 405      -6.877   0.085  -6.677  1.00 56.03           N  
ATOM   1556  CA  PRO A 405      -7.016   1.332  -5.882  1.00 56.39           C  
ATOM   1557  CB  PRO A 405      -5.663   2.044  -6.083  1.00 54.11           C  
ATOM   1558  CG  PRO A 405      -5.075   1.425  -7.304  1.00 54.49           C  
ATOM   1559  CD  PRO A 405      -5.577   0.010  -7.359  1.00 54.16           C  
ATOM   1560  C   PRO A 405      -8.201   2.242  -6.297  1.00 54.59           C  
ATOM   1561  O   PRO A 405      -8.713   3.032  -5.477  1.00 51.27           O  
ATOM   1562  N   ILE A 406      -8.628   2.122  -7.551  1.00 49.47           N  
ATOM   1563  CA  ILE A 406      -9.822   2.817  -8.012  1.00 51.16           C  
ATOM   1564  CB  ILE A 406      -9.917   2.793  -9.561  1.00 52.10           C  
ATOM   1565  CG1 ILE A 406      -8.779   3.626 -10.165  1.00 52.18           C  
ATOM   1566  CD1 ILE A 406      -8.491   3.295 -11.615  1.00 52.72           C  
ATOM   1567  CG2 ILE A 406     -11.249   3.355 -10.051  1.00 53.27           C  
ATOM   1568  C   ILE A 406     -11.064   2.235  -7.305  1.00 46.60           C  
ATOM   1569  O   ILE A 406     -11.844   2.961  -6.719  1.00 45.54           O  
ATOM   1570  N   GLU A 407     -11.215   0.923  -7.344  1.00 47.31           N  
ATOM   1571  CA  GLU A 407     -12.319   0.241  -6.678  1.00 50.42           C  
ATOM   1572  CB  GLU A 407     -12.296  -1.243  -7.025  1.00 56.13           C  
ATOM   1573  CG  GLU A 407     -12.616  -1.537  -8.487  1.00 62.89           C  
ATOM   1574  CD  GLU A 407     -12.619  -3.025  -8.828  1.00 70.68           C  
ATOM   1575  OE1 GLU A 407     -11.840  -3.796  -8.218  1.00 73.69           O  
ATOM   1576  OE2 GLU A 407     -13.392  -3.420  -9.730  1.00 78.48           O  
ATOM   1577  C   GLU A 407     -12.351   0.402  -5.158  1.00 50.32           C  
ATOM   1578  O   GLU A 407     -13.425   0.362  -4.576  1.00 52.76           O  
ATOM   1579  N   ASP A 408     -11.195   0.580  -4.524  1.00 51.42           N  
ATOM   1580  CA  ASP A 408     -11.116   0.778  -3.068  1.00 54.72           C  
ATOM   1581  CB  ASP A 408      -9.669   0.700  -2.561  1.00 62.85           C  
ATOM   1582  CG  ASP A 408      -9.075  -0.720  -2.642  1.00 71.49           C  
ATOM   1583  OD1 ASP A 408      -9.828  -1.706  -2.829  1.00 76.94           O  
ATOM   1584  OD2 ASP A 408      -7.835  -0.848  -2.519  1.00 76.69           O  
ATOM   1585  C   ASP A 408     -11.687   2.119  -2.670  1.00 53.46           C  
ATOM   1586  O   ASP A 408     -12.480   2.205  -1.738  1.00 55.43           O  
ATOM   1587  N   ILE A 409     -11.264   3.164  -3.377  1.00 53.15           N  
ATOM   1588  CA  ILE A 409     -11.829   4.520  -3.221  1.00 48.14           C  
ATOM   1589  CB  ILE A 409     -11.080   5.549  -4.096  1.00 47.53           C  
ATOM   1590  CG1 ILE A 409      -9.609   5.646  -3.677  1.00 50.62           C  
ATOM   1591  CD1 ILE A 409      -8.737   6.491  -4.598  1.00 53.05           C  
ATOM   1592  CG2 ILE A 409     -11.693   6.932  -3.944  1.00 48.18           C  
ATOM   1593  C   ILE A 409     -13.346   4.571  -3.532  1.00 45.44           C  
ATOM   1594  O   ILE A 409     -14.097   5.254  -2.828  1.00 43.83           O  
ATOM   1595  N   GLN A 410     -13.784   3.848  -4.570  1.00 43.39           N  
ATOM   1596  CA  GLN A 410     -15.187   3.862  -4.986  1.00 41.55           C  
ATOM   1597  CB  GLN A 410     -15.382   3.316  -6.396  1.00 40.02           C  
ATOM   1598  CG  GLN A 410     -16.673   3.863  -7.024  1.00 41.66           C  
ATOM   1599  CD  GLN A 410     -17.195   3.068  -8.207  1.00 41.46           C  
ATOM   1600  OE1 GLN A 410     -17.160   1.849  -8.203  1.00 44.76           O  
ATOM   1601  NE2 GLN A 410     -17.707   3.761  -9.219  1.00 41.77           N  
ATOM   1602  C   GLN A 410     -16.088   3.122  -4.024  1.00 42.39           C  
ATOM   1603  O   GLN A 410     -17.248   3.459  -3.903  1.00 41.44           O  
ATOM   1604  N   ASP A 411     -15.551   2.100  -3.374  1.00 46.66           N  
ATOM   1605  CA  ASP A 411     -16.215   1.432  -2.272  1.00 53.55           C  
ATOM   1606  CB  ASP A 411     -15.238   0.428  -1.630  1.00 66.52           C  
ATOM   1607  CG  ASP A 411     -15.929  -0.669  -0.804  1.00 79.73           C  
ATOM   1608  OD1 ASP A 411     -17.066  -0.465  -0.303  1.00 85.77           O  
ATOM   1609  OD2 ASP A 411     -15.298  -1.750  -0.653  1.00 88.07           O  
ATOM   1610  C   ASP A 411     -16.680   2.489  -1.250  1.00 51.44           C  
ATOM   1611  O   ASP A 411     -17.867   2.569  -0.939  1.00 47.18           O  
ATOM   1612  N   ASN A 412     -15.746   3.312  -0.771  1.00 50.48           N  
ATOM   1613  CA  ASN A 412     -16.040   4.343   0.234  1.00 54.64           C  
ATOM   1614  CB  ASN A 412     -14.783   5.122   0.625  1.00 59.67           C  
ATOM   1615  CG  ASN A 412     -13.769   4.276   1.343  1.00 66.05           C  
ATOM   1616  OD1 ASN A 412     -14.082   3.192   1.847  1.00 71.32           O  
ATOM   1617  ND2 ASN A 412     -12.534   4.763   1.395  1.00 70.96           N  
ATOM   1618  C   ASN A 412     -17.071   5.352  -0.232  1.00 53.71           C  
ATOM   1619  O   ASN A 412     -17.973   5.720   0.529  1.00 55.52           O  
ATOM   1620  N   LEU A 413     -16.917   5.813  -1.473  1.00 47.30           N  
ATOM   1621  CA  LEU A 413     -17.825   6.793  -2.039  1.00 43.64           C  
ATOM   1622  CB  LEU A 413     -17.304   7.231  -3.394  1.00 41.95           C  
ATOM   1623  CG  LEU A 413     -15.992   8.007  -3.344  1.00 42.02           C  
ATOM   1624  CD1 LEU A 413     -15.408   8.092  -4.736  1.00 42.15           C  
ATOM   1625  CD2 LEU A 413     -16.152   9.411  -2.785  1.00 42.19           C  
ATOM   1626  C   LEU A 413     -19.285   6.297  -2.145  1.00 43.28           C  
ATOM   1627  O   LEU A 413     -20.219   7.043  -1.874  1.00 40.49           O  
ATOM   1628  N   LEU A 414     -19.471   5.040  -2.538  1.00 44.34           N  
ATOM   1629  CA  LEU A 414     -20.805   4.419  -2.581  1.00 40.60           C  
ATOM   1630  CB  LEU A 414     -20.756   3.089  -3.322  1.00 38.63           C  
ATOM   1631  CG  LEU A 414     -20.501   3.225  -4.830  1.00 40.15           C  
ATOM   1632  CD1 LEU A 414     -19.834   1.983  -5.396  1.00 41.77           C  
ATOM   1633  CD2 LEU A 414     -21.776   3.529  -5.606  1.00 38.29           C  
ATOM   1634  C   LEU A 414     -21.374   4.230  -1.187  1.00 39.96           C  
ATOM   1635  O   LEU A 414     -22.558   4.351  -1.000  1.00 42.55           O  
ATOM   1636  N   GLN A 415     -20.535   3.937  -0.205  1.00 42.49           N  
ATOM   1637  CA  GLN A 415     -20.989   3.884   1.188  1.00 45.54           C  
ATOM   1638  CB  GLN A 415     -19.884   3.368   2.107  1.00 48.79           C  
ATOM   1639  CG  GLN A 415     -19.534   1.913   1.887  1.00 51.71           C  
ATOM   1640  CD  GLN A 415     -18.777   1.333   3.054  1.00 55.12           C  
ATOM   1641  OE1 GLN A 415     -19.350   1.144   4.123  1.00 61.89           O  
ATOM   1642  NE2 GLN A 415     -17.487   1.056   2.867  1.00 56.14           N  
ATOM   1643  C   GLN A 415     -21.426   5.264   1.671  1.00 44.91           C  
ATOM   1644  O   GLN A 415     -22.481   5.404   2.307  1.00 48.08           O  
ATOM   1645  N   ALA A 416     -20.587   6.259   1.381  1.00 40.16           N  
ATOM   1646  CA  ALA A 416     -20.887   7.665   1.633  1.00 38.09           C  
ATOM   1647  CB  ALA A 416     -19.715   8.518   1.209  1.00 39.94           C  
ATOM   1648  C   ALA A 416     -22.136   8.146   0.922  1.00 37.79           C  
ATOM   1649  O   ALA A 416     -22.909   8.908   1.486  1.00 39.65           O  
ATOM   1650  N   LEU A 417     -22.322   7.697  -0.317  1.00 39.32           N  
ATOM   1651  CA  LEU A 417     -23.474   8.076  -1.133  1.00 38.78           C  
ATOM   1652  CB  LEU A 417     -23.285   7.696  -2.601  1.00 38.07           C  
ATOM   1653  CG  LEU A 417     -24.445   8.034  -3.551  1.00 36.62           C  
ATOM   1654  CD1 LEU A 417     -24.777   9.520  -3.551  1.00 36.82           C  
ATOM   1655  CD2 LEU A 417     -24.103   7.571  -4.948  1.00 35.92           C  
ATOM   1656  C   LEU A 417     -24.727   7.431  -0.635  1.00 40.66           C  
ATOM   1657  O   LEU A 417     -25.777   8.065  -0.635  1.00 44.04           O  
ATOM   1658  N   GLU A 418     -24.629   6.171  -0.223  1.00 44.15           N  
ATOM   1659  CA  GLU A 418     -25.781   5.478   0.332  1.00 46.44           C  
ATOM   1660  CB  GLU A 418     -25.472   4.012   0.590  1.00 48.68           C  
ATOM   1661  CG  GLU A 418     -26.735   3.211   0.850  1.00 54.86           C  
ATOM   1662  CD  GLU A 418     -26.529   1.709   0.982  1.00 56.01           C  
ATOM   1663  OE1 GLU A 418     -27.564   1.013   1.093  1.00 67.45           O  
ATOM   1664  OE2 GLU A 418     -25.377   1.215   0.978  1.00 57.88           O  
ATOM   1665  C   GLU A 418     -26.253   6.188   1.611  1.00 46.78           C  
ATOM   1666  O   GLU A 418     -27.424   6.517   1.734  1.00 47.15           O  
ATOM   1667  N   LEU A 419     -25.329   6.487   2.521  1.00 45.79           N  
ATOM   1668  CA  LEU A 419     -25.667   7.162   3.773  1.00 47.41           C  
ATOM   1669  CB  LEU A 419     -24.424   7.313   4.642  1.00 49.07           C  
ATOM   1670  CG  LEU A 419     -24.646   7.905   6.038  1.00 52.98           C  
ATOM   1671  CD1 LEU A 419     -25.817   7.258   6.767  1.00 53.89           C  
ATOM   1672  CD2 LEU A 419     -23.383   7.759   6.875  1.00 54.14           C  
ATOM   1673  C   LEU A 419     -26.310   8.534   3.584  1.00 49.95           C  
ATOM   1674  O   LEU A 419     -27.367   8.806   4.136  1.00 50.99           O  
ATOM   1675  N   GLN A 420     -25.638   9.390   2.812  1.00 55.79           N  
ATOM   1676  CA  GLN A 420     -26.118  10.735   2.421  1.00 51.79           C  
ATOM   1677  CB  GLN A 420     -25.202  11.290   1.300  1.00 49.73           C  
ATOM   1678  CG  GLN A 420     -25.667  12.572   0.589  1.00 48.29           C  
ATOM   1679  CD  GLN A 420     -25.796  13.787   1.508  1.00 47.66           C  
ATOM   1680  OE1 GLN A 420     -25.069  13.919   2.507  1.00 47.22           O  
ATOM   1681  NE2 GLN A 420     -26.710  14.696   1.161  1.00 45.41           N  
ATOM   1682  C   GLN A 420     -27.587  10.715   1.963  1.00 48.93           C  
ATOM   1683  O   GLN A 420     -28.398  11.514   2.417  1.00 47.43           O  
ATOM   1684  N   LEU A 421     -27.906   9.790   1.068  1.00 45.15           N  
ATOM   1685  CA  LEU A 421     -29.241   9.696   0.505  1.00 44.76           C  
ATOM   1686  CB  LEU A 421     -29.237   8.748  -0.706  1.00 43.57           C  
ATOM   1687  CG  LEU A 421     -28.409   9.223  -1.911  1.00 42.22           C  
ATOM   1688  CD1 LEU A 421     -28.231   8.084  -2.887  1.00 42.86           C  
ATOM   1689  CD2 LEU A 421     -29.015  10.414  -2.638  1.00 42.02           C  
ATOM   1690  C   LEU A 421     -30.293   9.269   1.525  1.00 44.48           C  
ATOM   1691  O   LEU A 421     -31.417   9.725   1.456  1.00 43.60           O  
ATOM   1692  N   LYS A 422     -29.927   8.408   2.467  1.00 48.13           N  
ATOM   1693  CA  LYS A 422     -30.830   8.016   3.559  1.00 52.82           C  
ATOM   1694  CB  LYS A 422     -30.249   6.830   4.345  1.00 60.55           C  
ATOM   1695  CG  LYS A 422     -30.277   5.536   3.549  1.00 67.33           C  
ATOM   1696  CD  LYS A 422     -29.797   4.318   4.333  1.00 75.27           C  
ATOM   1697  CE  LYS A 422     -30.249   3.016   3.655  1.00 80.56           C  
ATOM   1698  NZ  LYS A 422     -29.267   1.892   3.767  1.00 83.12           N  
ATOM   1699  C   LYS A 422     -31.115   9.178   4.507  1.00 49.68           C  
ATOM   1700  O   LYS A 422     -32.263   9.415   4.871  1.00 49.64           O  
ATOM   1701  N   LEU A 423     -30.063   9.896   4.885  1.00 47.93           N  
ATOM   1702  CA  LEU A 423     -30.164  11.042   5.784  1.00 50.34           C  
ATOM   1703  CB  LEU A 423     -28.771  11.516   6.219  1.00 49.57           C  
ATOM   1704  CG  LEU A 423     -27.920  10.546   7.036  1.00 49.57           C  
ATOM   1705  CD1 LEU A 423     -26.734  11.290   7.617  1.00 47.52           C  
ATOM   1706  CD2 LEU A 423     -28.722   9.854   8.139  1.00 49.63           C  
ATOM   1707  C   LEU A 423     -30.865  12.221   5.165  1.00 53.43           C  
ATOM   1708  O   LEU A 423     -31.677  12.865   5.812  1.00 58.66           O  
ATOM   1709  N   ASN A 424     -30.513  12.530   3.926  1.00 54.90           N  
ATOM   1710  CA  ASN A 424     -31.004  13.731   3.277  1.00 55.27           C  
ATOM   1711  CB  ASN A 424     -29.971  14.242   2.259  1.00 56.31           C  
ATOM   1712  CG  ASN A 424     -30.219  15.683   1.830  1.00 57.01           C  
ATOM   1713  OD1 ASN A 424     -30.757  16.497   2.584  1.00 62.97           O  
ATOM   1714  ND2 ASN A 424     -29.822  16.004   0.617  1.00 55.20           N  
ATOM   1715  C   ASN A 424     -32.371  13.512   2.636  1.00 52.69           C  
ATOM   1716  O   ASN A 424     -33.118  14.468   2.459  1.00 50.31           O  
ATOM   1717  N   HIS A 425     -32.687  12.262   2.295  1.00 53.36           N  
ATOM   1718  CA  HIS A 425     -33.993  11.903   1.716  1.00 56.25           C  
ATOM   1719  CB  HIS A 425     -33.850  11.620   0.211  1.00 53.31           C  
ATOM   1720  CG  HIS A 425     -33.136  12.689  -0.544  1.00 50.97           C  
ATOM   1721  ND1 HIS A 425     -33.796  13.681  -1.229  1.00 52.31           N  
ATOM   1722  CE1 HIS A 425     -32.916  14.487  -1.792  1.00 50.96           C  
ATOM   1723  NE2 HIS A 425     -31.708  14.050  -1.499  1.00 51.01           N  
ATOM   1724  CD2 HIS A 425     -31.819  12.924  -0.722  1.00 51.07           C  
ATOM   1725  C   HIS A 425     -34.645  10.680   2.400  1.00 61.06           C  
ATOM   1726  O   HIS A 425     -34.966   9.691   1.730  1.00 62.41           O  
ATOM   1727  N   PRO A 426     -34.892  10.753   3.723  1.00 66.41           N  
ATOM   1728  CA  PRO A 426     -35.426   9.565   4.424  1.00 68.24           C  
ATOM   1729  CB  PRO A 426     -35.456  10.005   5.893  1.00 67.31           C  
ATOM   1730  CG  PRO A 426     -35.541  11.498   5.851  1.00 64.84           C  
ATOM   1731  CD  PRO A 426     -34.847  11.943   4.595  1.00 65.44           C  
ATOM   1732  C   PRO A 426     -36.813   9.123   3.921  1.00 70.43           C  
ATOM   1733  O   PRO A 426     -37.065   7.937   3.814  1.00 68.11           O  
ATOM   1734  N   GLU A 427     -37.675  10.077   3.586  1.00 79.00           N  
ATOM   1735  CA  GLU A 427     -38.970   9.804   2.934  1.00 84.88           C  
ATOM   1736  CB  GLU A 427     -39.719  11.131   2.651  1.00 94.27           C  
ATOM   1737  CG  GLU A 427     -39.303  11.948   1.398  1.00 98.06           C  
ATOM   1738  CD  GLU A 427     -37.974  12.718   1.512  1.00 97.45           C  
ATOM   1739  OE1 GLU A 427     -37.290  12.658   2.563  1.00 93.06           O  
ATOM   1740  OE2 GLU A 427     -37.603  13.402   0.528  1.00 93.26           O  
ATOM   1741  C   GLU A 427     -38.887   8.961   1.643  1.00 84.88           C  
ATOM   1742  O   GLU A 427     -39.776   8.157   1.372  1.00 90.86           O  
ATOM   1743  N   SER A 428     -37.832   9.166   0.854  1.00 85.37           N  
ATOM   1744  CA  SER A 428     -37.704   8.557  -0.475  1.00 83.73           C  
ATOM   1745  CB  SER A 428     -37.035   9.529  -1.450  1.00 83.74           C  
ATOM   1746  OG  SER A 428     -37.078   9.026  -2.776  1.00 82.86           O  
ATOM   1747  C   SER A 428     -36.906   7.267  -0.404  1.00 79.96           C  
ATOM   1748  O   SER A 428     -35.745   7.260  -0.001  1.00 82.57           O  
ATOM   1749  N   SER A 429     -37.529   6.173  -0.809  1.00 78.42           N  
ATOM   1750  CA  SER A 429     -36.914   4.871  -0.659  1.00 80.93           C  
ATOM   1751  CB  SER A 429     -37.864   3.909   0.046  1.00 84.31           C  
ATOM   1752  OG  SER A 429     -37.838   4.131   1.447  1.00 84.52           O  
ATOM   1753  C   SER A 429     -36.451   4.311  -1.995  1.00 80.28           C  
ATOM   1754  O   SER A 429     -37.016   4.607  -3.063  1.00 75.03           O  
ATOM   1755  N   GLN A 430     -35.420   3.474  -1.886  1.00 74.94           N  
ATOM   1756  CA  GLN A 430     -34.635   2.949  -3.011  1.00 71.40           C  
ATOM   1757  CB  GLN A 430     -35.394   1.814  -3.713  1.00 73.95           C  
ATOM   1758  CG  GLN A 430     -35.701   0.650  -2.779  1.00 75.96           C  
ATOM   1759  CD  GLN A 430     -34.523   0.282  -1.883  1.00 79.63           C  
ATOM   1760  OE1 GLN A 430     -34.609   0.384  -0.663  1.00 84.83           O  
ATOM   1761  NE2 GLN A 430     -33.406  -0.103  -2.488  1.00 81.79           N  
ATOM   1762  C   GLN A 430     -34.158   4.022  -3.982  1.00 62.50           C  
ATOM   1763  O   GLN A 430     -34.159   3.829  -5.203  1.00 55.19           O  
ATOM   1764  N   LEU A 431     -33.719   5.141  -3.401  1.00 57.45           N  
ATOM   1765  CA  LEU A 431     -33.160   6.253  -4.159  1.00 53.07           C  
ATOM   1766  CB  LEU A 431     -33.196   7.545  -3.333  1.00 48.76           C  
ATOM   1767  CG  LEU A 431     -32.717   8.840  -4.023  1.00 46.56           C  
ATOM   1768  CD1 LEU A 431     -33.492   9.119  -5.306  1.00 44.99           C  
ATOM   1769  CD2 LEU A 431     -32.760  10.050  -3.081  1.00 43.65           C  
ATOM   1770  C   LEU A 431     -31.734   5.898  -4.595  1.00 52.56           C  
ATOM   1771  O   LEU A 431     -31.350   6.140  -5.744  1.00 51.14           O  
ATOM   1772  N   PHE A 432     -30.973   5.305  -3.675  1.00 49.16           N  
ATOM   1773  CA  PHE A 432     -29.658   4.760  -3.980  1.00 48.49           C  
ATOM   1774  CB  PHE A 432     -29.108   4.057  -2.750  1.00 47.41           C  
ATOM   1775  CG  PHE A 432     -27.698   3.575  -2.905  1.00 49.63           C  
ATOM   1776  CD1 PHE A 432     -26.663   4.474  -3.148  1.00 53.97           C  
ATOM   1777  CE1 PHE A 432     -25.346   4.034  -3.272  1.00 54.33           C  
ATOM   1778  CZ  PHE A 432     -25.056   2.682  -3.157  1.00 52.54           C  
ATOM   1779  CE2 PHE A 432     -26.082   1.780  -2.917  1.00 53.12           C  
ATOM   1780  CD2 PHE A 432     -27.390   2.227  -2.783  1.00 50.92           C  
ATOM   1781  C   PHE A 432     -29.722   3.799  -5.174  1.00 48.50           C  
ATOM   1782  O   PHE A 432     -28.961   3.936  -6.131  1.00 46.83           O  
ATOM   1783  N   ALA A 433     -30.650   2.851  -5.119  1.00 48.94           N  
ATOM   1784  CA  ALA A 433     -30.866   1.925  -6.229  1.00 49.91           C  
ATOM   1785  CB  ALA A 433     -31.839   0.836  -5.827  1.00 51.56           C  
ATOM   1786  C   ALA A 433     -31.354   2.619  -7.499  1.00 51.33           C  
ATOM   1787  O   ALA A 433     -30.892   2.299  -8.592  1.00 49.97           O  
ATOM   1788  N   LYS A 434     -32.294   3.552  -7.358  1.00 53.36           N  
ATOM   1789  CA  LYS A 434     -32.759   4.357  -8.504  1.00 55.35           C  
ATOM   1790  CB  LYS A 434     -33.810   5.382  -8.076  1.00 60.18           C  
ATOM   1791  CG  LYS A 434     -35.227   4.852  -8.039  1.00 66.66           C  
ATOM   1792  CD  LYS A 434     -36.192   5.889  -7.504  1.00 71.49           C  
ATOM   1793  CE  LYS A 434     -37.498   5.244  -7.077  1.00 78.04           C  
ATOM   1794  NZ  LYS A 434     -38.519   6.293  -6.824  1.00 85.34           N  
ATOM   1795  C   LYS A 434     -31.608   5.095  -9.165  1.00 53.80           C  
ATOM   1796  O   LYS A 434     -31.517   5.162 -10.385  1.00 56.19           O  
ATOM   1797  N   LEU A 435     -30.732   5.638  -8.331  1.00 52.32           N  
ATOM   1798  CA  LEU A 435     -29.611   6.428  -8.780  1.00 50.70           C  
ATOM   1799  CB  LEU A 435     -29.017   7.189  -7.588  1.00 50.35           C  
ATOM   1800  CG  LEU A 435     -27.927   8.216  -7.865  1.00 49.54           C  
ATOM   1801  CD1 LEU A 435     -28.409   9.241  -8.885  1.00 50.65           C  
ATOM   1802  CD2 LEU A 435     -27.522   8.884  -6.562  1.00 49.40           C  
ATOM   1803  C   LEU A 435     -28.535   5.597  -9.485  1.00 50.50           C  
ATOM   1804  O   LEU A 435     -27.957   6.040 -10.465  1.00 53.25           O  
ATOM   1805  N   LEU A 436     -28.245   4.405  -8.989  1.00 50.24           N  
ATOM   1806  CA  LEU A 436     -27.262   3.551  -9.660  1.00 50.38           C  
ATOM   1807  CB  LEU A 436     -26.903   2.366  -8.784  1.00 48.75           C  
ATOM   1808  CG  LEU A 436     -26.203   2.735  -7.488  1.00 47.33           C  
ATOM   1809  CD1 LEU A 436     -26.289   1.569  -6.522  1.00 49.67           C  
ATOM   1810  CD2 LEU A 436     -24.763   3.123  -7.733  1.00 47.93           C  
ATOM   1811  C   LEU A 436     -27.754   3.064 -11.022  1.00 52.31           C  
ATOM   1812  O   LEU A 436     -26.975   2.903 -11.953  1.00 55.06           O  
ATOM   1813  N   GLN A 437     -29.049   2.841 -11.138  1.00 55.91           N  
ATOM   1814  CA  GLN A 437     -29.613   2.397 -12.397  1.00 63.32           C  
ATOM   1815  CB  GLN A 437     -31.011   1.807 -12.159  1.00 68.99           C  
ATOM   1816  CG  GLN A 437     -30.915   0.513 -11.328  1.00 73.90           C  
ATOM   1817  CD  GLN A 437     -32.257  -0.123 -10.978  1.00 78.34           C  
ATOM   1818  OE1 GLN A 437     -32.911  -0.720 -11.835  1.00 80.33           O  
ATOM   1819  NE2 GLN A 437     -32.659  -0.027  -9.707  1.00 77.71           N  
ATOM   1820  C   GLN A 437     -29.557   3.511 -13.460  1.00 64.87           C  
ATOM   1821  O   GLN A 437     -29.332   3.231 -14.640  1.00 67.38           O  
ATOM   1822  N   LYS A 438     -29.706   4.767 -13.031  1.00 61.66           N  
ATOM   1823  CA  LYS A 438     -29.505   5.925 -13.909  1.00 58.77           C  
ATOM   1824  CB  LYS A 438     -29.849   7.212 -13.170  1.00 60.65           C  
ATOM   1825  CG  LYS A 438     -31.331   7.424 -12.941  1.00 62.64           C  
ATOM   1826  CD  LYS A 438     -31.975   8.116 -14.126  1.00 65.60           C  
ATOM   1827  CE  LYS A 438     -33.473   8.277 -13.921  1.00 71.44           C  
ATOM   1828  NZ  LYS A 438     -34.259   7.111 -14.415  1.00 71.80           N  
ATOM   1829  C   LYS A 438     -28.066   6.027 -14.395  1.00 55.37           C  
ATOM   1830  O   LYS A 438     -27.809   6.281 -15.561  1.00 53.89           O  
ATOM   1831  N   MET A 439     -27.146   5.847 -13.460  1.00 55.97           N  
ATOM   1832  CA  MET A 439     -25.693   5.877 -13.695  1.00 54.48           C  
ATOM   1833  CB  MET A 439     -24.984   5.590 -12.364  1.00 54.81           C  
ATOM   1834  CG  MET A 439     -23.478   5.461 -12.397  1.00 55.86           C  
ATOM   1835  SD  MET A 439     -22.954   5.203 -10.700  1.00 60.32           S  
ATOM   1836  CE  MET A 439     -21.622   4.024 -10.909  1.00 66.29           C  
ATOM   1837  C   MET A 439     -25.249   4.883 -14.760  1.00 52.56           C  
ATOM   1838  O   MET A 439     -24.384   5.191 -15.550  1.00 50.01           O  
ATOM   1839  N   THR A 440     -25.855   3.696 -14.755  1.00 57.68           N  
ATOM   1840  CA  THR A 440     -25.625   2.659 -15.767  1.00 55.93           C  
ATOM   1841  CB  THR A 440     -26.151   1.299 -15.273  1.00 58.50           C  
ATOM   1842  OG1 THR A 440     -25.658   1.077 -13.949  1.00 56.52           O  
ATOM   1843  CG2 THR A 440     -25.682   0.153 -16.189  1.00 60.58           C  
ATOM   1844  C   THR A 440     -26.273   2.995 -17.107  1.00 51.93           C  
ATOM   1845  O   THR A 440     -25.699   2.704 -18.144  1.00 51.88           O  
ATOM   1846  N   ASP A 441     -27.473   3.575 -17.078  1.00 53.98           N  
ATOM   1847  CA  ASP A 441     -28.134   4.095 -18.297  1.00 56.48           C  
ATOM   1848  CB  ASP A 441     -29.501   4.720 -17.988  1.00 58.87           C  
ATOM   1849  CG  ASP A 441     -30.551   3.709 -17.606  1.00 62.77           C  
ATOM   1850  OD1 ASP A 441     -30.587   2.601 -18.188  1.00 66.71           O  
ATOM   1851  OD2 ASP A 441     -31.371   4.048 -16.726  1.00 66.55           O  
ATOM   1852  C   ASP A 441     -27.308   5.191 -18.945  1.00 54.31           C  
ATOM   1853  O   ASP A 441     -27.261   5.298 -20.161  1.00 53.60           O  
ATOM   1854  N   LEU A 442     -26.684   6.009 -18.103  1.00 54.22           N  
ATOM   1855  CA  LEU A 442     -25.906   7.170 -18.527  1.00 52.34           C  
ATOM   1856  CB  LEU A 442     -25.381   7.936 -17.301  1.00 49.72           C  
ATOM   1857  CG  LEU A 442     -24.941   9.386 -17.442  1.00 47.57           C  
ATOM   1858  CD1 LEU A 442     -25.941  10.201 -18.243  1.00 48.47           C  
ATOM   1859  CD2 LEU A 442     -24.761  10.010 -16.069  1.00 46.13           C  
ATOM   1860  C   LEU A 442     -24.745   6.761 -19.387  1.00 52.59           C  
ATOM   1861  O   LEU A 442     -24.505   7.368 -20.423  1.00 52.09           O  
ATOM   1862  N   ARG A 443     -24.034   5.728 -18.939  1.00 55.11           N  
ATOM   1863  CA  ARG A 443     -22.944   5.126 -19.702  1.00 57.91           C  
ATOM   1864  CB  ARG A 443     -22.381   3.946 -18.941  1.00 61.04           C  
ATOM   1865  CG  ARG A 443     -21.112   3.391 -19.581  1.00 67.42           C  
ATOM   1866  CD  ARG A 443     -20.355   2.494 -18.626  1.00 73.38           C  
ATOM   1867  NE  ARG A 443     -20.181   3.130 -17.320  1.00 78.37           N  
ATOM   1868  CZ  ARG A 443     -19.557   2.583 -16.287  1.00 80.71           C  
ATOM   1869  NH1 ARG A 443     -19.024   1.374 -16.385  1.00 74.60           N  
ATOM   1870  NH2 ARG A 443     -19.468   3.260 -15.147  1.00 86.60           N  
ATOM   1871  C   ARG A 443     -23.366   4.649 -21.085  1.00 56.90           C  
ATOM   1872  O   ARG A 443     -22.642   4.867 -22.057  1.00 51.15           O  
ATOM   1873  N   GLN A 444     -24.518   3.975 -21.139  1.00 61.02           N  
ATOM   1874  CA  GLN A 444     -25.163   3.567 -22.395  1.00 70.98           C  
ATOM   1875  CB  GLN A 444     -26.478   2.809 -22.099  1.00 80.67           C  
ATOM   1876  CG  GLN A 444     -27.276   2.326 -23.319  1.00 88.86           C  
ATOM   1877  CD  GLN A 444     -26.546   1.255 -24.128  1.00 93.92           C  
ATOM   1878  OE1 GLN A 444     -26.013   0.300 -23.564  1.00111.37           O  
ATOM   1879  NE2 GLN A 444     -26.524   1.407 -25.455  1.00 98.50           N  
ATOM   1880  C   GLN A 444     -25.434   4.776 -23.303  1.00 69.14           C  
ATOM   1881  O   GLN A 444     -25.033   4.786 -24.464  1.00 67.49           O  
ATOM   1882  N   ILE A 445     -26.111   5.780 -22.747  1.00 68.71           N  
ATOM   1883  CA  ILE A 445     -26.479   7.018 -23.455  1.00 66.57           C  
ATOM   1884  CB  ILE A 445     -27.351   7.928 -22.538  1.00 71.24           C  
ATOM   1885  CG1 ILE A 445     -28.753   7.314 -22.382  1.00 72.24           C  
ATOM   1886  CD1 ILE A 445     -29.550   7.842 -21.198  1.00 74.72           C  
ATOM   1887  CG2 ILE A 445     -27.467   9.367 -23.072  1.00 70.34           C  
ATOM   1888  C   ILE A 445     -25.293   7.813 -24.016  1.00 62.02           C  
ATOM   1889  O   ILE A 445     -25.413   8.422 -25.065  1.00 60.73           O  
ATOM   1890  N   VAL A 446     -24.168   7.841 -23.313  1.00 58.53           N  
ATOM   1891  CA  VAL A 446     -23.013   8.620 -23.773  1.00 60.73           C  
ATOM   1892  CB  VAL A 446     -21.942   8.789 -22.663  1.00 60.93           C  
ATOM   1893  CG1 VAL A 446     -20.621   9.324 -23.217  1.00 62.81           C  
ATOM   1894  CG2 VAL A 446     -22.440   9.739 -21.585  1.00 56.97           C  
ATOM   1895  C   VAL A 446     -22.404   8.033 -25.057  1.00 64.67           C  
ATOM   1896  O   VAL A 446     -21.839   8.775 -25.855  1.00 66.99           O  
ATOM   1897  N   THR A 447     -22.543   6.726 -25.274  1.00 68.88           N  
ATOM   1898  CA  THR A 447     -22.007   6.091 -26.496  1.00 71.56           C  
ATOM   1899  CB  THR A 447     -22.203   4.570 -26.518  1.00 67.68           C  
ATOM   1900  OG1 THR A 447     -23.598   4.284 -26.626  1.00 71.10           O  
ATOM   1901  CG2 THR A 447     -21.611   3.897 -25.271  1.00 64.50           C  
ATOM   1902  C   THR A 447     -22.607   6.654 -27.801  1.00 78.29           C  
ATOM   1903  O   THR A 447     -21.926   6.652 -28.827  1.00 90.12           O  
ATOM   1904  N   GLU A 448     -23.854   7.136 -27.760  1.00 78.89           N  
ATOM   1905  CA  GLU A 448     -24.473   7.816 -28.914  1.00 74.98           C  
ATOM   1906  CB  GLU A 448     -25.998   7.840 -28.788  1.00 79.63           C  
ATOM   1907  CG  GLU A 448     -26.553   8.876 -27.807  1.00 86.32           C  
ATOM   1908  CD  GLU A 448     -28.037   9.156 -27.944  1.00 89.82           C  
ATOM   1909  OE1 GLU A 448     -28.528   9.363 -29.087  1.00 82.27           O  
ATOM   1910  OE2 GLU A 448     -28.718   9.213 -26.892  1.00 97.85           O  
ATOM   1911  C   GLU A 448     -23.937   9.246 -29.087  1.00 75.29           C  
ATOM   1912  O   GLU A 448     -23.678   9.688 -30.201  1.00 70.35           O  
ATOM   1913  N   HIS A 449     -23.770   9.956 -27.970  1.00 84.68           N  
ATOM   1914  CA  HIS A 449     -23.280  11.351 -27.952  1.00 92.59           C  
ATOM   1915  CB  HIS A 449     -23.267  11.896 -26.498  1.00 89.90           C  
ATOM   1916  CG  HIS A 449     -22.528  13.198 -26.316  1.00 95.93           C  
ATOM   1917  ND1 HIS A 449     -22.739  14.304 -27.112  1.00 94.28           N  
ATOM   1918  CE1 HIS A 449     -21.954  15.291 -26.712  1.00 92.75           C  
ATOM   1919  NE2 HIS A 449     -21.259  14.877 -25.669  1.00 93.81           N  
ATOM   1920  CD2 HIS A 449     -21.594  13.570 -25.404  1.00 99.52           C  
ATOM   1921  C   HIS A 449     -21.898  11.474 -28.627  1.00 96.58           C  
ATOM   1922  O   HIS A 449     -21.628  12.455 -29.340  1.00102.06           O  
ATOM   1923  N   VAL A 450     -21.056  10.463 -28.410  1.00 91.40           N  
ATOM   1924  CA  VAL A 450     -19.712  10.410 -28.977  1.00 88.12           C  
ATOM   1925  CB  VAL A 450     -18.900   9.238 -28.375  1.00 91.89           C  
ATOM   1926  CG1 VAL A 450     -17.540   9.065 -29.060  1.00 93.83           C  
ATOM   1927  CG2 VAL A 450     -18.702   9.460 -26.882  1.00 92.87           C  
ATOM   1928  C   VAL A 450     -19.786  10.300 -30.496  1.00 86.45           C  
ATOM   1929  O   VAL A 450     -19.026  10.962 -31.200  1.00 85.23           O  
ATOM   1930  N   GLN A 451     -20.707   9.481 -30.990  1.00 83.47           N  
ATOM   1931  CA  GLN A 451     -20.831   9.236 -32.427  1.00 90.76           C  
ATOM   1932  CB  GLN A 451     -21.756   8.043 -32.670  1.00100.29           C  
ATOM   1933  CG  GLN A 451     -21.136   6.716 -32.229  1.00108.97           C  
ATOM   1934  CD  GLN A 451     -22.152   5.625 -31.911  1.00115.01           C  
ATOM   1935  OE1 GLN A 451     -23.364   5.867 -31.856  1.00115.55           O  
ATOM   1936  NE2 GLN A 451     -21.654   4.410 -31.685  1.00114.56           N  
ATOM   1937  C   GLN A 451     -21.299  10.458 -33.232  1.00 87.85           C  
ATOM   1938  O   GLN A 451     -20.788  10.718 -34.334  1.00 86.42           O  
ATOM   1939  N   LEU A 452     -22.262  11.196 -32.679  1.00 81.33           N  
ATOM   1940  CA  LEU A 452     -22.766  12.421 -33.311  1.00 73.86           C  
ATOM   1941  CB  LEU A 452     -23.951  12.993 -32.523  1.00 74.37           C  
ATOM   1942  CG  LEU A 452     -24.657  14.243 -33.088  1.00 71.62           C  
ATOM   1943  CD1 LEU A 452     -25.236  14.039 -34.486  1.00 70.91           C  
ATOM   1944  CD2 LEU A 452     -25.752  14.656 -32.131  1.00 70.18           C  
ATOM   1945  C   LEU A 452     -21.680  13.477 -33.426  1.00 68.43           C  
ATOM   1946  O   LEU A 452     -21.663  14.281 -34.359  1.00 70.07           O  
ATOM   1947  N   LEU A 453     -20.776  13.474 -32.466  1.00 63.81           N  
ATOM   1948  CA  LEU A 453     -19.703  14.422 -32.463  1.00 67.27           C  
ATOM   1949  CB  LEU A 453     -19.156  14.540 -31.053  1.00 71.66           C  
ATOM   1950  CG  LEU A 453     -18.022  15.536 -30.956  1.00 79.91           C  
ATOM   1951  CD1 LEU A 453     -18.480  16.939 -31.283  1.00 83.50           C  
ATOM   1952  CD2 LEU A 453     -17.470  15.494 -29.584  1.00 87.50           C  
ATOM   1953  C   LEU A 453     -18.598  14.085 -33.479  1.00 68.10           C  
ATOM   1954  O   LEU A 453     -17.982  15.000 -34.034  1.00 64.95           O  
ATOM   1955  N   GLN A 454     -18.345  12.791 -33.714  1.00 73.89           N  
ATOM   1956  CA  GLN A 454     -17.438  12.344 -34.797  1.00 72.42           C  
ATOM   1957  CB  GLN A 454     -17.414  10.816 -34.923  1.00 80.41           C  
ATOM   1958  CG  GLN A 454     -16.905  10.036 -33.710  1.00 89.72           C  
ATOM   1959  CD  GLN A 454     -15.590  10.546 -33.136  1.00 94.08           C  
ATOM   1960  OE1 GLN A 454     -15.419  10.595 -31.911  1.00 97.20           O  
ATOM   1961  NE2 GLN A 454     -14.647  10.918 -34.014  1.00 94.30           N  
ATOM   1962  C   GLN A 454     -17.886  12.913 -36.132  1.00 66.20           C  
ATOM   1963  O   GLN A 454     -17.097  13.492 -36.879  1.00 60.98           O  
ATOM   1964  N   VAL A 455     -19.177  12.769 -36.396  1.00 63.56           N  
ATOM   1965  CA  VAL A 455     -19.790  13.316 -37.601  1.00 66.13           C  
ATOM   1966  CB  VAL A 455     -21.305  13.042 -37.657  1.00 70.10           C  
ATOM   1967  CG1 VAL A 455     -21.923  13.668 -38.905  1.00 70.84           C  
ATOM   1968  CG2 VAL A 455     -21.584  11.543 -37.639  1.00 72.56           C  
ATOM   1969  C   VAL A 455     -19.567  14.819 -37.726  1.00 64.91           C  
ATOM   1970  O   VAL A 455     -19.160  15.284 -38.778  1.00 70.36           O  
ATOM   1971  N   ILE A 456     -19.850  15.567 -36.665  1.00 64.31           N  
ATOM   1972  CA  ILE A 456     -19.699  17.032 -36.686  1.00 65.44           C  
ATOM   1973  CB  ILE A 456     -20.284  17.681 -35.402  1.00 67.15           C  
ATOM   1974  CG1 ILE A 456     -21.800  17.455 -35.340  1.00 66.84           C  
ATOM   1975  CD1 ILE A 456     -22.429  17.688 -33.979  1.00 65.91           C  
ATOM   1976  CG2 ILE A 456     -20.002  19.190 -35.352  1.00 68.40           C  
ATOM   1977  C   ILE A 456     -18.233  17.458 -36.909  1.00 67.36           C  
ATOM   1978  O   ILE A 456     -17.966  18.429 -37.621  1.00 68.00           O  
ATOM   1979  N   LYS A 457     -17.297  16.740 -36.291  1.00 67.08           N  
ATOM   1980  CA  LYS A 457     -15.873  16.986 -36.498  1.00 68.26           C  
ATOM   1981  CB  LYS A 457     -15.030  16.083 -35.598  1.00 74.12           C  
ATOM   1982  CG  LYS A 457     -13.530  16.134 -35.872  1.00 80.44           C  
ATOM   1983  CD  LYS A 457     -12.800  15.065 -35.081  1.00 88.61           C  
ATOM   1984  CE  LYS A 457     -11.300  15.111 -35.322  1.00 92.40           C  
ATOM   1985  NZ  LYS A 457     -10.554  14.649 -34.115  1.00 94.73           N  
ATOM   1986  C   LYS A 457     -15.491  16.746 -37.949  1.00 67.45           C  
ATOM   1987  O   LYS A 457     -14.787  17.552 -38.538  1.00 64.61           O  
ATOM   1988  N   LYS A 458     -15.946  15.625 -38.503  1.00 68.48           N  
ATOM   1989  CA  LYS A 458     -15.584  15.214 -39.865  1.00 71.16           C  
ATOM   1990  CB  LYS A 458     -15.712  13.695 -40.003  1.00 72.74           C  
ATOM   1991  CG  LYS A 458     -14.584  12.950 -39.319  1.00 72.67           C  
ATOM   1992  CD  LYS A 458     -14.839  11.459 -39.288  1.00 72.78           C  
ATOM   1993  CE  LYS A 458     -13.593  10.741 -38.808  1.00 77.35           C  
ATOM   1994  NZ  LYS A 458     -13.944   9.483 -38.104  1.00 82.03           N  
ATOM   1995  C   LYS A 458     -16.355  15.903 -41.001  1.00 71.33           C  
ATOM   1996  O   LYS A 458     -15.846  15.985 -42.119  1.00 69.46           O  
ATOM   1997  N   THR A 459     -17.567  16.381 -40.724  1.00 72.13           N  
ATOM   1998  CA  THR A 459     -18.410  17.006 -41.755  1.00 71.84           C  
ATOM   1999  CB  THR A 459     -19.891  16.582 -41.640  1.00 69.85           C  
ATOM   2000  OG1 THR A 459     -20.411  16.948 -40.357  1.00 72.91           O  
ATOM   2001  CG2 THR A 459     -20.042  15.075 -41.859  1.00 68.18           C  
ATOM   2002  C   THR A 459     -18.328  18.533 -41.772  1.00 73.42           C  
ATOM   2003  O   THR A 459     -18.149  19.106 -42.830  1.00 77.10           O  
ATOM   2004  N   GLU A 460     -18.434  19.184 -40.615  1.00 77.07           N  
ATOM   2005  CA  GLU A 460     -18.630  20.656 -40.545  1.00 77.56           C  
ATOM   2006  CB  GLU A 460     -19.461  21.005 -39.309  1.00 72.06           C  
ATOM   2007  CG  GLU A 460     -20.848  20.375 -39.308  1.00 68.00           C  
ATOM   2008  CD  GLU A 460     -21.831  21.060 -40.251  1.00 67.33           C  
ATOM   2009  OE1 GLU A 460     -21.632  22.257 -40.583  1.00 61.05           O  
ATOM   2010  OE2 GLU A 460     -22.827  20.401 -40.644  1.00 66.46           O  
ATOM   2011  C   GLU A 460     -17.343  21.514 -40.587  1.00 82.59           C  
ATOM   2012  O   GLU A 460     -16.785  21.870 -39.552  1.00 91.32           O  
ATOM   2013  N   THR A 461     -16.919  21.871 -41.800  1.00 89.68           N  
ATOM   2014  CA  THR A 461     -15.687  22.651 -42.052  1.00 92.68           C  
ATOM   2015  CB  THR A 461     -15.344  22.670 -43.557  1.00 92.26           C  
ATOM   2016  OG1 THR A 461     -16.473  23.149 -44.300  1.00 89.86           O  
ATOM   2017  CG2 THR A 461     -14.960  21.273 -44.051  1.00 90.80           C  
ATOM   2018  C   THR A 461     -15.731  24.112 -41.592  1.00 94.93           C  
ATOM   2019  O   THR A 461     -14.683  24.729 -41.394  1.00 95.16           O  
ATOM   2020  N   ASP A 462     -16.939  24.655 -41.445  1.00101.06           N  
ATOM   2021  CA  ASP A 462     -17.161  26.048 -40.993  1.00102.53           C  
ATOM   2022  CB  ASP A 462     -18.663  26.340 -40.871  1.00108.41           C  
ATOM   2023  CG  ASP A 462     -19.411  26.152 -42.175  1.00113.44           C  
ATOM   2024  OD1 ASP A 462     -19.112  26.883 -43.144  1.00118.77           O  
ATOM   2025  OD2 ASP A 462     -20.307  25.276 -42.218  1.00112.86           O  
ATOM   2026  C   ASP A 462     -16.538  26.329 -39.631  1.00 96.70           C  
ATOM   2027  O   ASP A 462     -16.032  27.418 -39.372  1.00 93.64           O  
ATOM   2028  N   MET A 463     -16.609  25.322 -38.772  1.00 93.98           N  
ATOM   2029  CA  MET A 463     -16.183  25.399 -37.383  1.00 88.20           C  
ATOM   2030  CB  MET A 463     -17.393  25.179 -36.458  1.00 89.44           C  
ATOM   2031  CG  MET A 463     -18.285  23.989 -36.819  1.00 88.85           C  
ATOM   2032  SD  MET A 463     -19.064  23.176 -35.409  1.00 89.00           S  
ATOM   2033  CE  MET A 463     -17.702  22.165 -34.829  1.00 85.66           C  
ATOM   2034  C   MET A 463     -15.137  24.321 -37.144  1.00 83.41           C  
ATOM   2035  O   MET A 463     -14.755  23.610 -38.074  1.00 83.99           O  
ATOM   2036  N   SER A 464     -14.669  24.216 -35.904  1.00 79.80           N  
ATOM   2037  CA  SER A 464     -13.863  23.072 -35.481  1.00 80.50           C  
ATOM   2038  CB  SER A 464     -12.405  23.266 -35.896  1.00 80.51           C  
ATOM   2039  OG  SER A 464     -11.900  24.457 -35.334  1.00 81.05           O  
ATOM   2040  C   SER A 464     -13.947  22.820 -33.976  1.00 74.72           C  
ATOM   2041  O   SER A 464     -14.227  23.729 -33.194  1.00 68.74           O  
ATOM   2042  N   LEU A 465     -13.682  21.569 -33.597  1.00 72.77           N  
ATOM   2043  CA  LEU A 465     -13.675  21.144 -32.194  1.00 64.78           C  
ATOM   2044  CB  LEU A 465     -13.744  19.624 -32.054  1.00 65.20           C  
ATOM   2045  CG  LEU A 465     -15.147  19.037 -31.965  1.00 69.22           C  
ATOM   2046  CD1 LEU A 465     -14.992  17.525 -31.897  1.00 69.57           C  
ATOM   2047  CD2 LEU A 465     -15.924  19.582 -30.761  1.00 70.52           C  
ATOM   2048  C   LEU A 465     -12.450  21.598 -31.455  1.00 57.16           C  
ATOM   2049  O   LEU A 465     -11.343  21.452 -31.948  1.00 59.57           O  
ATOM   2050  N   HIS A 466     -12.669  22.086 -30.239  1.00 52.95           N  
ATOM   2051  CA  HIS A 466     -11.606  22.541 -29.356  1.00 48.64           C  
ATOM   2052  CB  HIS A 466     -12.204  23.073 -28.049  1.00 44.35           C  
ATOM   2053  CG  HIS A 466     -11.219  23.762 -27.160  1.00 41.71           C  
ATOM   2054  ND1 HIS A 466     -10.321  23.070 -26.381  1.00 42.05           N  
ATOM   2055  CE1 HIS A 466      -9.583  23.922 -25.696  1.00 41.84           C  
ATOM   2056  NE2 HIS A 466      -9.989  25.146 -25.980  1.00 42.18           N  
ATOM   2057  CD2 HIS A 466     -11.016  25.072 -26.890  1.00 40.94           C  
ATOM   2058  C   HIS A 466     -10.704  21.342 -29.102  1.00 49.15           C  
ATOM   2059  O   HIS A 466     -11.210  20.242 -28.896  1.00 50.32           O  
ATOM   2060  N   PRO A 467      -9.374  21.536 -29.170  1.00 50.45           N  
ATOM   2061  CA  PRO A 467      -8.427  20.425 -29.000  1.00 52.61           C  
ATOM   2062  CB  PRO A 467      -7.076  21.127 -28.782  1.00 51.70           C  
ATOM   2063  CG  PRO A 467      -7.223  22.480 -29.379  1.00 51.05           C  
ATOM   2064  CD  PRO A 467      -8.686  22.813 -29.458  1.00 50.65           C  
ATOM   2065  C   PRO A 467      -8.742  19.516 -27.807  1.00 53.20           C  
ATOM   2066  O   PRO A 467      -8.702  18.295 -27.940  1.00 65.80           O  
ATOM   2067  N   LEU A 468      -9.027  20.112 -26.655  1.00 49.62           N  
ATOM   2068  CA  LEU A 468      -9.399  19.363 -25.460  1.00 48.02           C  
ATOM   2069  CB  LEU A 468      -9.765  20.284 -24.302  1.00 46.67           C  
ATOM   2070  CG  LEU A 468     -10.035  19.546 -22.986  1.00 46.14           C  
ATOM   2071  CD1 LEU A 468      -8.941  18.539 -22.643  1.00 48.22           C  
ATOM   2072  CD2 LEU A 468     -10.204  20.526 -21.840  1.00 46.60           C  
ATOM   2073  C   LEU A 468     -10.528  18.402 -25.695  1.00 48.04           C  
ATOM   2074  O   LEU A 468     -10.455  17.246 -25.291  1.00 50.52           O  
ATOM   2075  N   LEU A 469     -11.565  18.874 -26.362  1.00 49.75           N  
ATOM   2076  CA  LEU A 469     -12.673  18.007 -26.717  1.00 53.01           C  
ATOM   2077  CB  LEU A 469     -13.832  18.808 -27.291  1.00 54.15           C  
ATOM   2078  CG  LEU A 469     -14.415  19.843 -26.322  1.00 54.30           C  
ATOM   2079  CD1 LEU A 469     -15.405  20.705 -27.070  1.00 54.63           C  
ATOM   2080  CD2 LEU A 469     -15.078  19.215 -25.103  1.00 56.49           C  
ATOM   2081  C   LEU A 469     -12.221  16.903 -27.668  1.00 57.99           C  
ATOM   2082  O   LEU A 469     -12.663  15.771 -27.548  1.00 60.87           O  
ATOM   2083  N   GLN A 470     -11.306  17.213 -28.582  1.00 63.90           N  
ATOM   2084  CA  GLN A 470     -10.698  16.176 -29.418  1.00 64.96           C  
ATOM   2085  CB  GLN A 470      -9.795  16.778 -30.491  1.00 70.55           C  
ATOM   2086  CG  GLN A 470     -10.582  17.563 -31.524  1.00 79.26           C  
ATOM   2087  CD  GLN A 470      -9.726  18.086 -32.659  1.00 82.10           C  
ATOM   2088  OE1 GLN A 470      -8.625  18.593 -32.436  1.00 88.65           O  
ATOM   2089  NE2 GLN A 470     -10.235  17.985 -33.881  1.00 82.05           N  
ATOM   2090  C   GLN A 470      -9.960  15.106 -28.612  1.00 63.67           C  
ATOM   2091  O   GLN A 470     -10.044  13.938 -28.963  1.00 68.90           O  
ATOM   2092  N   GLU A 471      -9.271  15.480 -27.536  1.00 59.21           N  
ATOM   2093  CA  GLU A 471      -8.631  14.488 -26.657  1.00 61.04           C  
ATOM   2094  CB  GLU A 471      -7.799  15.179 -25.583  1.00 62.51           C  
ATOM   2095  CG  GLU A 471      -6.532  15.844 -26.083  1.00 67.00           C  
ATOM   2096  CD  GLU A 471      -5.716  16.482 -24.962  1.00 73.76           C  
ATOM   2097  OE1 GLU A 471      -5.827  16.034 -23.792  1.00 80.06           O  
ATOM   2098  OE2 GLU A 471      -4.945  17.431 -25.243  1.00 74.24           O  
ATOM   2099  C   GLU A 471      -9.623  13.512 -25.981  1.00 61.73           C  
ATOM   2100  O   GLU A 471      -9.389  12.299 -25.937  1.00 64.31           O  
ATOM   2101  N   ILE A 472     -10.720  14.046 -25.457  1.00 60.98           N  
ATOM   2102  CA  ILE A 472     -11.683  13.243 -24.692  1.00 61.33           C  
ATOM   2103  CB  ILE A 472     -12.477  14.087 -23.645  1.00 61.54           C  
ATOM   2104  CG1 ILE A 472     -13.394  15.118 -24.310  1.00 62.65           C  
ATOM   2105  CD1 ILE A 472     -14.396  15.771 -23.379  1.00 62.64           C  
ATOM   2106  CG2 ILE A 472     -11.521  14.803 -22.691  1.00 57.23           C  
ATOM   2107  C   ILE A 472     -12.623  12.421 -25.572  1.00 63.40           C  
ATOM   2108  O   ILE A 472     -13.161  11.443 -25.103  1.00 67.85           O  
ATOM   2109  N   TYR A 473     -12.830  12.808 -26.828  1.00 73.95           N  
ATOM   2110  CA  TYR A 473     -13.608  11.983 -27.793  1.00 83.09           C  
ATOM   2111  CB  TYR A 473     -14.469  12.879 -28.690  1.00 88.33           C  
ATOM   2112  CG  TYR A 473     -15.616  13.541 -27.940  1.00 98.60           C  
ATOM   2113  CD1 TYR A 473     -16.852  12.897 -27.786  1.00108.05           C  
ATOM   2114  CE1 TYR A 473     -17.913  13.516 -27.107  1.00115.19           C  
ATOM   2115  CZ  TYR A 473     -17.739  14.794 -26.558  1.00118.10           C  
ATOM   2116  OH  TYR A 473     -18.764  15.427 -25.879  1.00132.37           O  
ATOM   2117  CE2 TYR A 473     -16.521  15.445 -26.704  1.00111.01           C  
ATOM   2118  CD2 TYR A 473     -15.476  14.819 -27.382  1.00104.17           C  
ATOM   2119  C   TYR A 473     -12.763  10.998 -28.645  1.00 81.06           C  
ATOM   2120  O   TYR A 473     -13.293  10.019 -29.160  1.00 79.60           O  
ATOM   2121  N   LYS A 474     -11.468  11.278 -28.786  1.00 81.18           N  
ATOM   2122  CA  LYS A 474     -10.496  10.402 -29.457  1.00 86.69           C  
ATOM   2123  CB  LYS A 474      -9.106  11.064 -29.348  1.00 95.07           C  
ATOM   2124  CG  LYS A 474      -7.887  10.307 -29.881  1.00104.13           C  
ATOM   2125  CD  LYS A 474      -6.652  10.499 -28.992  1.00111.80           C  
ATOM   2126  CE  LYS A 474      -6.141  11.942 -28.961  1.00114.64           C  
ATOM   2127  NZ  LYS A 474      -5.353  12.248 -27.725  1.00112.19           N  
ATOM   2128  C   LYS A 474     -10.457   8.999 -28.840  1.00 86.62           C  
ATOM   2129  O   LYS A 474     -10.361   8.872 -27.626  1.00 93.88           O  
ATOM   2130  N   ASP A 475     -10.528   7.967 -29.682  1.00 87.44           N  
ATOM   2131  CA  ASP A 475     -10.312   6.553 -29.282  1.00 91.04           C  
ATOM   2132  CB  ASP A 475      -8.822   6.276 -28.973  1.00 91.65           C  
ATOM   2133  CG  ASP A 475      -7.893   6.558 -30.164  1.00 92.00           C  
ATOM   2134  OD1 ASP A 475      -8.276   6.308 -31.334  1.00 84.84           O  
ATOM   2135  OD2 ASP A 475      -6.759   7.031 -29.920  1.00 93.83           O  
ATOM   2136  C   ASP A 475     -11.194   6.119 -28.100  1.00 90.73           C  
ATOM   2137  O   ASP A 475     -10.699   5.646 -27.063  1.00 86.55           O  
ATOM   2138  N   LEU A 476     -12.501   6.277 -28.288  1.00 90.77           N  
ATOM   2139  CA  LEU A 476     -13.493   6.076 -27.229  1.00 97.02           C  
ATOM   2140  CB  LEU A 476     -14.110   7.431 -26.856  1.00 98.39           C  
ATOM   2141  CG  LEU A 476     -14.632   7.618 -25.427  1.00 95.39           C  
ATOM   2142  CD1 LEU A 476     -13.490   7.810 -24.443  1.00 94.27           C  
ATOM   2143  CD2 LEU A 476     -15.560   8.814 -25.362  1.00 93.95           C  
ATOM   2144  C   LEU A 476     -14.582   5.100 -27.696  1.00104.34           C  
ATOM   2145  O   LEU A 476     -15.256   5.357 -28.698  1.00104.61           O  
ATOM   2146  N   TYR A 477     -14.741   3.993 -26.965  1.00112.97           N  
ATOM   2147  CA  TYR A 477     -15.699   2.907 -27.294  1.00118.88           C  
ATOM   2148  CB  TYR A 477     -17.161   3.374 -27.176  1.00117.71           C  
ATOM   2149  CG  TYR A 477     -17.578   3.826 -25.790  1.00116.03           C  
ATOM   2150  CD1 TYR A 477     -17.548   2.945 -24.704  1.00115.17           C  
ATOM   2151  CE1 TYR A 477     -17.937   3.356 -23.432  1.00114.69           C  
ATOM   2152  CZ  TYR A 477     -18.373   4.661 -23.235  1.00113.64           C  
ATOM   2153  OH  TYR A 477     -18.764   5.074 -21.983  1.00109.27           O  
ATOM   2154  CE2 TYR A 477     -18.417   5.551 -24.297  1.00114.23           C  
ATOM   2155  CD2 TYR A 477     -18.025   5.133 -25.564  1.00114.77           C  
ATOM   2156  C   TYR A 477     -15.477   2.282 -28.681  1.00116.22           C  
ATOM   2157  O   TYR A 477     -14.348   2.167 -29.158  1.00110.99           O  
TER    2158      TYR A 477                                                      
ATOM   2159  N   HIS B 687      -2.558  12.895 -24.921  1.00 85.21           N  
ATOM   2160  CA  HIS B 687      -3.498  13.717 -24.078  1.00 88.18           C  
ATOM   2161  CB  HIS B 687      -4.273  12.842 -23.066  1.00 91.63           C  
ATOM   2162  CG  HIS B 687      -5.306  11.966 -23.700  1.00 92.41           C  
ATOM   2163  ND1 HIS B 687      -4.995  10.770 -24.308  1.00 95.86           N  
ATOM   2164  CE1 HIS B 687      -6.095  10.225 -24.792  1.00 96.94           C  
ATOM   2165  NE2 HIS B 687      -7.108  11.028 -24.524  1.00 98.11           N  
ATOM   2166  CD2 HIS B 687      -6.641  12.124 -23.841  1.00 94.83           C  
ATOM   2167  C   HIS B 687      -2.758  14.846 -23.361  1.00 82.41           C  
ATOM   2168  O   HIS B 687      -2.781  14.943 -22.129  1.00 77.86           O  
ATOM   2169  N   LYS B 688      -2.131  15.709 -24.154  1.00 76.82           N  
ATOM   2170  CA  LYS B 688      -1.259  16.753 -23.633  1.00 74.52           C  
ATOM   2171  CB  LYS B 688      -0.609  17.496 -24.789  1.00 82.54           C  
ATOM   2172  CG  LYS B 688       0.365  16.619 -25.552  1.00 91.03           C  
ATOM   2173  CD  LYS B 688       0.945  17.332 -26.750  1.00 97.49           C  
ATOM   2174  CE  LYS B 688       1.947  16.438 -27.449  1.00100.43           C  
ATOM   2175  NZ  LYS B 688       2.580  17.169 -28.574  1.00105.45           N  
ATOM   2176  C   LYS B 688      -1.979  17.719 -22.685  1.00 68.38           C  
ATOM   2177  O   LYS B 688      -1.487  17.979 -21.585  1.00 62.90           O  
ATOM   2178  N   ILE B 689      -3.154  18.209 -23.089  1.00 62.76           N  
ATOM   2179  CA  ILE B 689      -3.948  19.130 -22.248  1.00 60.11           C  
ATOM   2180  CB  ILE B 689      -5.144  19.739 -23.004  1.00 62.97           C  
ATOM   2181  CG1 ILE B 689      -4.675  20.555 -24.215  1.00 61.74           C  
ATOM   2182  CD1 ILE B 689      -5.770  20.870 -25.216  1.00 59.46           C  
ATOM   2183  CG2 ILE B 689      -5.936  20.658 -22.076  1.00 66.13           C  
ATOM   2184  C   ILE B 689      -4.486  18.467 -20.969  1.00 55.62           C  
ATOM   2185  O   ILE B 689      -4.299  18.984 -19.861  1.00 48.03           O  
ATOM   2186  N   LEU B 690      -5.170  17.343 -21.124  1.00 50.39           N  
ATOM   2187  CA  LEU B 690      -5.626  16.613 -19.958  1.00 52.20           C  
ATOM   2188  CB  LEU B 690      -6.320  15.311 -20.335  1.00 54.07           C  
ATOM   2189  CG  LEU B 690      -7.829  15.357 -20.150  1.00 55.04           C  
ATOM   2190  CD1 LEU B 690      -8.439  14.088 -20.702  1.00 57.58           C  
ATOM   2191  CD2 LEU B 690      -8.206  15.513 -18.685  1.00 57.27           C  
ATOM   2192  C   LEU B 690      -4.499  16.337 -18.978  1.00 56.19           C  
ATOM   2193  O   LEU B 690      -4.654  16.618 -17.783  1.00 56.22           O  
ATOM   2194  N   HIS B 691      -3.379  15.801 -19.485  1.00 62.82           N  
ATOM   2195  CA  HIS B 691      -2.144  15.625 -18.682  1.00 66.04           C  
ATOM   2196  CB  HIS B 691      -0.948  15.119 -19.516  1.00 72.07           C  
ATOM   2197  CG  HIS B 691      -0.798  13.627 -19.531  1.00 79.79           C  
ATOM   2198  ND1 HIS B 691      -1.321  12.833 -20.532  1.00 84.80           N  
ATOM   2199  CE1 HIS B 691      -1.036  11.566 -20.284  1.00 88.34           C  
ATOM   2200  NE2 HIS B 691      -0.343  11.509 -19.159  1.00 89.48           N  
ATOM   2201  CD2 HIS B 691      -0.174  12.785 -18.673  1.00 83.82           C  
ATOM   2202  C   HIS B 691      -1.749  16.924 -17.991  1.00 63.16           C  
ATOM   2203  O   HIS B 691      -1.448  16.934 -16.803  1.00 63.74           O  
ATOM   2204  N   ARG B 692      -1.773  18.020 -18.735  1.00 62.28           N  
ATOM   2205  CA  ARG B 692      -1.352  19.308 -18.192  1.00 63.91           C  
ATOM   2206  CB  ARG B 692      -1.152  20.342 -19.312  1.00 68.66           C  
ATOM   2207  CG  ARG B 692      -0.365  21.586 -18.873  1.00 76.14           C  
ATOM   2208  CD  ARG B 692       0.370  22.316 -20.005  1.00 78.04           C  
ATOM   2209  NE  ARG B 692      -0.411  22.285 -21.245  1.00 83.27           N  
ATOM   2210  CZ  ARG B 692       0.003  21.844 -22.440  1.00 82.66           C  
ATOM   2211  NH1 ARG B 692       1.256  21.420 -22.648  1.00 81.04           N  
ATOM   2212  NH2 ARG B 692      -0.857  21.862 -23.460  1.00 78.69           N  
ATOM   2213  C   ARG B 692      -2.287  19.839 -17.094  1.00 61.41           C  
ATOM   2214  O   ARG B 692      -1.805  20.377 -16.096  1.00 66.63           O  
ATOM   2215  N   LEU B 693      -3.600  19.669 -17.254  1.00 56.57           N  
ATOM   2216  CA  LEU B 693      -4.559  20.112 -16.224  1.00 53.72           C  
ATOM   2217  CB  LEU B 693      -6.009  19.976 -16.710  1.00 54.01           C  
ATOM   2218  CG  LEU B 693      -6.481  20.909 -17.832  1.00 51.62           C  
ATOM   2219  CD1 LEU B 693      -7.766  20.414 -18.463  1.00 51.23           C  
ATOM   2220  CD2 LEU B 693      -6.668  22.324 -17.325  1.00 53.21           C  
ATOM   2221  C   LEU B 693      -4.392  19.354 -14.904  1.00 52.06           C  
ATOM   2222  O   LEU B 693      -4.543  19.940 -13.835  1.00 52.05           O  
ATOM   2223  N   LEU B 694      -4.079  18.064 -14.996  1.00 52.05           N  
ATOM   2224  CA  LEU B 694      -3.855  17.217 -13.822  1.00 55.63           C  
ATOM   2225  CB  LEU B 694      -3.904  15.742 -14.228  1.00 54.11           C  
ATOM   2226  CG  LEU B 694      -5.276  15.236 -14.682  1.00 51.55           C  
ATOM   2227  CD1 LEU B 694      -5.172  13.922 -15.433  1.00 51.92           C  
ATOM   2228  CD2 LEU B 694      -6.191  15.081 -13.486  1.00 50.19           C  
ATOM   2229  C   LEU B 694      -2.553  17.504 -13.056  1.00 62.62           C  
ATOM   2230  O   LEU B 694      -2.531  17.409 -11.831  1.00 66.47           O  
ATOM   2231  N   GLN B 695      -1.479  17.844 -13.773  1.00 71.44           N  
ATOM   2232  CA  GLN B 695      -0.180  18.176 -13.153  1.00 77.44           C  
ATOM   2233  CB  GLN B 695       0.961  17.878 -14.126  1.00 81.94           C  
ATOM   2234  CG  GLN B 695       0.973  16.442 -14.649  1.00 87.36           C  
ATOM   2235  CD  GLN B 695       2.202  16.106 -15.503  1.00 88.87           C  
ATOM   2236  OE1 GLN B 695       3.265  15.791 -14.963  1.00 85.05           O  
ATOM   2237  NE2 GLN B 695       2.052  16.138 -16.839  1.00 84.48           N  
ATOM   2238  C   GLN B 695      -0.085  19.633 -12.644  1.00 80.29           C  
ATOM   2239  O   GLN B 695       0.605  19.898 -11.655  1.00 75.04           O  
ATOM   2240  N   GLU B 696      -0.766  20.558 -13.327  1.00 83.75           N  
ATOM   2241  CA  GLU B 696      -0.878  21.968 -12.903  1.00 88.56           C  
ATOM   2242  CB  GLU B 696      -0.932  22.899 -14.124  1.00 91.51           C  
ATOM   2243  CG  GLU B 696       0.298  22.792 -15.034  1.00 97.08           C  
ATOM   2244  CD  GLU B 696       0.539  24.017 -15.916  1.00102.88           C  
ATOM   2245  OE1 GLU B 696       0.442  25.155 -15.407  1.00110.06           O  
ATOM   2246  OE2 GLU B 696       0.860  23.845 -17.117  1.00101.66           O  
ATOM   2247  C   GLU B 696      -2.128  22.183 -12.047  1.00 89.84           C  
ATOM   2248  O   GLU B 696      -2.152  23.022 -11.143  1.00 85.18           O  
TER    2249      GLU B 696                                                      
HETATM 2250  OAD T51 A 501     -18.895  18.065 -26.055  1.00 72.94           O  
HETATM 2251  NBS T51 A 501     -19.201  19.059 -26.980  1.00 64.87           N  
HETATM 2252  OAE T51 A 501     -18.448  19.180 -28.144  1.00 73.99           O  
HETATM 2253  CBM T51 A 501     -20.265  19.936 -26.739  1.00 52.87           C  
HETATM 2254  CAU T51 A 501     -20.687  20.106 -25.463  1.00 52.70           C  
HETATM 2255  CAT T51 A 501     -20.834  20.600 -27.817  1.00 49.57           C  
HETATM 2256  CAP T51 A 501     -21.884  21.472 -27.601  1.00 49.43           C  
HETATM 2257  CBI T51 A 501     -22.323  21.645 -26.301  1.00 45.76           C  
HETATM 2258  CBP T51 A 501     -21.724  20.969 -25.241  1.00 50.42           C  
HETATM 2259  CBG T51 A 501     -22.097  21.055 -23.802  1.00 47.78           C  
HETATM 2260  OAC T51 A 501     -22.061  20.092 -23.142  1.00 50.06           O  
HETATM 2261  NBD T51 A 501     -22.423  22.119 -23.169  1.00 48.09           N  
HETATM 2262  CBN T51 A 501     -22.534  22.210 -21.824  1.00 46.06           C  
HETATM 2263  CAO T51 A 501     -22.019  21.316 -20.852  1.00 45.14           C  
HETATM 2264  CAI T51 A 501     -22.189  21.625 -19.520  1.00 42.67           C  
HETATM 2265  CAJ T51 A 501     -22.843  22.812 -19.144  1.00 42.89           C  
HETATM 2266  CAQ T51 A 501     -23.340  23.691 -20.091  1.00 46.44           C  
HETATM 2267  CBO T51 A 501     -23.169  23.392 -21.431  1.00 48.35           C  
HETATM 2268  OBE T51 A 501     -23.642  24.250 -22.413  1.00 53.21           O  
HETATM 2269  CBA T51 A 501     -24.911  24.962 -22.243  1.00 50.86           C  
HETATM 2270  CBL T51 A 501     -25.193  25.667 -23.541  1.00 47.82           C  
HETATM 2271  CAL T51 A 501     -26.111  25.119 -24.428  1.00 46.78           C  
HETATM 2272  CAH T51 A 501     -26.369  25.749 -25.645  1.00 44.63           C  
HETATM 2273  CAG T51 A 501     -25.702  26.941 -25.963  1.00 43.00           C  
HETATM 2274  CAK T51 A 501     -24.781  27.484 -25.071  1.00 42.14           C  
HETATM 2275  CBK T51 A 501     -24.523  26.843 -23.864  1.00 46.43           C  
HETATM 2276  CAZ T51 A 501     -23.535  27.402 -22.875  1.00 45.18           C  
HETATM 2277  NBC T51 A 501     -22.701  28.440 -23.422  1.00 47.90           N  
HETATM 2278  CBF T51 A 501     -22.871  29.724 -23.121  1.00 51.82           C  
HETATM 2279  OAB T51 A 501     -23.744  30.089 -22.363  1.00 54.14           O  
HETATM 2280  CBJ T51 A 501     -21.933  30.781 -23.615  1.00 56.55           C  
HETATM 2281  CAS T51 A 501     -22.324  32.115 -23.644  1.00 60.37           C  
HETATM 2282  CAN T51 A 501     -21.421  33.092 -24.052  1.00 63.72           C  
HETATM 2283  CAR T51 A 501     -20.612  30.446 -23.936  1.00 60.81           C  
HETATM 2284  CAM T51 A 501     -19.717  31.421 -24.343  1.00 63.81           C  
HETATM 2285  CBH T51 A 501     -20.130  32.742 -24.406  1.00 69.19           C  
HETATM 2286  CBB T51 A 501     -19.141  33.789 -24.830  1.00 79.06           C  
HETATM 2287  NBR T51 A 501     -18.251  34.113 -23.723  1.00 91.21           N  
HETATM 2288  CAX T51 A 501     -17.011  34.767 -24.161  1.00 94.57           C  
HETATM 2289  CAV T51 A 501     -16.105  35.076 -22.967  1.00 96.60           C  
HETATM 2290  NBQ T51 A 501     -16.754  36.004 -22.017  1.00 96.72           N  
HETATM 2291  CAA T51 A 501     -16.786  37.386 -22.563  1.00 92.34           C  
HETATM 2292  CAW T51 A 501     -18.112  35.523 -21.652  1.00 92.09           C  
HETATM 2293  CAY T51 A 501     -18.955  35.078 -22.853  1.00 92.63           C  
HETATM 2294  O   HOH A 601     -23.839  19.836   3.467  1.00 50.14           O  
HETATM 2295  O   HOH A 602     -24.138  20.953 -10.992  1.00 35.50           O  
HETATM 2296  O   HOH A 603     -12.953  25.153 -11.316  1.00 45.73           O  
HETATM 2297  O   HOH A 604     -26.797  20.893  -0.874  1.00 49.56           O  
HETATM 2298  O   HOH A 605     -38.809  14.831 -22.538  1.00 46.84           O  
HETATM 2299  O   HOH A 606     -10.901   6.065  -0.200  1.00 56.74           O  
HETATM 2300  O   HOH A 607     -15.126  27.944 -14.492  1.00 37.65           O  
HETATM 2301  O   HOH A 608     -23.176  26.587 -16.629  1.00 39.27           O  
HETATM 2302  O   HOH A 609       1.815   8.495 -11.912  1.00 58.80           O  
HETATM 2303  O   HOH A 610     -23.304  24.046 -14.864  1.00 47.18           O  
HETATM 2304  O   HOH A 611     -33.993   3.335   0.029  1.00 54.23           O  
HETATM 2305  O   HOH A 612     -31.400  10.107 -23.004  1.00 40.20           O  
HETATM 2306  O   HOH A 613     -24.687  27.508 -19.221  1.00 47.11           O  
HETATM 2307  O   HOH A 614     -31.853   5.310  -0.728  1.00 46.44           O  
HETATM 2308  O   HOH A 615     -28.723  16.248   5.281  1.00 57.53           O  
HETATM 2309  O   HOH A 616     -20.910  30.428 -20.256  1.00 50.97           O  
HETATM 2310  O   HOH A 617      -6.734   3.659  -3.478  1.00 48.29           O  
HETATM 2311  O   HOH A 618     -34.843  18.515  -9.441  1.00 42.63           O  
HETATM 2312  O   HOH A 619     -32.997  19.762 -28.660  1.00 45.24           O  
HETATM 2313  O   HOH A 620     -30.814  16.980 -10.987  1.00 34.83           O  
HETATM 2314  O   HOH A 621     -19.945   5.182 -13.784  1.00 85.67           O  
HETATM 2315  O   HOH A 622     -28.345  27.388 -38.701  1.00 52.70           O  
HETATM 2316  O   HOH A 623     -39.516  20.322 -29.112  1.00 63.08           O  
HETATM 2317  O   HOH A 624      -6.844  13.215  -4.971  1.00 49.80           O  
HETATM 2318  O   HOH A 625     -21.551  19.895 -11.295  1.00 53.54           O  
HETATM 2319  O   HOH A 626     -11.034  24.743  -9.194  1.00 56.53           O  
HETATM 2320  O   HOH A 627     -13.083  10.996   6.983  1.00 52.82           O  
HETATM 2321  O   HOH A 628     -33.629  16.973   0.891  1.00 52.07           O  
HETATM 2322  O   HOH A 629     -38.083  27.992 -33.438  1.00 54.53           O  
HETATM 2323  O   HOH A 630     -28.108  17.490 -11.967  1.00 34.07           O  
HETATM 2324  O   HOH A 631      -8.610  23.984 -14.613  1.00 49.39           O  
HETATM 2325  O   HOH A 632     -23.248  16.861   3.022  1.00 52.99           O  
HETATM 2326  O   HOH A 633     -14.369   7.754 -14.772  1.00 33.21           O  
HETATM 2327  O   HOH A 634     -24.565  23.064 -12.360  1.00 57.89           O  
HETATM 2328  O   HOH A 635      -4.708   6.280  -3.855  1.00 44.96           O  
HETATM 2329  O   HOH A 636     -31.874  14.871  -9.421  1.00 47.90           O  
HETATM 2330  O   HOH A 637     -39.316  17.284   1.045  1.00 51.58           O  
HETATM 2331  O   HOH A 638     -23.804  18.285 -11.272  1.00 84.88           O  
HETATM 2332  O   HOH A 639     -20.291  35.831 -12.747  1.00 40.10           O  
END
