# Supplementary material for: Mechanistic elucidation guided by covalent inhibitors for the development of anti-diabetic PPARγ ligands
Source: Chem Sci. 2016 May 13;7(8):5523–9. doi: 10.1039/c6sc01279e (PMC6021786; doi:10.1039/c6sc01279e)
Supplement: Supplementary file 1 [file SC-007-C6SC01279E-s001.zip › SB1406.pdb]

HEADER    ----                                    16-JUL-15   XXXX              
COMPND    ---                                                                   
REMARK   3                                                                      
REMARK   3 REFINEMENT.                                                          
REMARK   3   PROGRAM     : REFMAC 5.8.0103                                      
REMARK   3   AUTHORS     : MURSHUDOV,SKUBAK,LEBEDEV,PANNU,                      
REMARK   3                 STEINER,NICHOLLS,WINN,LONG,VAGIN                     
REMARK   3                                                                      
REMARK   3    REFINEMENT TARGET : MAXIMUM LIKELIHOOD                            
REMARK   3                                                                      
REMARK   3  DATA USED IN REFINEMENT.                                            
REMARK   3   RESOLUTION RANGE HIGH (ANGSTROMS) :   2.95                         
REMARK   3   RESOLUTION RANGE LOW  (ANGSTROMS) :  30.00                         
REMARK   3   DATA CUTOFF            (SIGMA(F)) : NONE                           
REMARK   3   COMPLETENESS FOR RANGE        (%) :  99.18                         
REMARK   3   NUMBER OF REFLECTIONS             :    7861                        
REMARK   3                                                                      
REMARK   3  FIT TO DATA USED IN REFINEMENT.                                     
REMARK   3   CROSS-VALIDATION METHOD          : THROUGHOUT                      
REMARK   3   FREE R VALUE TEST SET SELECTION  : RANDOM                          
REMARK   3   R VALUE     (WORKING + TEST SET) : 0.20703                         
REMARK   3   R VALUE            (WORKING SET) :  0.20477                        
REMARK   3   FREE R VALUE                     :  0.25743                        
REMARK   3   FREE R VALUE TEST SET SIZE   (%) :  4.4                            
REMARK   3   FREE R VALUE TEST SET COUNT      :   359                           
REMARK   3                                                                      
REMARK   3  FIT IN THE HIGHEST RESOLUTION BIN.                                  
REMARK   3   TOTAL NUMBER OF BINS USED           :      20                      
REMARK   3   BIN RESOLUTION RANGE HIGH           :    2.950                     
REMARK   3   BIN RESOLUTION RANGE LOW            :    3.026                     
REMARK   3   REFLECTION IN BIN     (WORKING SET) :      555                     
REMARK   3   BIN COMPLETENESS (WORKING+TEST) (%) :   100.00                     
REMARK   3   BIN R VALUE           (WORKING SET) :    0.303                     
REMARK   3   BIN FREE R VALUE SET COUNT          :       25                     
REMARK   3   BIN FREE R VALUE                    :    0.287                     
REMARK   3                                                                      
REMARK   3  NUMBER OF NON-HYDROGEN ATOMS USED IN REFINEMENT.                    
REMARK   3   ALL ATOMS                :     2205                                
REMARK   3                                                                      
REMARK   3  B VALUES.                                                           
REMARK   3   FROM WILSON PLOT           (A**2) : NULL                           
REMARK   3   MEAN B VALUE      (OVERALL, A**2) :  85.374                        
REMARK   3   OVERALL ANISOTROPIC B VALUE.                                       
REMARK   3    B11 (A**2) :    -0.88                                             
REMARK   3    B22 (A**2) :    -6.26                                             
REMARK   3    B33 (A**2) :     7.14                                             
REMARK   3    B12 (A**2) :    -0.00                                             
REMARK   3    B13 (A**2) :    -0.00                                             
REMARK   3    B23 (A**2) :     0.00                                             
REMARK   3                                                                      
REMARK   3  ESTIMATED OVERALL COORDINATE ERROR.                                 
REMARK   3   ESU BASED ON R VALUE                            (A): NULL          
REMARK   3   ESU BASED ON FREE R VALUE                       (A):   0.409       
REMARK   3   ESU BASED ON MAXIMUM LIKELIHOOD                 (A):   0.309       
REMARK   3   ESU FOR B VALUES BASED ON MAXIMUM LIKELIHOOD (A**2):  17.579       
REMARK   3                                                                      
REMARK   3 CORRELATION COEFFICIENTS.                                            
REMARK   3   CORRELATION COEFFICIENT FO-FC      :   0.949                       
REMARK   3   CORRELATION COEFFICIENT FO-FC FREE :   0.924                       
REMARK   3                                                                      
REMARK   3  RMS DEVIATIONS FROM IDEAL VALUES        COUNT    RMS    WEIGHT      
REMARK   3   BOND LENGTHS REFINED ATOMS        (A):  2221 ; 0.009 ; 0.019       
REMARK   3   BOND LENGTHS OTHERS               (A):  2210 ; 0.006 ; 0.020       
REMARK   3   BOND ANGLES REFINED ATOMS   (DEGREES):  2992 ; 1.470 ; 2.000       
REMARK   3   BOND ANGLES OTHERS          (DEGREES):  5094 ; 0.887 ; 3.000       
REMARK   3   TORSION ANGLES, PERIOD 1    (DEGREES):   266 ; 5.274 ; 5.000       
REMARK   3   TORSION ANGLES, PERIOD 2    (DEGREES):    98 ;32.987 ;25.102       
REMARK   3   TORSION ANGLES, PERIOD 3    (DEGREES):   426 ;14.381 ;15.000       
REMARK   3   TORSION ANGLES, PERIOD 4    (DEGREES):     9 ; 9.819 ;15.000       
REMARK   3   CHIRAL-CENTER RESTRAINTS       (A**3):   343 ; 0.065 ; 0.200       
REMARK   3   GENERAL PLANES REFINED ATOMS      (A):  2429 ; 0.016 ; 0.020       
REMARK   3   GENERAL PLANES OTHERS             (A):   486 ; 0.013 ; 0.020       
REMARK   3                                                                      
REMARK   3  ISOTROPIC THERMAL FACTOR RESTRAINTS.     COUNT   RMS    WEIGHT      
REMARK   3   MAIN-CHAIN BOND REFINED ATOMS  (A**2):  1067 ; 4.543 ; 8.283       
REMARK   3   MAIN-CHAIN BOND OTHER ATOMS    (A**2):  1066 ; 4.542 ; 8.282       
REMARK   3   MAIN-CHAIN ANGLE REFINED ATOMS (A**2):  1329 ; 7.265 ;12.412       
REMARK   3   MAIN-CHAIN ANGLE OTHER ATOMS (A**2)  :  1330 ; 7.264 ;12.413       
REMARK   3   SIDE-CHAIN BOND REFINED ATOMS  (A**2):  1151 ; 4.500 ; 8.813       
REMARK   3   SIDE-CHAIN BOND OTHER ATOMS  (A**2)  :  1152 ; 4.498 ; 8.813       
REMARK   3   SIDE-CHAIN ANGLE OTHER ATOMS (A**2)  :  1662 ; 7.738 ;13.012       
REMARK   3   LONG RANGE B REFINED ATOMS (A**2)    :  2587 ;11.330 ;65.651       
REMARK   3   LONG RANGE B OTHER ATOMS (A**2)      :  2586 ;11.332 ;65.664       
REMARK   3                                                                      
REMARK   3  NCS RESTRAINTS STATISTICS                                           
REMARK   3   NUMBER OF NCS GROUPS : NULL                                        
REMARK   3                                                                      
REMARK   3  TWIN DETAILS                                                        
REMARK   3   NUMBER OF TWIN DOMAINS  : NULL                                     
REMARK   3                                                                      
REMARK   3                                                                      
REMARK   3  TLS DETAILS                                                         
REMARK   3   NUMBER OF TLS GROUPS  : NULL                                       
REMARK   3                                                                      
REMARK   3                                                                      
REMARK   3  BULK SOLVENT MODELLING.                                             
REMARK   3   METHOD USED :  MASK                                                
REMARK   3   PARAMETERS FOR MASK CALCULATION                                    
REMARK   3   VDW PROBE RADIUS   :   1.20                                        
REMARK   3   ION PROBE RADIUS   :   0.80                                        
REMARK   3   SHRINKAGE RADIUS   :   0.80                                        
REMARK   3                                                                      
REMARK   3  OTHER REFINEMENT REMARKS:                                           
REMARK   3  HYDROGENS HAVE BEEN ADDED IN THE RIDING POSITIONS                   
REMARK   3  U VALUES      : REFINED INDIVIDUALLY                                
REMARK   3                                                                      
LINKR        SG  CYS A 285                 CAW 6BH A 501                CYS-6BH 
LINKR            LYS A 261                     GLU A 276                gap     
CISPEP   1 LYS A  358    PRO A  359                    0.00                     
CRYST1   53.330  131.332   52.852  90.00  90.00  90.00 P 21 21 2                
SCALE1      0.018751  0.000000  0.000000        0.00000                         
SCALE2     -0.000000  0.007614  0.000000        0.00000                         
SCALE3      0.000000 -0.000000  0.018921        0.00000                         
ATOM      1  N   PRO A 206      18.909   6.051 -14.501  1.00122.16           N  
ATOM      2  CA  PRO A 206      18.338   4.939 -13.729  1.00126.00           C  
ATOM      3  CB  PRO A 206      19.545   3.992 -13.531  1.00126.00           C  
ATOM      4  CG  PRO A 206      20.759   4.833 -13.720  1.00119.95           C  
ATOM      5  CD  PRO A 206      20.378   5.988 -14.599  1.00119.65           C  
ATOM      6  C   PRO A 206      17.708   5.409 -12.401  1.00122.58           C  
ATOM      7  O   PRO A 206      17.337   6.584 -12.287  1.00115.56           O  
ATOM      8  N   GLU A 207      17.540   4.495 -11.441  1.00117.84           N  
ATOM      9  CA  GLU A 207      17.208   4.861 -10.056  1.00117.85           C  
ATOM     10  CB  GLU A 207      17.088   3.614  -9.163  1.00124.32           C  
ATOM     11  CG  GLU A 207      16.370   3.842  -7.831  1.00127.38           C  
ATOM     12  CD  GLU A 207      14.860   4.000  -7.971  1.00133.95           C  
ATOM     13  OE1 GLU A 207      14.218   3.166  -8.648  1.00139.71           O  
ATOM     14  OE2 GLU A 207      14.308   4.955  -7.383  1.00133.62           O  
ATOM     15  C   GLU A 207      18.245   5.823  -9.464  1.00108.00           C  
ATOM     16  O   GLU A 207      17.889   6.718  -8.701  1.00109.46           O  
ATOM     17  N   SER A 208      19.515   5.641  -9.833  1.00 92.70           N  
ATOM     18  CA  SER A 208      20.607   6.529  -9.412  1.00 87.68           C  
ATOM     19  CB  SER A 208      21.859   6.238 -10.235  1.00 88.39           C  
ATOM     20  OG  SER A 208      22.867   7.204  -9.999  1.00 87.74           O  
ATOM     21  C   SER A 208      20.274   8.016  -9.521  1.00 83.95           C  
ATOM     22  O   SER A 208      20.700   8.816  -8.692  1.00 83.01           O  
ATOM     23  N   ALA A 209      19.528   8.371 -10.558  1.00 82.65           N  
ATOM     24  CA  ALA A 209      19.062   9.736 -10.760  1.00 79.17           C  
ATOM     25  CB  ALA A 209      18.429   9.877 -12.140  1.00 80.12           C  
ATOM     26  C   ALA A 209      18.069  10.148  -9.685  1.00 73.52           C  
ATOM     27  O   ALA A 209      18.180  11.236  -9.130  1.00 72.85           O  
ATOM     28  N   ASP A 210      17.106   9.275  -9.403  1.00 70.14           N  
ATOM     29  CA  ASP A 210      16.088   9.534  -8.366  1.00 75.84           C  
ATOM     30  CB  ASP A 210      15.061   8.402  -8.323  1.00 76.28           C  
ATOM     31  CG  ASP A 210      14.352   8.213  -9.631  1.00 77.58           C  
ATOM     32  OD1 ASP A 210      13.840   9.207 -10.172  1.00 82.23           O  
ATOM     33  OD2 ASP A 210      14.309   7.071 -10.121  1.00 84.67           O  
ATOM     34  C   ASP A 210      16.662   9.710  -6.949  1.00 77.19           C  
ATOM     35  O   ASP A 210      16.046  10.381  -6.102  1.00 70.43           O  
ATOM     36  N   LEU A 211      17.816   9.078  -6.713  1.00 74.62           N  
ATOM     37  CA  LEU A 211      18.539   9.143  -5.454  1.00 71.94           C  
ATOM     38  CB  LEU A 211      19.502   7.969  -5.356  1.00 72.72           C  
ATOM     39  CG  LEU A 211      18.856   6.583  -5.355  1.00 77.08           C  
ATOM     40  CD1 LEU A 211      19.936   5.511  -5.452  1.00 76.78           C  
ATOM     41  CD2 LEU A 211      17.961   6.370  -4.132  1.00 74.81           C  
ATOM     42  C   LEU A 211      19.316  10.436  -5.319  1.00 76.66           C  
ATOM     43  O   LEU A 211      19.421  10.995  -4.220  1.00 80.31           O  
ATOM     44  N   ARG A 212      19.894  10.894  -6.424  1.00 77.49           N  
ATOM     45  CA  ARG A 212      20.457  12.233  -6.471  1.00 79.28           C  
ATOM     46  CB  ARG A 212      21.205  12.482  -7.774  1.00 87.48           C  
ATOM     47  CG  ARG A 212      22.446  11.636  -7.961  1.00 99.69           C  
ATOM     48  CD  ARG A 212      23.347  11.604  -6.732  1.00112.89           C  
ATOM     49  NE  ARG A 212      23.666  12.924  -6.167  1.00122.27           N  
ATOM     50  CZ  ARG A 212      24.505  13.813  -6.703  1.00130.35           C  
ATOM     51  NH1 ARG A 212      25.127  13.576  -7.861  1.00139.32           N  
ATOM     52  NH2 ARG A 212      24.719  14.967  -6.082  1.00129.11           N  
ATOM     53  C   ARG A 212      19.384  13.281  -6.306  1.00 76.50           C  
ATOM     54  O   ARG A 212      19.625  14.292  -5.684  1.00 80.55           O  
ATOM     55  N   ALA A 213      18.204  13.035  -6.863  1.00 75.16           N  
ATOM     56  CA  ALA A 213      17.076  13.960  -6.731  1.00 72.33           C  
ATOM     57  CB  ALA A 213      15.922  13.532  -7.633  1.00 70.51           C  
ATOM     58  C   ALA A 213      16.611  14.067  -5.281  1.00 69.52           C  
ATOM     59  O   ALA A 213      16.277  15.154  -4.811  1.00 71.02           O  
ATOM     60  N   LEU A 214      16.592  12.934  -4.587  1.00 65.50           N  
ATOM     61  CA  LEU A 214      16.250  12.888  -3.167  1.00 64.26           C  
ATOM     62  CB  LEU A 214      16.123  11.431  -2.718  1.00 64.38           C  
ATOM     63  CG  LEU A 214      15.676  11.140  -1.279  1.00 64.08           C  
ATOM     64  CD1 LEU A 214      14.341  11.785  -0.943  1.00 61.83           C  
ATOM     65  CD2 LEU A 214      15.603   9.634  -1.078  1.00 64.89           C  
ATOM     66  C   LEU A 214      17.285  13.606  -2.296  1.00 62.79           C  
ATOM     67  O   LEU A 214      16.931  14.307  -1.348  1.00 58.94           O  
ATOM     68  N   ALA A 215      18.557  13.410  -2.624  1.00 62.50           N  
ATOM     69  CA  ALA A 215      19.655  14.057  -1.920  1.00 65.47           C  
ATOM     70  CB  ALA A 215      20.978  13.630  -2.529  1.00 65.03           C  
ATOM     71  C   ALA A 215      19.543  15.581  -1.930  1.00 71.71           C  
ATOM     72  O   ALA A 215      19.695  16.219  -0.894  1.00 79.83           O  
ATOM     73  N   LYS A 216      19.255  16.152  -3.096  1.00 78.68           N  
ATOM     74  CA  LYS A 216      19.200  17.615  -3.256  1.00 79.39           C  
ATOM     75  CB  LYS A 216      19.100  18.055  -4.735  1.00 85.04           C  
ATOM     76  CG  LYS A 216      19.978  17.365  -5.785  1.00 91.88           C  
ATOM     77  CD  LYS A 216      21.485  17.576  -5.660  1.00100.00           C  
ATOM     78  CE  LYS A 216      22.214  17.022  -6.893  1.00106.05           C  
ATOM     79  NZ  LYS A 216      23.569  17.606  -7.133  1.00107.23           N  
ATOM     80  C   LYS A 216      17.991  18.176  -2.485  1.00 75.92           C  
ATOM     81  O   LYS A 216      18.108  19.176  -1.763  1.00 72.82           O  
ATOM     82  N   HIS A 217      16.836  17.528  -2.670  1.00 72.20           N  
ATOM     83  CA  HIS A 217      15.592  17.866  -1.960  1.00 71.55           C  
ATOM     84  CB  HIS A 217      14.521  16.782  -2.189  1.00 71.96           C  
ATOM     85  CG  HIS A 217      13.300  16.938  -1.328  1.00 73.71           C  
ATOM     86  ND1 HIS A 217      12.241  17.746  -1.676  1.00 76.27           N  
ATOM     87  CE1 HIS A 217      11.313  17.691  -0.736  1.00 75.57           C  
ATOM     88  NE2 HIS A 217      11.736  16.881   0.215  1.00 76.11           N  
ATOM     89  CD2 HIS A 217      12.974  16.393  -0.131  1.00 77.07           C  
ATOM     90  C   HIS A 217      15.845  18.021  -0.469  1.00 70.17           C  
ATOM     91  O   HIS A 217      15.538  19.056   0.127  1.00 68.57           O  
ATOM     92  N   LEU A 218      16.420  16.975   0.110  1.00 67.73           N  
ATOM     93  CA  LEU A 218      16.730  16.947   1.523  1.00 66.23           C  
ATOM     94  CB  LEU A 218      17.232  15.557   1.918  1.00 63.74           C  
ATOM     95  CG  LEU A 218      16.191  14.438   1.854  1.00 61.35           C  
ATOM     96  CD1 LEU A 218      16.879  13.110   2.078  1.00 62.52           C  
ATOM     97  CD2 LEU A 218      15.067  14.607   2.865  1.00 62.03           C  
ATOM     98  C   LEU A 218      17.745  18.029   1.905  1.00 68.82           C  
ATOM     99  O   LEU A 218      17.536  18.750   2.874  1.00 74.48           O  
ATOM    100  N   TYR A 219      18.825  18.162   1.145  1.00 67.90           N  
ATOM    101  CA  TYR A 219      19.793  19.239   1.391  1.00 71.08           C  
ATOM    102  CB  TYR A 219      20.899  19.232   0.346  1.00 72.37           C  
ATOM    103  CG  TYR A 219      21.860  20.405   0.435  1.00 70.76           C  
ATOM    104  CD1 TYR A 219      22.990  20.341   1.243  1.00 72.31           C  
ATOM    105  CE1 TYR A 219      23.879  21.397   1.320  1.00 73.78           C  
ATOM    106  CZ  TYR A 219      23.641  22.539   0.579  1.00 74.17           C  
ATOM    107  OH  TYR A 219      24.523  23.590   0.651  1.00 81.95           O  
ATOM    108  CE2 TYR A 219      22.527  22.632  -0.232  1.00 71.42           C  
ATOM    109  CD2 TYR A 219      21.648  21.566  -0.306  1.00 69.53           C  
ATOM    110  C   TYR A 219      19.129  20.605   1.384  1.00 72.13           C  
ATOM    111  O   TYR A 219      19.425  21.444   2.222  1.00 77.17           O  
ATOM    112  N   ASP A 220      18.242  20.825   0.428  1.00 71.72           N  
ATOM    113  CA  ASP A 220      17.556  22.095   0.335  1.00 72.63           C  
ATOM    114  CB  ASP A 220      16.752  22.173  -0.967  1.00 75.77           C  
ATOM    115  CG  ASP A 220      17.634  22.415  -2.190  1.00 81.30           C  
ATOM    116  OD1 ASP A 220      18.824  22.778  -2.049  1.00 88.84           O  
ATOM    117  OD2 ASP A 220      17.129  22.251  -3.314  1.00 87.47           O  
ATOM    118  C   ASP A 220      16.673  22.339   1.552  1.00 71.52           C  
ATOM    119  O   ASP A 220      16.656  23.443   2.075  1.00 76.11           O  
ATOM    120  N   SER A 221      15.949  21.320   2.004  1.00 71.64           N  
ATOM    121  CA  SER A 221      15.086  21.469   3.194  1.00 72.19           C  
ATOM    122  CB  SER A 221      13.974  20.408   3.221  1.00 70.09           C  
ATOM    123  OG  SER A 221      14.478  19.108   3.435  1.00 75.98           O  
ATOM    124  C   SER A 221      15.900  21.482   4.505  1.00 66.67           C  
ATOM    125  O   SER A 221      15.474  22.025   5.519  1.00 62.16           O  
ATOM    126  N   TYR A 222      17.071  20.876   4.465  1.00 62.90           N  
ATOM    127  CA  TYR A 222      18.025  20.959   5.558  1.00 63.95           C  
ATOM    128  CB  TYR A 222      19.197  20.030   5.246  1.00 61.67           C  
ATOM    129  CG  TYR A 222      20.465  20.165   6.052  1.00 58.78           C  
ATOM    130  CD1 TYR A 222      21.428  21.111   5.718  1.00 57.86           C  
ATOM    131  CE1 TYR A 222      22.618  21.203   6.421  1.00 54.82           C  
ATOM    132  CZ  TYR A 222      22.870  20.324   7.441  1.00 52.46           C  
ATOM    133  OH  TYR A 222      24.045  20.399   8.127  1.00 52.90           O  
ATOM    134  CE2 TYR A 222      21.951  19.357   7.773  1.00 56.15           C  
ATOM    135  CD2 TYR A 222      20.756  19.276   7.077  1.00 57.46           C  
ATOM    136  C   TYR A 222      18.481  22.397   5.698  1.00 65.37           C  
ATOM    137  O   TYR A 222      18.458  22.966   6.786  1.00 65.03           O  
ATOM    138  N   ILE A 223      18.877  22.973   4.572  1.00 68.67           N  
ATOM    139  CA  ILE A 223      19.487  24.291   4.554  1.00 72.89           C  
ATOM    140  CB  ILE A 223      20.276  24.509   3.231  1.00 75.53           C  
ATOM    141  CG1 ILE A 223      21.497  25.388   3.470  1.00 83.98           C  
ATOM    142  CD1 ILE A 223      22.572  25.226   2.425  1.00 87.62           C  
ATOM    143  CG2 ILE A 223      19.401  25.070   2.116  1.00 75.77           C  
ATOM    144  C   ILE A 223      18.454  25.386   4.877  1.00 70.76           C  
ATOM    145  O   ILE A 223      18.784  26.394   5.498  1.00 70.69           O  
ATOM    146  N   LYS A 224      17.204  25.165   4.488  1.00 72.41           N  
ATOM    147  CA  LYS A 224      16.108  26.015   4.931  1.00 75.96           C  
ATOM    148  CB  LYS A 224      14.827  25.714   4.148  1.00 84.82           C  
ATOM    149  CG  LYS A 224      14.834  26.285   2.735  1.00 98.56           C  
ATOM    150  CD  LYS A 224      13.474  26.163   2.053  1.00109.18           C  
ATOM    151  CE  LYS A 224      13.409  26.987   0.770  1.00112.10           C  
ATOM    152  NZ  LYS A 224      12.055  26.923   0.153  1.00116.55           N  
ATOM    153  C   LYS A 224      15.859  25.855   6.430  1.00 73.32           C  
ATOM    154  O   LYS A 224      15.778  26.843   7.142  1.00 73.81           O  
ATOM    155  N   SER A 225      15.755  24.613   6.897  1.00 71.15           N  
ATOM    156  CA  SER A 225      15.371  24.323   8.290  1.00 69.56           C  
ATOM    157  CB  SER A 225      15.054  22.836   8.472  1.00 71.48           C  
ATOM    158  OG  SER A 225      13.929  22.451   7.715  1.00 74.70           O  
ATOM    159  C   SER A 225      16.395  24.694   9.348  1.00 69.17           C  
ATOM    160  O   SER A 225      16.013  24.999  10.475  1.00 73.90           O  
ATOM    161  N   PHE A 226      17.677  24.623   9.002  1.00 66.99           N  
ATOM    162  CA  PHE A 226      18.761  24.870   9.952  1.00 68.56           C  
ATOM    163  CB  PHE A 226      19.621  23.621  10.098  1.00 66.68           C  
ATOM    164  CG  PHE A 226      18.825  22.375  10.365  1.00 63.56           C  
ATOM    165  CD1 PHE A 226      18.082  22.249  11.532  1.00 60.29           C  
ATOM    166  CE1 PHE A 226      17.352  21.094  11.782  1.00 60.45           C  
ATOM    167  CZ  PHE A 226      17.349  20.054  10.862  1.00 59.78           C  
ATOM    168  CE2 PHE A 226      18.078  20.173   9.690  1.00 61.77           C  
ATOM    169  CD2 PHE A 226      18.811  21.323   9.445  1.00 62.80           C  
ATOM    170  C   PHE A 226      19.601  26.073   9.495  1.00 76.31           C  
ATOM    171  O   PHE A 226      20.317  25.992   8.480  1.00 79.42           O  
ATOM    172  N   PRO A 227      19.524  27.192  10.245  1.00 84.10           N  
ATOM    173  CA  PRO A 227      20.108  28.447   9.771  1.00 86.96           C  
ATOM    174  CB  PRO A 227      19.547  29.478  10.760  1.00 91.17           C  
ATOM    175  CG  PRO A 227      19.372  28.721  12.036  1.00 91.04           C  
ATOM    176  CD  PRO A 227      19.060  27.301  11.646  1.00 88.96           C  
ATOM    177  C   PRO A 227      21.651  28.461   9.748  1.00 83.78           C  
ATOM    178  O   PRO A 227      22.241  29.013   8.808  1.00 86.96           O  
ATOM    179  N   LEU A 228      22.283  27.851  10.754  1.00 75.98           N  
ATOM    180  CA  LEU A 228      23.741  27.745  10.816  1.00 72.89           C  
ATOM    181  CB  LEU A 228      24.240  28.047  12.230  1.00 76.59           C  
ATOM    182  CG  LEU A 228      25.759  28.094  12.439  1.00 80.60           C  
ATOM    183  CD1 LEU A 228      26.395  29.262  11.709  1.00 81.24           C  
ATOM    184  CD2 LEU A 228      26.086  28.172  13.921  1.00 86.43           C  
ATOM    185  C   LEU A 228      24.213  26.362  10.345  1.00 69.29           C  
ATOM    186  O   LEU A 228      24.215  25.385  11.104  1.00 66.85           O  
ATOM    187  N   THR A 229      24.638  26.316   9.086  1.00 70.07           N  
ATOM    188  CA  THR A 229      25.149  25.096   8.440  1.00 71.19           C  
ATOM    189  CB  THR A 229      25.330  25.271   6.914  1.00 76.34           C  
ATOM    190  OG1 THR A 229      26.511  26.045   6.650  1.00 84.97           O  
ATOM    191  CG2 THR A 229      24.104  25.930   6.242  1.00 77.50           C  
ATOM    192  C   THR A 229      26.525  24.755   8.996  1.00 65.50           C  
ATOM    193  O   THR A 229      27.164  25.590   9.605  1.00 66.74           O  
ATOM    194  N   LYS A 230      26.987  23.534   8.766  1.00 66.40           N  
ATOM    195  CA  LYS A 230      28.347  23.144   9.161  1.00 65.79           C  
ATOM    196  CB  LYS A 230      28.640  21.657   8.857  1.00 63.29           C  
ATOM    197  CG  LYS A 230      29.993  21.173   9.417  1.00 61.96           C  
ATOM    198  CD  LYS A 230      30.381  19.750   9.035  1.00 57.69           C  
ATOM    199  CE  LYS A 230      31.616  19.285   9.803  1.00 56.49           C  
ATOM    200  NZ  LYS A 230      31.843  17.816   9.686  1.00 56.64           N  
ATOM    201  C   LYS A 230      29.393  24.026   8.478  1.00 69.61           C  
ATOM    202  O   LYS A 230      30.403  24.369   9.091  1.00 73.01           O  
ATOM    203  N   ALA A 231      29.153  24.373   7.212  1.00 75.54           N  
ATOM    204  CA  ALA A 231      30.080  25.207   6.446  1.00 76.83           C  
ATOM    205  CB  ALA A 231      29.603  25.358   5.010  1.00 76.14           C  
ATOM    206  C   ALA A 231      30.248  26.575   7.123  1.00 77.66           C  
ATOM    207  O   ALA A 231      31.367  26.956   7.472  1.00 78.16           O  
ATOM    208  N   LYS A 232      29.136  27.280   7.343  1.00 71.82           N  
ATOM    209  CA  LYS A 232      29.144  28.535   8.095  1.00 74.56           C  
ATOM    210  CB  LYS A 232      27.718  28.994   8.389  1.00 81.43           C  
ATOM    211  CG  LYS A 232      26.940  29.534   7.196  1.00 90.31           C  
ATOM    212  CD  LYS A 232      25.503  29.875   7.592  1.00 93.71           C  
ATOM    213  CE  LYS A 232      24.851  30.882   6.658  1.00 97.54           C  
ATOM    214  NZ  LYS A 232      23.528  31.321   7.189  1.00 99.26           N  
ATOM    215  C   LYS A 232      29.890  28.407   9.425  1.00 78.62           C  
ATOM    216  O   LYS A 232      30.691  29.271   9.782  1.00 86.07           O  
ATOM    217  N   ALA A 233      29.616  27.320  10.143  1.00 78.72           N  
ATOM    218  CA  ALA A 233      30.177  27.062  11.477  1.00 77.53           C  
ATOM    219  CB  ALA A 233      29.498  25.849  12.098  1.00 78.35           C  
ATOM    220  C   ALA A 233      31.686  26.855  11.480  1.00 77.79           C  
ATOM    221  O   ALA A 233      32.390  27.413  12.312  1.00 78.46           O  
ATOM    222  N   ARG A 234      32.173  26.025  10.570  1.00 84.74           N  
ATOM    223  CA  ARG A 234      33.610  25.775  10.457  1.00 93.02           C  
ATOM    224  CB  ARG A 234      33.896  24.606   9.500  1.00 94.37           C  
ATOM    225  CG  ARG A 234      33.542  23.240  10.080  1.00 92.90           C  
ATOM    226  CD  ARG A 234      34.703  22.616  10.847  1.00 99.74           C  
ATOM    227  NE  ARG A 234      34.264  21.499  11.702  1.00108.72           N  
ATOM    228  CZ  ARG A 234      34.048  21.540  13.027  1.00110.11           C  
ATOM    229  NH1 ARG A 234      34.230  22.642  13.739  1.00107.71           N  
ATOM    230  NH2 ARG A 234      33.650  20.445  13.663  1.00110.28           N  
ATOM    231  C   ARG A 234      34.342  27.056  10.036  1.00 94.06           C  
ATOM    232  O   ARG A 234      35.374  27.393  10.619  1.00 98.82           O  
ATOM    233  N   ALA A 235      33.778  27.777   9.063  1.00 92.46           N  
ATOM    234  CA  ALA A 235      34.298  29.084   8.620  1.00 94.01           C  
ATOM    235  CB  ALA A 235      33.324  29.736   7.651  1.00 92.94           C  
ATOM    236  C   ALA A 235      34.574  30.033   9.787  1.00 97.28           C  
ATOM    237  O   ALA A 235      35.642  30.644   9.868  1.00107.17           O  
ATOM    238  N   ILE A 236      33.597  30.141  10.682  1.00 95.05           N  
ATOM    239  CA  ILE A 236      33.744  30.884  11.936  1.00 88.66           C  
ATOM    240  CB  ILE A 236      32.408  30.901  12.728  1.00 86.77           C  
ATOM    241  CG1 ILE A 236      31.347  31.702  11.963  1.00 85.12           C  
ATOM    242  CD1 ILE A 236      29.922  31.396  12.380  1.00 86.31           C  
ATOM    243  CG2 ILE A 236      32.581  31.496  14.127  1.00 86.76           C  
ATOM    244  C   ILE A 236      34.890  30.303  12.788  1.00 86.26           C  
ATOM    245  O   ILE A 236      35.757  31.042  13.242  1.00 88.62           O  
ATOM    246  N   LEU A 237      34.900  28.989  12.978  1.00 81.95           N  
ATOM    247  CA  LEU A 237      35.872  28.332  13.860  1.00 85.99           C  
ATOM    248  CB  LEU A 237      35.459  26.876  14.100  1.00 88.62           C  
ATOM    249  CG  LEU A 237      34.298  26.767  15.091  1.00 89.03           C  
ATOM    250  CD1 LEU A 237      33.460  25.534  14.855  1.00 91.98           C  
ATOM    251  CD2 LEU A 237      34.788  26.775  16.528  1.00 88.59           C  
ATOM    252  C   LEU A 237      37.314  28.380  13.376  1.00 86.60           C  
ATOM    253  O   LEU A 237      38.234  28.468  14.179  1.00 81.57           O  
ATOM    254  N   THR A 238      37.498  28.297  12.066  1.00 95.12           N  
ATOM    255  CA  THR A 238      38.817  28.423  11.442  1.00 99.53           C  
ATOM    256  CB  THR A 238      38.784  27.896   9.994  1.00 98.15           C  
ATOM    257  OG1 THR A 238      37.741  28.560   9.258  1.00 95.82           O  
ATOM    258  CG2 THR A 238      38.554  26.389   9.973  1.00 92.56           C  
ATOM    259  C   THR A 238      39.287  29.880  11.407  1.00107.49           C  
ATOM    260  O   THR A 238      40.484  30.159  11.272  1.00107.77           O  
ATOM    261  N   GLY A 239      38.325  30.798  11.485  1.00114.06           N  
ATOM    262  CA  GLY A 239      38.577  32.232  11.406  1.00116.01           C  
ATOM    263  C   GLY A 239      38.540  32.731   9.977  1.00111.79           C  
ATOM    264  O   GLY A 239      38.682  33.929   9.737  1.00116.61           O  
ATOM    265  N   LYS A 240      38.294  31.826   9.030  1.00108.98           N  
ATOM    266  CA  LYS A 240      38.369  32.127   7.605  1.00116.06           C  
ATOM    267  CB  LYS A 240      38.614  30.838   6.797  1.00120.99           C  
ATOM    268  CG  LYS A 240      39.929  30.112   7.093  1.00122.12           C  
ATOM    269  CD  LYS A 240      41.105  30.624   6.263  1.00123.43           C  
ATOM    270  CE  LYS A 240      42.319  29.709   6.399  1.00125.05           C  
ATOM    271  NZ  LYS A 240      43.513  30.192   5.645  1.00120.73           N  
ATOM    272  C   LYS A 240      37.080  32.826   7.155  1.00113.84           C  
ATOM    273  O   LYS A 240      36.367  32.356   6.267  1.00112.31           O  
ATOM    274  N   THR A 241      36.812  33.968   7.774  1.00114.94           N  
ATOM    275  CA  THR A 241      35.608  34.743   7.521  1.00118.44           C  
ATOM    276  CB  THR A 241      34.399  34.216   8.324  1.00119.19           C  
ATOM    277  OG1 THR A 241      33.225  34.954   7.965  1.00118.73           O  
ATOM    278  CG2 THR A 241      34.616  34.336   9.838  1.00121.75           C  
ATOM    279  C   THR A 241      35.870  36.195   7.888  1.00126.97           C  
ATOM    280  O   THR A 241      36.704  36.486   8.750  1.00127.22           O  
ATOM    281  N   THR A 242      35.136  37.089   7.232  1.00137.44           N  
ATOM    282  CA  THR A 242      35.224  38.532   7.479  1.00138.71           C  
ATOM    283  CB  THR A 242      35.008  39.340   6.171  1.00135.29           C  
ATOM    284  OG1 THR A 242      33.718  39.052   5.617  1.00128.52           O  
ATOM    285  CG2 THR A 242      36.087  38.999   5.144  1.00129.80           C  
ATOM    286  C   THR A 242      34.256  39.015   8.578  1.00137.01           C  
ATOM    287  O   THR A 242      34.152  40.220   8.824  1.00142.71           O  
ATOM    288  N   ASP A 243      33.548  38.088   9.227  1.00132.39           N  
ATOM    289  CA  ASP A 243      32.769  38.414  10.421  1.00133.10           C  
ATOM    290  CB  ASP A 243      31.665  37.367  10.669  1.00134.66           C  
ATOM    291  CG  ASP A 243      30.402  37.616   9.829  1.00135.34           C  
ATOM    292  OD1 ASP A 243      29.925  38.773   9.771  1.00129.06           O  
ATOM    293  OD2 ASP A 243      29.873  36.647   9.240  1.00133.41           O  
ATOM    294  C   ASP A 243      33.697  38.527  11.634  1.00127.66           C  
ATOM    295  O   ASP A 243      34.816  37.997  11.632  1.00114.35           O  
ATOM    296  N   LYS A 244      33.219  39.244  12.650  1.00125.35           N  
ATOM    297  CA  LYS A 244      33.897  39.370  13.941  1.00125.16           C  
ATOM    298  CB  LYS A 244      33.103  40.338  14.834  1.00128.18           C  
ATOM    299  CG  LYS A 244      33.750  40.661  16.174  1.00134.02           C  
ATOM    300  CD  LYS A 244      32.792  41.387  17.111  1.00134.94           C  
ATOM    301  CE  LYS A 244      33.307  41.388  18.549  1.00142.95           C  
ATOM    302  NZ  LYS A 244      34.577  42.151  18.740  1.00143.87           N  
ATOM    303  C   LYS A 244      33.982  37.988  14.606  1.00119.11           C  
ATOM    304  O   LYS A 244      32.988  37.262  14.632  1.00116.65           O  
ATOM    305  N   SER A 245      35.152  37.628  15.140  1.00113.50           N  
ATOM    306  CA  SER A 245      35.304  36.343  15.853  1.00108.03           C  
ATOM    307  CB  SER A 245      36.773  36.048  16.201  1.00104.14           C  
ATOM    308  OG  SER A 245      37.429  37.180  16.732  1.00107.10           O  
ATOM    309  C   SER A 245      34.409  36.318  17.113  1.00104.71           C  
ATOM    310  O   SER A 245      34.236  37.352  17.765  1.00105.84           O  
ATOM    311  N   PRO A 246      33.816  35.146  17.441  1.00 98.63           N  
ATOM    312  CA  PRO A 246      32.795  35.075  18.497  1.00 90.64           C  
ATOM    313  CB  PRO A 246      32.262  33.635  18.385  1.00 93.50           C  
ATOM    314  CG  PRO A 246      33.345  32.866  17.720  1.00 93.85           C  
ATOM    315  CD  PRO A 246      34.043  33.831  16.808  1.00 96.93           C  
ATOM    316  C   PRO A 246      33.309  35.343  19.915  1.00 80.54           C  
ATOM    317  O   PRO A 246      34.442  34.989  20.245  1.00 75.77           O  
ATOM    318  N   PHE A 247      32.452  35.947  20.734  1.00 73.82           N  
ATOM    319  CA  PHE A 247      32.774  36.292  22.112  1.00 73.87           C  
ATOM    320  CB  PHE A 247      31.640  37.117  22.750  1.00 77.41           C  
ATOM    321  CG  PHE A 247      32.009  37.717  24.079  1.00 78.40           C  
ATOM    322  CD1 PHE A 247      31.852  36.981  25.250  1.00 81.83           C  
ATOM    323  CE1 PHE A 247      32.210  37.516  26.476  1.00 83.06           C  
ATOM    324  CZ  PHE A 247      32.728  38.800  26.550  1.00 81.26           C  
ATOM    325  CE2 PHE A 247      32.896  39.543  25.388  1.00 78.23           C  
ATOM    326  CD2 PHE A 247      32.541  39.004  24.161  1.00 75.28           C  
ATOM    327  C   PHE A 247      33.038  35.035  22.932  1.00 73.51           C  
ATOM    328  O   PHE A 247      32.102  34.338  23.326  1.00 73.48           O  
ATOM    329  N   VAL A 248      34.318  34.778  23.200  1.00 73.11           N  
ATOM    330  CA  VAL A 248      34.762  33.573  23.914  1.00 72.21           C  
ATOM    331  CB  VAL A 248      36.299  33.427  23.867  1.00 73.21           C  
ATOM    332  CG1 VAL A 248      36.762  32.196  24.636  1.00 74.54           C  
ATOM    333  CG2 VAL A 248      36.792  33.343  22.428  1.00 71.99           C  
ATOM    334  C   VAL A 248      34.287  33.607  25.374  1.00 74.14           C  
ATOM    335  O   VAL A 248      34.316  34.659  26.006  1.00 81.10           O  
ATOM    336  N   ILE A 249      33.830  32.458  25.879  1.00 77.93           N  
ATOM    337  CA  ILE A 249      33.353  32.300  27.268  1.00 79.51           C  
ATOM    338  CB  ILE A 249      31.829  32.028  27.348  1.00 78.06           C  
ATOM    339  CG1 ILE A 249      31.060  33.315  27.036  1.00 83.52           C  
ATOM    340  CD1 ILE A 249      29.615  33.100  26.631  1.00 86.93           C  
ATOM    341  CG2 ILE A 249      31.402  31.524  28.732  1.00 76.33           C  
ATOM    342  C   ILE A 249      34.134  31.167  27.922  1.00 86.37           C  
ATOM    343  O   ILE A 249      33.947  30.003  27.577  1.00 88.39           O  
ATOM    344  N   TYR A 250      35.001  31.538  28.865  1.00 95.34           N  
ATOM    345  CA  TYR A 250      35.924  30.617  29.552  1.00 93.52           C  
ATOM    346  CB  TYR A 250      37.390  30.984  29.216  1.00 92.76           C  
ATOM    347  CG  TYR A 250      37.831  32.354  29.710  1.00101.50           C  
ATOM    348  CD1 TYR A 250      37.518  33.523  29.002  1.00 98.78           C  
ATOM    349  CE1 TYR A 250      37.910  34.770  29.471  1.00101.13           C  
ATOM    350  CZ  TYR A 250      38.632  34.861  30.656  1.00101.37           C  
ATOM    351  OH  TYR A 250      39.040  36.076  31.128  1.00104.28           O  
ATOM    352  CE2 TYR A 250      38.968  33.726  31.363  1.00102.77           C  
ATOM    353  CD2 TYR A 250      38.564  32.484  30.897  1.00105.51           C  
ATOM    354  C   TYR A 250      35.687  30.538  31.078  1.00 93.13           C  
ATOM    355  O   TYR A 250      36.095  29.564  31.705  1.00 93.38           O  
ATOM    356  N   ASP A 251      35.028  31.545  31.663  1.00 93.71           N  
ATOM    357  CA  ASP A 251      34.741  31.582  33.108  1.00 91.19           C  
ATOM    358  CB  ASP A 251      35.955  32.103  33.906  1.00 90.91           C  
ATOM    359  CG  ASP A 251      36.396  33.517  33.509  1.00 90.75           C  
ATOM    360  OD1 ASP A 251      35.641  34.277  32.866  1.00 88.59           O  
ATOM    361  OD2 ASP A 251      37.535  33.871  33.873  1.00 97.01           O  
ATOM    362  C   ASP A 251      33.486  32.397  33.418  1.00 94.25           C  
ATOM    363  O   ASP A 251      32.897  33.020  32.522  1.00 89.52           O  
ATOM    364  N   MET A 252      33.087  32.379  34.688  1.00 98.11           N  
ATOM    365  CA  MET A 252      31.914  33.123  35.156  1.00103.44           C  
ATOM    366  CB  MET A 252      31.721  32.924  36.660  1.00115.23           C  
ATOM    367  CG  MET A 252      31.186  31.549  37.031  1.00122.13           C  
ATOM    368  SD  MET A 252      30.871  31.330  38.799  1.00141.05           S  
ATOM    369  CE  MET A 252      29.579  32.535  39.130  1.00139.63           C  
ATOM    370  C   MET A 252      31.961  34.619  34.824  1.00 96.57           C  
ATOM    371  O   MET A 252      30.939  35.206  34.495  1.00 95.76           O  
ATOM    372  N   ASN A 253      33.141  35.227  34.899  1.00 95.21           N  
ATOM    373  CA  ASN A 253      33.298  36.646  34.549  1.00 96.31           C  
ATOM    374  CB  ASN A 253      34.733  37.123  34.797  1.00104.29           C  
ATOM    375  CG  ASN A 253      35.116  37.106  36.266  1.00101.60           C  
ATOM    376  OD1 ASN A 253      34.373  37.595  37.114  1.00 98.47           O  
ATOM    377  ND2 ASN A 253      36.291  36.554  36.572  1.00 96.88           N  
ATOM    378  C   ASN A 253      32.950  36.922  33.096  1.00 89.54           C  
ATOM    379  O   ASN A 253      32.127  37.787  32.810  1.00 91.20           O  
ATOM    380  N   SER A 254      33.596  36.184  32.195  1.00 84.19           N  
ATOM    381  CA  SER A 254      33.408  36.347  30.745  1.00 80.65           C  
ATOM    382  CB  SER A 254      34.465  35.557  29.972  1.00 73.56           C  
ATOM    383  OG  SER A 254      34.502  34.216  30.410  1.00 68.22           O  
ATOM    384  C   SER A 254      32.003  35.936  30.290  1.00 83.86           C  
ATOM    385  O   SER A 254      31.442  36.535  29.365  1.00 79.16           O  
ATOM    386  N   LEU A 255      31.438  34.920  30.939  1.00 85.53           N  
ATOM    387  CA  LEU A 255      30.011  34.604  30.785  1.00 91.65           C  
ATOM    388  CB  LEU A 255      29.596  33.540  31.803  1.00 96.66           C  
ATOM    389  CG  LEU A 255      28.100  33.359  32.088  1.00 97.89           C  
ATOM    390  CD1 LEU A 255      27.376  32.904  30.830  1.00100.42           C  
ATOM    391  CD2 LEU A 255      27.907  32.370  33.224  1.00 99.35           C  
ATOM    392  C   LEU A 255      29.159  35.856  30.987  1.00 93.26           C  
ATOM    393  O   LEU A 255      28.349  36.221  30.128  1.00 88.57           O  
ATOM    394  N   MET A 256      29.386  36.500  32.133  1.00 97.21           N  
ATOM    395  CA  MET A 256      28.652  37.685  32.565  1.00100.35           C  
ATOM    396  CB  MET A 256      29.098  38.071  33.972  1.00109.67           C  
ATOM    397  CG  MET A 256      28.192  39.079  34.663  1.00119.85           C  
ATOM    398  SD  MET A 256      29.008  40.039  35.957  1.00125.02           S  
ATOM    399  CE  MET A 256      30.362  40.835  35.087  1.00120.69           C  
ATOM    400  C   MET A 256      28.817  38.867  31.611  1.00 94.14           C  
ATOM    401  O   MET A 256      27.853  39.557  31.311  1.00100.61           O  
ATOM    402  N   MET A 257      30.032  39.090  31.133  1.00 91.08           N  
ATOM    403  CA  MET A 257      30.288  40.124  30.123  1.00 94.25           C  
ATOM    404  CB  MET A 257      31.789  40.326  29.927  1.00 91.60           C  
ATOM    405  CG  MET A 257      32.527  40.750  31.193  1.00 94.28           C  
ATOM    406  SD  MET A 257      34.312  40.539  31.105  1.00 95.34           S  
ATOM    407  CE  MET A 257      34.662  41.689  29.790  1.00 95.78           C  
ATOM    408  C   MET A 257      29.651  39.729  28.797  1.00100.55           C  
ATOM    409  O   MET A 257      29.209  40.589  28.029  1.00102.72           O  
ATOM    410  N   GLY A 258      29.624  38.419  28.546  1.00105.91           N  
ATOM    411  CA  GLY A 258      29.031  37.831  27.348  1.00107.15           C  
ATOM    412  C   GLY A 258      27.526  37.973  27.193  1.00112.48           C  
ATOM    413  O   GLY A 258      27.043  38.140  26.071  1.00117.97           O  
ATOM    414  N   GLU A 259      26.784  37.913  28.301  1.00115.04           N  
ATOM    415  CA  GLU A 259      25.300  38.016  28.293  1.00124.45           C  
ATOM    416  CB  GLU A 259      24.782  38.202  29.722  1.00127.05           C  
ATOM    417  CG  GLU A 259      24.594  36.888  30.467  1.00130.55           C  
ATOM    418  CD  GLU A 259      24.914  36.982  31.943  1.00131.12           C  
ATOM    419  OE1 GLU A 259      25.587  36.063  32.452  1.00128.37           O  
ATOM    420  OE2 GLU A 259      24.496  37.957  32.599  1.00137.16           O  
ATOM    421  C   GLU A 259      24.712  39.106  27.380  1.00130.27           C  
ATOM    422  O   GLU A 259      23.622  38.940  26.820  1.00124.52           O  
ATOM    423  N   ASP A 260      25.439  40.213  27.265  1.00138.65           N  
ATOM    424  CA  ASP A 260      25.189  41.260  26.263  1.00145.08           C  
ATOM    425  CB  ASP A 260      26.418  42.185  26.193  1.00153.78           C  
ATOM    426  CG  ASP A 260      26.101  43.554  25.620  1.00158.19           C  
ATOM    427  OD1 ASP A 260      25.827  43.661  24.402  1.00161.26           O  
ATOM    428  OD2 ASP A 260      26.165  44.529  26.396  1.00151.03           O  
ATOM    429  C   ASP A 260      24.892  40.695  24.862  1.00138.71           C  
ATOM    430  O   ASP A 260      23.900  41.070  24.231  1.00137.67           O  
ATOM    431  N   LYS A 261      25.758  39.790  24.405  1.00133.11           N  
ATOM    432  CA  LYS A 261      25.708  39.231  23.047  1.00131.45           C  
ATOM    433  CB  LYS A 261      26.839  39.827  22.200  1.00137.56           C  
ATOM    434  CG  LYS A 261      26.825  41.353  22.125  1.00144.14           C  
ATOM    435  CD  LYS A 261      28.067  41.913  21.450  1.00143.84           C  
ATOM    436  CE  LYS A 261      28.052  43.432  21.433  1.00139.73           C  
ATOM    437  NZ  LYS A 261      29.325  43.978  20.889  1.00137.21           N  
ATOM    438  C   LYS A 261      25.810  37.703  23.060  1.00120.42           C  
ATOM    439  O   LYS A 261      24.808  37.000  23.230  1.00103.62           O  
ATOM    440  N   GLU A 276      21.217  30.811  39.978  1.00 85.85           N  
ATOM    441  CA  GLU A 276      22.543  30.189  40.052  1.00100.12           C  
ATOM    442  CB  GLU A 276      22.475  28.837  40.781  1.00 99.27           C  
ATOM    443  CG  GLU A 276      23.809  28.083  40.845  1.00103.63           C  
ATOM    444  CD  GLU A 276      23.693  26.679  41.403  1.00109.08           C  
ATOM    445  OE1 GLU A 276      22.582  26.272  41.818  1.00111.54           O  
ATOM    446  OE2 GLU A 276      24.727  25.972  41.417  1.00108.76           O  
ATOM    447  C   GLU A 276      23.143  29.991  38.655  1.00110.45           C  
ATOM    448  O   GLU A 276      22.426  29.675  37.709  1.00123.25           O  
ATOM    449  N   VAL A 277      24.463  30.150  38.552  1.00117.20           N  
ATOM    450  CA  VAL A 277      25.213  30.025  37.273  1.00117.32           C  
ATOM    451  CB  VAL A 277      26.741  30.289  37.477  1.00114.99           C  
ATOM    452  CG1 VAL A 277      27.385  29.323  38.475  1.00113.72           C  
ATOM    453  CG2 VAL A 277      27.491  30.271  36.144  1.00108.88           C  
ATOM    454  C   VAL A 277      24.983  28.729  36.453  1.00116.43           C  
ATOM    455  O   VAL A 277      24.548  28.794  35.296  1.00104.62           O  
ATOM    456  N   ALA A 278      25.257  27.567  37.046  1.00115.90           N  
ATOM    457  CA  ALA A 278      25.215  26.291  36.324  1.00108.31           C  
ATOM    458  CB  ALA A 278      25.723  25.155  37.202  1.00108.92           C  
ATOM    459  C   ALA A 278      23.800  26.004  35.856  1.00106.34           C  
ATOM    460  O   ALA A 278      23.599  25.455  34.777  1.00109.72           O  
ATOM    461  N   ILE A 279      22.832  26.402  36.674  1.00105.84           N  
ATOM    462  CA  ILE A 279      21.413  26.309  36.325  1.00113.18           C  
ATOM    463  CB  ILE A 279      20.490  26.619  37.544  1.00118.56           C  
ATOM    464  CG1 ILE A 279      20.865  25.784  38.788  1.00119.71           C  
ATOM    465  CD1 ILE A 279      21.124  24.316  38.538  1.00120.17           C  
ATOM    466  CG2 ILE A 279      19.007  26.426  37.201  1.00115.86           C  
ATOM    467  C   ILE A 279      21.080  27.270  35.180  1.00112.68           C  
ATOM    468  O   ILE A 279      20.302  26.929  34.290  1.00119.48           O  
ATOM    469  N   ARG A 280      21.648  28.473  35.222  1.00112.86           N  
ATOM    470  CA  ARG A 280      21.458  29.461  34.146  1.00109.47           C  
ATOM    471  CB  ARG A 280      22.142  30.806  34.481  1.00112.39           C  
ATOM    472  CG  ARG A 280      21.235  31.811  35.201  1.00110.65           C  
ATOM    473  CD  ARG A 280      21.990  32.715  36.172  1.00111.83           C  
ATOM    474  NE  ARG A 280      23.236  33.237  35.612  1.00111.15           N  
ATOM    475  CZ  ARG A 280      23.328  34.230  34.726  1.00115.18           C  
ATOM    476  NH1 ARG A 280      24.529  34.600  34.302  1.00113.04           N  
ATOM    477  NH2 ARG A 280      22.245  34.857  34.251  1.00118.17           N  
ATOM    478  C   ARG A 280      21.932  28.915  32.797  1.00 99.69           C  
ATOM    479  O   ARG A 280      21.202  29.003  31.809  1.00 93.44           O  
ATOM    480  N   ILE A 281      23.127  28.325  32.773  1.00 91.34           N  
ATOM    481  CA  ILE A 281      23.670  27.741  31.543  1.00 87.12           C  
ATOM    482  CB  ILE A 281      25.127  27.270  31.708  1.00 89.06           C  
ATOM    483  CG1 ILE A 281      26.051  28.489  31.803  1.00 95.85           C  
ATOM    484  CD1 ILE A 281      27.459  28.189  32.284  1.00100.70           C  
ATOM    485  CG2 ILE A 281      25.565  26.414  30.523  1.00 88.43           C  
ATOM    486  C   ILE A 281      22.796  26.604  31.034  1.00 84.44           C  
ATOM    487  O   ILE A 281      22.455  26.580  29.855  1.00 97.40           O  
ATOM    488  N   PHE A 282      22.436  25.675  31.912  1.00 79.76           N  
ATOM    489  CA  PHE A 282      21.526  24.576  31.554  1.00 80.76           C  
ATOM    490  CB  PHE A 282      21.381  23.602  32.727  1.00 78.44           C  
ATOM    491  CG  PHE A 282      20.720  22.292  32.368  1.00 75.49           C  
ATOM    492  CD1 PHE A 282      19.322  22.148  32.430  1.00 78.34           C  
ATOM    493  CE1 PHE A 282      18.706  20.940  32.110  1.00 75.34           C  
ATOM    494  CZ  PHE A 282      19.491  19.853  31.738  1.00 77.66           C  
ATOM    495  CE2 PHE A 282      20.880  19.983  31.668  1.00 74.23           C  
ATOM    496  CD2 PHE A 282      21.487  21.193  31.987  1.00 71.00           C  
ATOM    497  C   PHE A 282      20.143  25.075  31.096  1.00 85.60           C  
ATOM    498  O   PHE A 282      19.527  24.483  30.214  1.00 93.99           O  
ATOM    499  N   GLN A 283      19.660  26.153  31.700  1.00 93.50           N  
ATOM    500  CA  GLN A 283      18.430  26.811  31.244  1.00100.44           C  
ATOM    501  CB  GLN A 283      18.019  27.939  32.207  1.00109.58           C  
ATOM    502  CG  GLN A 283      17.209  27.461  33.404  1.00114.45           C  
ATOM    503  CD  GLN A 283      15.830  26.933  33.017  1.00121.35           C  
ATOM    504  OE1 GLN A 283      15.216  27.405  32.048  1.00123.85           O  
ATOM    505  NE2 GLN A 283      15.335  25.946  33.775  1.00119.60           N  
ATOM    506  C   GLN A 283      18.598  27.366  29.835  1.00 96.24           C  
ATOM    507  O   GLN A 283      17.668  27.327  29.033  1.00 93.97           O  
ATOM    508  N   GLY A 284      19.787  27.903  29.566  1.00 91.72           N  
ATOM    509  CA  GLY A 284      20.176  28.336  28.226  1.00 90.82           C  
ATOM    510  C   GLY A 284      20.227  27.183  27.242  1.00 85.41           C  
ATOM    511  O   GLY A 284      19.602  27.225  26.183  1.00 81.91           O  
ATOM    512  N   CYS A 285      20.962  26.145  27.625  1.00 81.99           N  
ATOM    513  CA  CYS A 285      21.058  24.894  26.871  1.00 79.97           C  
ATOM    514  CB  CYS A 285      21.849  23.879  27.704  1.00 79.86           C  
ATOM    515  SG  CYS A 285      22.098  22.316  26.939  1.00 81.69           S  
ATOM    516  C   CYS A 285      19.680  24.325  26.540  1.00 75.34           C  
ATOM    517  O   CYS A 285      19.442  23.836  25.447  1.00 76.76           O  
ATOM    518  N   GLN A 286      18.787  24.403  27.507  1.00 74.81           N  
ATOM    519  CA  GLN A 286      17.435  23.881  27.395  1.00 81.82           C  
ATOM    520  CB  GLN A 286      16.834  23.878  28.791  1.00 89.29           C  
ATOM    521  CG  GLN A 286      15.457  23.274  28.929  1.00 90.92           C  
ATOM    522  CD  GLN A 286      15.134  22.841  30.352  1.00 94.44           C  
ATOM    523  OE1 GLN A 286      14.280  21.991  30.536  1.00103.89           O  
ATOM    524  NE2 GLN A 286      15.811  23.408  31.357  1.00 94.83           N  
ATOM    525  C   GLN A 286      16.550  24.669  26.415  1.00 83.12           C  
ATOM    526  O   GLN A 286      15.886  24.071  25.566  1.00 82.56           O  
ATOM    527  N   PHE A 287      16.540  25.999  26.554  1.00 87.03           N  
ATOM    528  CA APHE A 287      15.774  26.861  25.635  0.50 85.69           C  
ATOM    529  CA BPHE A 287      15.858  26.947  25.630  0.50 85.84           C  
ATOM    530  CB APHE A 287      15.822  28.349  26.052  0.50 84.36           C  
ATOM    531  CB BPHE A 287      16.232  28.406  26.026  0.50 84.48           C  
ATOM    532  CG APHE A 287      14.659  28.794  26.923  0.50 81.43           C  
ATOM    533  CG BPHE A 287      16.009  29.457  24.945  0.50 81.93           C  
ATOM    534  CD1APHE A 287      13.400  28.998  26.376  0.50 79.17           C  
ATOM    535  CD2BPHE A 287      14.824  30.177  24.884  0.50 79.69           C  
ATOM    536  CE1APHE A 287      12.348  29.425  27.164  0.50 76.90           C  
ATOM    537  CE2BPHE A 287      14.636  31.151  23.922  0.50 74.23           C  
ATOM    538  CZ APHE A 287      12.544  29.660  28.510  0.50 75.47           C  
ATOM    539  CZ BPHE A 287      15.636  31.433  23.017  0.50 74.56           C  
ATOM    540  CE2APHE A 287      13.790  29.470  29.066  0.50 74.99           C  
ATOM    541  CE1BPHE A 287      16.827  30.740  23.069  0.50 75.84           C  
ATOM    542  CD2APHE A 287      14.839  29.048  28.277  0.50 78.03           C  
ATOM    543  CD1BPHE A 287      17.017  29.772  24.037  0.50 79.10           C  
ATOM    544  C   PHE A 287      16.222  26.672  24.171  1.00 86.13           C  
ATOM    545  O   PHE A 287      15.392  26.791  23.263  1.00 90.16           O  
ATOM    546  N   ARG A 288      17.498  26.346  23.951  1.00 80.48           N  
ATOM    547  CA  ARG A 288      18.028  26.112  22.607  1.00 78.15           C  
ATOM    548  CB  ARG A 288      19.541  26.369  22.569  1.00 86.98           C  
ATOM    549  CG  ARG A 288      20.203  26.200  21.196  1.00 99.64           C  
ATOM    550  CD  ARG A 288      19.691  27.162  20.112  1.00107.39           C  
ATOM    551  NE  ARG A 288      19.650  26.538  18.774  1.00112.55           N  
ATOM    552  CZ  ARG A 288      19.049  27.051  17.691  1.00109.78           C  
ATOM    553  NH1 ARG A 288      18.416  28.226  17.743  1.00110.85           N  
ATOM    554  NH2 ARG A 288      19.081  26.379  16.537  1.00 98.20           N  
ATOM    555  C   ARG A 288      17.705  24.717  22.088  1.00 72.22           C  
ATOM    556  O   ARG A 288      17.492  24.536  20.893  1.00 69.87           O  
ATOM    557  N   SER A 289      17.691  23.730  22.980  1.00 70.79           N  
ATOM    558  CA  SER A 289      17.243  22.376  22.645  1.00 66.30           C  
ATOM    559  CB  SER A 289      17.240  21.492  23.892  1.00 66.86           C  
ATOM    560  OG  SER A 289      17.179  20.118  23.536  1.00 73.09           O  
ATOM    561  C   SER A 289      15.848  22.371  22.046  1.00 67.30           C  
ATOM    562  O   SER A 289      15.563  21.617  21.130  1.00 73.72           O  
ATOM    563  N   VAL A 290      14.980  23.219  22.577  1.00 67.85           N  
ATOM    564  CA  VAL A 290      13.590  23.302  22.133  1.00 69.76           C  
ATOM    565  CB  VAL A 290      12.753  24.128  23.139  1.00 70.41           C  
ATOM    566  CG1 VAL A 290      11.428  24.580  22.537  1.00 71.80           C  
ATOM    567  CG2 VAL A 290      12.523  23.317  24.404  1.00 68.85           C  
ATOM    568  C   VAL A 290      13.470  23.879  20.728  1.00 65.42           C  
ATOM    569  O   VAL A 290      12.667  23.406  19.930  1.00 62.81           O  
ATOM    570  N   GLU A 291      14.238  24.924  20.451  1.00 65.82           N  
ATOM    571  CA  GLU A 291      14.318  25.473  19.099  1.00 70.02           C  
ATOM    572  CB  GLU A 291      15.183  26.743  19.084  1.00 76.54           C  
ATOM    573  CG  GLU A 291      14.453  27.975  19.612  1.00 82.35           C  
ATOM    574  CD  GLU A 291      15.345  29.177  19.865  1.00 87.88           C  
ATOM    575  OE1 GLU A 291      14.885  30.125  20.544  1.00 89.06           O  
ATOM    576  OE2 GLU A 291      16.500  29.183  19.388  1.00 98.20           O  
ATOM    577  C   GLU A 291      14.853  24.418  18.116  1.00 66.01           C  
ATOM    578  O   GLU A 291      14.415  24.357  16.974  1.00 61.88           O  
ATOM    579  N   ALA A 292      15.787  23.587  18.586  1.00 64.49           N  
ATOM    580  CA  ALA A 292      16.349  22.492  17.797  1.00 59.35           C  
ATOM    581  CB  ALA A 292      17.470  21.809  18.563  1.00 55.70           C  
ATOM    582  C   ALA A 292      15.269  21.489  17.406  1.00 58.59           C  
ATOM    583  O   ALA A 292      15.126  21.145  16.226  1.00 58.29           O  
ATOM    584  N   VAL A 293      14.496  21.057  18.399  1.00 57.74           N  
ATOM    585  CA  VAL A 293      13.360  20.157  18.178  1.00 56.17           C  
ATOM    586  CB  VAL A 293      12.645  19.810  19.500  1.00 53.49           C  
ATOM    587  CG1 VAL A 293      11.370  19.021  19.237  1.00 52.37           C  
ATOM    588  CG2 VAL A 293      13.557  19.020  20.437  1.00 52.20           C  
ATOM    589  C   VAL A 293      12.358  20.763  17.176  1.00 60.30           C  
ATOM    590  O   VAL A 293      11.870  20.069  16.291  1.00 61.74           O  
ATOM    591  N   GLN A 294      12.059  22.050  17.313  1.00 63.65           N  
ATOM    592  CA  GLN A 294      11.179  22.736  16.362  1.00 67.20           C  
ATOM    593  CB  GLN A 294      11.013  24.207  16.730  1.00 75.27           C  
ATOM    594  CG  GLN A 294      10.178  24.464  17.974  1.00 83.51           C  
ATOM    595  CD  GLN A 294      10.384  25.860  18.539  1.00 95.40           C  
ATOM    596  OE1 GLN A 294      10.806  26.775  17.829  1.00105.91           O  
ATOM    597  NE2 GLN A 294      10.082  26.033  19.821  1.00102.96           N  
ATOM    598  C   GLN A 294      11.715  22.658  14.944  1.00 64.15           C  
ATOM    599  O   GLN A 294      10.972  22.371  14.010  1.00 62.93           O  
ATOM    600  N   GLU A 295      13.005  22.937  14.792  1.00 63.60           N  
ATOM    601  CA  GLU A 295      13.658  22.900  13.475  1.00 63.03           C  
ATOM    602  CB  GLU A 295      15.072  23.462  13.552  1.00 62.83           C  
ATOM    603  CG  GLU A 295      15.126  24.964  13.772  1.00 66.86           C  
ATOM    604  CD  GLU A 295      16.489  25.472  14.234  1.00 70.18           C  
ATOM    605  OE1 GLU A 295      17.440  24.675  14.390  1.00 73.60           O  
ATOM    606  OE2 GLU A 295      16.614  26.693  14.447  1.00 75.29           O  
ATOM    607  C   GLU A 295      13.707  21.490  12.897  1.00 63.76           C  
ATOM    608  O   GLU A 295      13.412  21.298  11.704  1.00 60.40           O  
ATOM    609  N   ILE A 296      14.081  20.521  13.744  1.00 60.94           N  
ATOM    610  CA  ILE A 296      14.163  19.104  13.346  1.00 60.31           C  
ATOM    611  CB  ILE A 296      14.741  18.224  14.480  1.00 56.61           C  
ATOM    612  CG1 ILE A 296      16.219  18.549  14.714  1.00 56.74           C  
ATOM    613  CD1 ILE A 296      16.752  18.097  16.067  1.00 58.72           C  
ATOM    614  CG2 ILE A 296      14.611  16.738  14.157  1.00 53.95           C  
ATOM    615  C   ILE A 296      12.789  18.569  12.888  1.00 66.12           C  
ATOM    616  O   ILE A 296      12.686  17.931  11.828  1.00 68.26           O  
ATOM    617  N   THR A 297      11.750  18.831  13.688  1.00 64.32           N  
ATOM    618  CA  THR A 297      10.368  18.464  13.349  1.00 58.71           C  
ATOM    619  CB  THR A 297       9.383  18.929  14.443  1.00 59.95           C  
ATOM    620  OG1 THR A 297       9.813  18.440  15.720  1.00 63.10           O  
ATOM    621  CG2 THR A 297       7.986  18.408  14.178  1.00 59.89           C  
ATOM    622  C   THR A 297       9.944  19.047  12.006  1.00 57.05           C  
ATOM    623  O   THR A 297       9.249  18.395  11.250  1.00 57.63           O  
ATOM    624  N   GLU A 298      10.361  20.278  11.725  1.00 63.01           N  
ATOM    625  CA  GLU A 298      10.066  20.946  10.448  1.00 65.78           C  
ATOM    626  CB  GLU A 298      10.503  22.421  10.491  1.00 71.84           C  
ATOM    627  CG  GLU A 298       9.620  23.371   9.682  1.00 82.15           C  
ATOM    628  CD  GLU A 298       8.235  23.576  10.301  1.00 91.88           C  
ATOM    629  OE1 GLU A 298       8.153  23.993  11.479  1.00103.02           O  
ATOM    630  OE2 GLU A 298       7.217  23.314   9.614  1.00 95.52           O  
ATOM    631  C   GLU A 298      10.766  20.226   9.295  1.00 65.10           C  
ATOM    632  O   GLU A 298      10.179  20.002   8.238  1.00 63.90           O  
ATOM    633  N   TYR A 299      12.026  19.858   9.516  1.00 65.18           N  
ATOM    634  CA  TYR A 299      12.809  19.119   8.530  1.00 60.86           C  
ATOM    635  CB  TYR A 299      14.261  18.974   9.003  1.00 62.74           C  
ATOM    636  CG  TYR A 299      15.098  18.142   8.059  1.00 62.04           C  
ATOM    637  CD1 TYR A 299      15.478  18.647   6.808  1.00 62.13           C  
ATOM    638  CE1 TYR A 299      16.224  17.894   5.922  1.00 59.53           C  
ATOM    639  CZ  TYR A 299      16.603  16.614   6.281  1.00 66.21           C  
ATOM    640  OH  TYR A 299      17.341  15.853   5.409  1.00 69.40           O  
ATOM    641  CE2 TYR A 299      16.235  16.083   7.514  1.00 66.69           C  
ATOM    642  CD2 TYR A 299      15.480  16.844   8.392  1.00 61.72           C  
ATOM    643  C   TYR A 299      12.227  17.741   8.230  1.00 59.71           C  
ATOM    644  O   TYR A 299      12.173  17.339   7.074  1.00 55.13           O  
ATOM    645  N   ALA A 300      11.805  17.023   9.272  1.00 62.36           N  
ATOM    646  CA  ALA A 300      11.190  15.692   9.119  1.00 62.95           C  
ATOM    647  CB  ALA A 300      10.729  15.158  10.466  1.00 60.13           C  
ATOM    648  C   ALA A 300      10.025  15.714   8.119  1.00 66.96           C  
ATOM    649  O   ALA A 300       9.944  14.860   7.226  1.00 67.95           O  
ATOM    650  N   LYS A 301       9.170  16.728   8.240  1.00 69.86           N  
ATOM    651  CA  LYS A 301       8.014  16.907   7.356  1.00 72.63           C  
ATOM    652  CB  LYS A 301       7.238  18.159   7.753  1.00 77.86           C  
ATOM    653  CG  LYS A 301       6.608  18.123   9.137  1.00 82.98           C  
ATOM    654  CD  LYS A 301       5.863  19.429   9.401  1.00 88.49           C  
ATOM    655  CE  LYS A 301       5.651  19.702  10.881  1.00 91.31           C  
ATOM    656  NZ  LYS A 301       5.659  21.166  11.149  1.00 92.75           N  
ATOM    657  C   LYS A 301       8.392  17.018   5.874  1.00 70.90           C  
ATOM    658  O   LYS A 301       7.597  16.679   4.993  1.00 73.03           O  
ATOM    659  N   SER A 302       9.594  17.511   5.606  1.00 68.72           N  
ATOM    660  CA  SER A 302      10.110  17.560   4.243  1.00 71.33           C  
ATOM    661  CB  SER A 302      11.175  18.656   4.102  1.00 73.69           C  
ATOM    662  OG  SER A 302      12.213  18.495   5.042  1.00 77.40           O  
ATOM    663  C   SER A 302      10.653  16.226   3.723  1.00 68.07           C  
ATOM    664  O   SER A 302      10.887  16.108   2.524  1.00 69.36           O  
ATOM    665  N   ILE A 303      10.852  15.233   4.590  1.00 63.27           N  
ATOM    666  CA  ILE A 303      11.339  13.927   4.135  1.00 62.60           C  
ATOM    667  CB  ILE A 303      11.799  13.008   5.282  1.00 60.40           C  
ATOM    668  CG1 ILE A 303      12.924  13.672   6.089  1.00 61.71           C  
ATOM    669  CD1 ILE A 303      13.302  12.962   7.374  1.00 61.34           C  
ATOM    670  CG2 ILE A 303      12.298  11.689   4.702  1.00 59.11           C  
ATOM    671  C   ILE A 303      10.194  13.255   3.396  1.00 63.65           C  
ATOM    672  O   ILE A 303       9.164  12.973   4.026  1.00 70.75           O  
ATOM    673  N   PRO A 304      10.355  13.003   2.070  1.00 64.65           N  
ATOM    674  CA  PRO A 304       9.250  12.434   1.292  1.00 64.97           C  
ATOM    675  CB  PRO A 304       9.920  12.048  -0.032  1.00 63.21           C  
ATOM    676  CG  PRO A 304      10.995  13.061  -0.194  1.00 61.48           C  
ATOM    677  CD  PRO A 304      11.535  13.223   1.206  1.00 65.25           C  
ATOM    678  C   PRO A 304       8.600  11.228   1.972  1.00 63.86           C  
ATOM    679  O   PRO A 304       9.290  10.305   2.378  1.00 65.95           O  
ATOM    680  N   GLY A 305       7.285  11.299   2.155  1.00 67.40           N  
ATOM    681  CA  GLY A 305       6.519  10.248   2.799  1.00 67.67           C  
ATOM    682  C   GLY A 305       6.511  10.211   4.314  1.00 71.48           C  
ATOM    683  O   GLY A 305       5.790   9.394   4.879  1.00 78.99           O  
ATOM    684  N   PHE A 306       7.289  11.056   4.994  1.00 75.75           N  
ATOM    685  CA  PHE A 306       7.281  11.047   6.475  1.00 76.10           C  
ATOM    686  CB  PHE A 306       8.348  11.985   7.086  1.00 68.76           C  
ATOM    687  CG  PHE A 306       8.262  12.101   8.599  1.00 59.45           C  
ATOM    688  CD1 PHE A 306       8.854  11.157   9.421  1.00 58.79           C  
ATOM    689  CE1 PHE A 306       8.767  11.243  10.809  1.00 56.90           C  
ATOM    690  CZ  PHE A 306       8.066  12.284  11.391  1.00 57.47           C  
ATOM    691  CE2 PHE A 306       7.454  13.232  10.581  1.00 57.02           C  
ATOM    692  CD2 PHE A 306       7.557  13.138   9.198  1.00 58.42           C  
ATOM    693  C   PHE A 306       5.884  11.420   6.992  1.00 80.99           C  
ATOM    694  O   PHE A 306       5.349  10.769   7.895  1.00 72.21           O  
ATOM    695  N   VAL A 307       5.325  12.481   6.408  1.00 90.12           N  
ATOM    696  CA  VAL A 307       3.986  12.994   6.771  1.00 92.41           C  
ATOM    697  CB  VAL A 307       3.686  14.371   6.119  1.00 92.95           C  
ATOM    698  CG1 VAL A 307       4.616  15.437   6.685  1.00 91.60           C  
ATOM    699  CG2 VAL A 307       3.765  14.320   4.590  1.00 94.47           C  
ATOM    700  C   VAL A 307       2.825  12.020   6.492  1.00 95.88           C  
ATOM    701  O   VAL A 307       1.881  11.938   7.287  1.00 92.64           O  
ATOM    702  N   ASN A 308       2.909  11.273   5.385  1.00 94.20           N  
ATOM    703  CA  ASN A 308       1.908  10.232   5.048  1.00 85.63           C  
ATOM    704  CB  ASN A 308       2.176   9.636   3.665  1.00 83.92           C  
ATOM    705  CG  ASN A 308       2.116  10.661   2.553  1.00 84.23           C  
ATOM    706  OD1 ASN A 308       1.535  11.735   2.702  1.00 82.21           O  
ATOM    707  ND2 ASN A 308       2.719  10.325   1.418  1.00 86.61           N  
ATOM    708  C   ASN A 308       1.820   9.067   6.038  1.00 84.72           C  
ATOM    709  O   ASN A 308       0.858   8.303   5.997  1.00 94.09           O  
ATOM    710  N   LEU A 309       2.829   8.909   6.895  1.00 85.14           N  
ATOM    711  CA  LEU A 309       2.819   7.887   7.943  1.00 84.08           C  
ATOM    712  CB  LEU A 309       4.163   7.831   8.693  1.00 87.09           C  
ATOM    713  CG  LEU A 309       5.466   7.550   7.939  1.00 86.56           C  
ATOM    714  CD1 LEU A 309       6.603   7.574   8.949  1.00 89.82           C  
ATOM    715  CD2 LEU A 309       5.444   6.224   7.188  1.00 85.21           C  
ATOM    716  C   LEU A 309       1.747   8.191   8.957  1.00 76.30           C  
ATOM    717  O   LEU A 309       1.246   9.305   9.026  1.00 71.71           O  
ATOM    718  N   ASP A 310       1.435   7.188   9.762  1.00 79.47           N  
ATOM    719  CA  ASP A 310       0.581   7.356  10.928  1.00 85.67           C  
ATOM    720  CB  ASP A 310       0.517   6.031  11.713  1.00 92.58           C  
ATOM    721  CG  ASP A 310      -0.499   6.051  12.861  1.00 94.44           C  
ATOM    722  OD1 ASP A 310      -1.586   6.643  12.701  1.00101.58           O  
ATOM    723  OD2 ASP A 310      -0.212   5.448  13.920  1.00 88.61           O  
ATOM    724  C   ASP A 310       1.164   8.486  11.788  1.00 82.62           C  
ATOM    725  O   ASP A 310       2.364   8.508  12.047  1.00 85.02           O  
ATOM    726  N   LEU A 311       0.317   9.434  12.185  1.00 82.19           N  
ATOM    727  CA  LEU A 311       0.715  10.545  13.057  1.00 82.42           C  
ATOM    728  CB  LEU A 311      -0.477  11.490  13.302  1.00 88.59           C  
ATOM    729  CG  LEU A 311      -0.290  12.706  14.239  1.00 92.12           C  
ATOM    730  CD1 LEU A 311       0.718  13.686  13.670  1.00 94.47           C  
ATOM    731  CD2 LEU A 311      -1.602  13.422  14.508  1.00 93.39           C  
ATOM    732  C   LEU A 311       1.304  10.100  14.403  1.00 76.98           C  
ATOM    733  O   LEU A 311       2.113  10.802  14.980  1.00 80.11           O  
ATOM    734  N   ASN A 312       0.890   8.956  14.919  1.00 76.75           N  
ATOM    735  CA  ASN A 312       1.461   8.454  16.168  1.00 81.31           C  
ATOM    736  CB  ASN A 312       0.556   7.389  16.775  1.00 86.52           C  
ATOM    737  CG  ASN A 312      -0.765   7.961  17.218  1.00 85.08           C  
ATOM    738  OD1 ASN A 312      -0.822   8.682  18.205  1.00 85.79           O  
ATOM    739  ND2 ASN A 312      -1.826   7.681  16.474  1.00 88.66           N  
ATOM    740  C   ASN A 312       2.854   7.902  15.958  1.00 78.83           C  
ATOM    741  O   ASN A 312       3.692   7.958  16.857  1.00 77.72           O  
ATOM    742  N   ASP A 313       3.080   7.342  14.774  1.00 80.75           N  
ATOM    743  CA  ASP A 313       4.422   6.939  14.350  1.00 82.25           C  
ATOM    744  CB  ASP A 313       4.362   6.062  13.088  1.00 84.81           C  
ATOM    745  CG  ASP A 313       4.093   4.593  13.405  1.00 84.13           C  
ATOM    746  OD1 ASP A 313       3.939   4.234  14.609  1.00 73.30           O  
ATOM    747  OD2 ASP A 313       4.057   3.794  12.441  1.00 80.48           O  
ATOM    748  C   ASP A 313       5.338   8.152  14.147  1.00 76.62           C  
ATOM    749  O   ASP A 313       6.425   8.199  14.729  1.00 76.30           O  
ATOM    750  N   GLN A 314       4.881   9.131  13.361  1.00 68.33           N  
ATOM    751  CA  GLN A 314       5.557  10.432  13.242  1.00 64.53           C  
ATOM    752  CB  GLN A 314       4.636  11.483  12.615  1.00 62.78           C  
ATOM    753  CG  GLN A 314       4.455  11.305  11.121  1.00 66.15           C  
ATOM    754  CD  GLN A 314       3.588  12.384  10.483  1.00 70.48           C  
ATOM    755  OE1 GLN A 314       3.804  13.576  10.684  1.00 64.66           O  
ATOM    756  NE2 GLN A 314       2.605  11.963   9.690  1.00 76.92           N  
ATOM    757  C   GLN A 314       6.073  10.933  14.592  1.00 66.11           C  
ATOM    758  O   GLN A 314       7.229  11.333  14.707  1.00 80.12           O  
ATOM    759  N   VAL A 315       5.223  10.874  15.608  1.00 62.89           N  
ATOM    760  CA  VAL A 315       5.578  11.293  16.958  1.00 63.95           C  
ATOM    761  CB  VAL A 315       4.323  11.342  17.865  1.00 62.73           C  
ATOM    762  CG1 VAL A 315       4.680  11.582  19.335  1.00 62.65           C  
ATOM    763  CG2 VAL A 315       3.387  12.441  17.389  1.00 62.39           C  
ATOM    764  C   VAL A 315       6.659  10.399  17.575  1.00 69.69           C  
ATOM    765  O   VAL A 315       7.572  10.891  18.241  1.00 74.57           O  
ATOM    766  N   THR A 316       6.547   9.093  17.373  1.00 72.20           N  
ATOM    767  CA  THR A 316       7.492   8.142  17.971  1.00 78.66           C  
ATOM    768  CB  THR A 316       6.919   6.724  17.910  1.00 79.19           C  
ATOM    769  OG1 THR A 316       5.551   6.771  18.335  1.00 82.66           O  
ATOM    770  CG2 THR A 316       7.714   5.769  18.813  1.00 77.39           C  
ATOM    771  C   THR A 316       8.892   8.181  17.329  1.00 82.13           C  
ATOM    772  O   THR A 316       9.915   8.040  18.021  1.00 81.48           O  
ATOM    773  N   LEU A 317       8.924   8.369  16.011  1.00 77.87           N  
ATOM    774  CA  LEU A 317      10.172   8.541  15.280  1.00 72.37           C  
ATOM    775  CB  LEU A 317       9.885   8.633  13.785  1.00 70.22           C  
ATOM    776  CG  LEU A 317       9.351   7.370  13.104  1.00 67.88           C  
ATOM    777  CD1 LEU A 317       9.048   7.650  11.642  1.00 65.96           C  
ATOM    778  CD2 LEU A 317      10.323   6.203  13.225  1.00 68.52           C  
ATOM    779  C   LEU A 317      10.921   9.792  15.746  1.00 76.66           C  
ATOM    780  O   LEU A 317      12.124   9.743  16.014  1.00 80.27           O  
ATOM    781  N   LEU A 318      10.199  10.905  15.854  1.00 73.99           N  
ATOM    782  CA  LEU A 318      10.769  12.141  16.392  1.00 69.44           C  
ATOM    783  CB  LEU A 318       9.782  13.284  16.260  1.00 65.63           C  
ATOM    784  CG  LEU A 318       9.680  13.823  14.845  1.00 72.00           C  
ATOM    785  CD1 LEU A 318       8.456  14.706  14.724  1.00 79.00           C  
ATOM    786  CD2 LEU A 318      10.910  14.620  14.461  1.00 75.10           C  
ATOM    787  C   LEU A 318      11.202  12.018  17.844  1.00 71.53           C  
ATOM    788  O   LEU A 318      12.246  12.526  18.221  1.00 76.78           O  
ATOM    789  N   LYS A 319      10.400  11.338  18.651  1.00 71.20           N  
ATOM    790  CA  LYS A 319      10.667  11.217  20.075  1.00 72.40           C  
ATOM    791  CB  LYS A 319       9.587  10.367  20.746  1.00 80.88           C  
ATOM    792  CG  LYS A 319       9.711  10.279  22.256  1.00 84.47           C  
ATOM    793  CD  LYS A 319       8.599   9.425  22.838  1.00 92.30           C  
ATOM    794  CE  LYS A 319       8.501   9.624  24.340  1.00100.39           C  
ATOM    795  NZ  LYS A 319       7.797   8.535  25.074  1.00103.58           N  
ATOM    796  C   LYS A 319      12.029  10.606  20.314  1.00 67.65           C  
ATOM    797  O   LYS A 319      12.786  11.096  21.130  1.00 63.59           O  
ATOM    798  N   TYR A 320      12.328   9.537  19.587  1.00 72.14           N  
ATOM    799  CA  TYR A 320      13.615   8.836  19.717  1.00 75.63           C  
ATOM    800  CB  TYR A 320      13.467   7.375  19.281  1.00 77.78           C  
ATOM    801  CG  TYR A 320      12.802   6.515  20.317  1.00 76.99           C  
ATOM    802  CD1 TYR A 320      11.413   6.458  20.415  1.00 74.60           C  
ATOM    803  CE1 TYR A 320      10.798   5.677  21.374  1.00 79.80           C  
ATOM    804  CZ  TYR A 320      11.576   4.940  22.258  1.00 82.99           C  
ATOM    805  OH  TYR A 320      10.982   4.162  23.220  1.00 87.17           O  
ATOM    806  CE2 TYR A 320      12.957   4.975  22.173  1.00 82.76           C  
ATOM    807  CD2 TYR A 320      13.562   5.765  21.211  1.00 78.72           C  
ATOM    808  C   TYR A 320      14.739   9.492  18.925  1.00 70.80           C  
ATOM    809  O   TYR A 320      15.894   9.442  19.336  1.00 64.72           O  
ATOM    810  N   GLY A 321      14.391  10.096  17.791  1.00 69.38           N  
ATOM    811  CA  GLY A 321      15.375  10.677  16.880  1.00 70.08           C  
ATOM    812  C   GLY A 321      16.024  11.996  17.283  1.00 67.39           C  
ATOM    813  O   GLY A 321      17.227  12.176  17.106  1.00 66.60           O  
ATOM    814  N   VAL A 322      15.236  12.923  17.808  1.00 67.32           N  
ATOM    815  CA  VAL A 322      15.695  14.304  17.975  1.00 69.54           C  
ATOM    816  CB  VAL A 322      14.645  15.230  18.647  1.00 71.00           C  
ATOM    817  CG1 VAL A 322      13.456  15.450  17.716  1.00 69.06           C  
ATOM    818  CG2 VAL A 322      14.213  14.727  20.021  1.00 71.27           C  
ATOM    819  C   VAL A 322      17.034  14.427  18.695  1.00 70.16           C  
ATOM    820  O   VAL A 322      17.908  15.175  18.237  1.00 70.42           O  
ATOM    821  N   HIS A 323      17.209  13.684  19.786  1.00 67.34           N  
ATOM    822  CA  HIS A 323      18.448  13.782  20.560  1.00 73.20           C  
ATOM    823  CB  HIS A 323      18.274  13.233  21.981  1.00 80.91           C  
ATOM    824  CG  HIS A 323      17.525  14.171  22.880  1.00 93.00           C  
ATOM    825  ND1 HIS A 323      16.293  13.869  23.421  1.00101.33           N  
ATOM    826  CE1 HIS A 323      15.868  14.891  24.144  1.00105.90           C  
ATOM    827  NE2 HIS A 323      16.772  15.853  24.077  1.00105.08           N  
ATOM    828  CD2 HIS A 323      17.815  15.431  23.289  1.00 96.70           C  
ATOM    829  C   HIS A 323      19.646  13.169  19.840  1.00 70.79           C  
ATOM    830  O   HIS A 323      20.768  13.644  20.009  1.00 66.89           O  
ATOM    831  N   GLU A 324      19.395  12.143  19.025  1.00 71.48           N  
ATOM    832  CA  GLU A 324      20.418  11.566  18.143  1.00 63.26           C  
ATOM    833  CB  GLU A 324      19.907  10.287  17.449  1.00 63.92           C  
ATOM    834  CG  GLU A 324      19.817   9.127  18.436  1.00 68.52           C  
ATOM    835  CD  GLU A 324      19.408   7.781  17.867  1.00 68.71           C  
ATOM    836  OE1 GLU A 324      19.454   7.560  16.632  1.00 61.29           O  
ATOM    837  OE2 GLU A 324      19.026   6.929  18.708  1.00 68.69           O  
ATOM    838  C   GLU A 324      20.895  12.596  17.137  1.00 58.94           C  
ATOM    839  O   GLU A 324      22.096  12.726  16.898  1.00 57.83           O  
ATOM    840  N   ILE A 325      19.950  13.347  16.582  1.00 57.25           N  
ATOM    841  CA  ILE A 325      20.246  14.406  15.616  1.00 58.61           C  
ATOM    842  CB  ILE A 325      18.971  14.801  14.848  1.00 56.22           C  
ATOM    843  CG1 ILE A 325      18.519  13.612  14.015  1.00 59.40           C  
ATOM    844  CD1 ILE A 325      17.042  13.599  13.763  1.00 65.08           C  
ATOM    845  CG2 ILE A 325      19.193  16.010  13.942  1.00 52.73           C  
ATOM    846  C   ILE A 325      20.870  15.628  16.279  1.00 59.64           C  
ATOM    847  O   ILE A 325      21.725  16.282  15.691  1.00 62.21           O  
ATOM    848  N   ILE A 326      20.442  15.944  17.493  1.00 60.59           N  
ATOM    849  CA  ILE A 326      21.010  17.086  18.199  1.00 64.32           C  
ATOM    850  CB  ILE A 326      20.261  17.387  19.515  1.00 66.30           C  
ATOM    851  CG1 ILE A 326      18.918  18.060  19.192  1.00 69.71           C  
ATOM    852  CD1 ILE A 326      17.869  17.922  20.275  1.00 71.86           C  
ATOM    853  CG2 ILE A 326      21.073  18.293  20.433  1.00 64.87           C  
ATOM    854  C   ILE A 326      22.505  16.875  18.417  1.00 62.67           C  
ATOM    855  O   ILE A 326      23.298  17.738  18.087  1.00 65.86           O  
ATOM    856  N   TYR A 327      22.857  15.728  18.982  1.00 63.88           N  
ATOM    857  CA  TYR A 327      24.244  15.261  19.066  1.00 65.07           C  
ATOM    858  CB  TYR A 327      24.267  13.795  19.475  1.00 74.11           C  
ATOM    859  CG  TYR A 327      24.507  13.500  20.932  1.00 86.28           C  
ATOM    860  CD1 TYR A 327      23.449  13.456  21.851  1.00 91.65           C  
ATOM    861  CE1 TYR A 327      23.678  13.143  23.190  1.00 96.33           C  
ATOM    862  CZ  TYR A 327      24.976  12.850  23.616  1.00 93.01           C  
ATOM    863  OH  TYR A 327      25.243  12.535  24.933  1.00 90.79           O  
ATOM    864  CE2 TYR A 327      26.033  12.893  22.720  1.00 93.74           C  
ATOM    865  CD2 TYR A 327      25.794  13.190  21.387  1.00 91.90           C  
ATOM    866  C   TYR A 327      24.973  15.339  17.734  1.00 60.40           C  
ATOM    867  O   TYR A 327      26.085  15.841  17.647  1.00 58.17           O  
ATOM    868  N   THR A 328      24.353  14.783  16.703  1.00 60.31           N  
ATOM    869  CA  THR A 328      24.958  14.741  15.371  1.00 58.37           C  
ATOM    870  CB  THR A 328      24.040  14.039  14.331  1.00 55.30           C  
ATOM    871  OG1 THR A 328      24.090  12.624  14.533  1.00 51.35           O  
ATOM    872  CG2 THR A 328      24.476  14.323  12.896  1.00 53.98           C  
ATOM    873  C   THR A 328      25.292  16.153  14.929  1.00 54.88           C  
ATOM    874  O   THR A 328      26.406  16.428  14.531  1.00 57.93           O  
ATOM    875  N   MET A 329      24.326  17.044  15.023  1.00 53.52           N  
ATOM    876  CA  MET A 329      24.500  18.383  14.501  1.00 57.70           C  
ATOM    877  CB  MET A 329      23.138  18.956  14.120  1.00 61.85           C  
ATOM    878  CG  MET A 329      22.463  18.191  12.989  1.00 64.69           C  
ATOM    879  SD  MET A 329      21.297  19.161  12.004  1.00 80.91           S  
ATOM    880  CE  MET A 329      22.405  20.169  11.028  1.00 84.81           C  
ATOM    881  C   MET A 329      25.299  19.314  15.429  1.00 53.26           C  
ATOM    882  O   MET A 329      25.951  20.235  14.963  1.00 52.12           O  
ATOM    883  N   LEU A 330      25.261  19.076  16.729  1.00 52.59           N  
ATOM    884  CA  LEU A 330      26.169  19.763  17.651  1.00 55.28           C  
ATOM    885  CB  LEU A 330      26.075  19.208  19.074  1.00 58.08           C  
ATOM    886  CG  LEU A 330      25.307  20.028  20.102  1.00 59.30           C  
ATOM    887  CD1 LEU A 330      25.386  19.293  21.431  1.00 59.79           C  
ATOM    888  CD2 LEU A 330      25.842  21.448  20.232  1.00 58.49           C  
ATOM    889  C   LEU A 330      27.614  19.649  17.232  1.00 56.98           C  
ATOM    890  O   LEU A 330      28.376  20.602  17.362  1.00 64.53           O  
ATOM    891  N   ALA A 331      27.993  18.474  16.750  1.00 56.47           N  
ATOM    892  CA  ALA A 331      29.363  18.228  16.331  1.00 54.40           C  
ATOM    893  CB  ALA A 331      29.542  16.774  15.923  1.00 53.73           C  
ATOM    894  C   ALA A 331      29.811  19.188  15.218  1.00 54.61           C  
ATOM    895  O   ALA A 331      30.975  19.588  15.186  1.00 59.86           O  
ATOM    896  N   SER A 332      28.900  19.588  14.336  1.00 54.40           N  
ATOM    897  CA  SER A 332      29.206  20.636  13.354  1.00 55.33           C  
ATOM    898  CB  SER A 332      27.977  20.984  12.511  1.00 53.65           C  
ATOM    899  OG  SER A 332      27.561  19.878  11.724  1.00 49.99           O  
ATOM    900  C   SER A 332      29.698  21.892  14.064  1.00 57.00           C  
ATOM    901  O   SER A 332      30.694  22.490  13.657  1.00 55.74           O  
ATOM    902  N   LEU A 333      28.990  22.237  15.140  1.00 60.04           N  
ATOM    903  CA  LEU A 333      29.246  23.423  15.970  1.00 61.07           C  
ATOM    904  CB  LEU A 333      27.993  23.787  16.782  1.00 60.67           C  
ATOM    905  CG  LEU A 333      26.933  24.660  16.110  1.00 66.77           C  
ATOM    906  CD1 LEU A 333      26.655  24.292  14.659  1.00 71.62           C  
ATOM    907  CD2 LEU A 333      25.646  24.586  16.926  1.00 71.84           C  
ATOM    908  C   LEU A 333      30.434  23.340  16.933  1.00 62.72           C  
ATOM    909  O   LEU A 333      30.840  24.371  17.468  1.00 69.15           O  
ATOM    910  N   MET A 334      30.985  22.155  17.179  1.00 61.45           N  
ATOM    911  CA  MET A 334      32.123  22.052  18.101  1.00 63.23           C  
ATOM    912  CB  MET A 334      31.771  21.264  19.376  1.00 60.18           C  
ATOM    913  CG  MET A 334      31.130  19.912  19.204  1.00 60.34           C  
ATOM    914  SD  MET A 334      30.617  19.218  20.802  1.00 62.35           S  
ATOM    915  CE  MET A 334      29.155  20.152  21.168  1.00 61.34           C  
ATOM    916  C   MET A 334      33.418  21.551  17.479  1.00 67.74           C  
ATOM    917  O   MET A 334      33.453  21.074  16.339  1.00 70.15           O  
ATOM    918  N   ASN A 335      34.486  21.761  18.246  1.00 71.67           N  
ATOM    919  CA  ASN A 335      35.809  21.196  18.001  1.00 74.42           C  
ATOM    920  CB  ASN A 335      36.726  22.226  17.322  1.00 77.41           C  
ATOM    921  CG  ASN A 335      37.004  23.449  18.183  1.00 77.14           C  
ATOM    922  OD1 ASN A 335      36.927  23.405  19.419  1.00 78.40           O  
ATOM    923  ND2 ASN A 335      37.342  24.555  17.525  1.00 72.46           N  
ATOM    924  C   ASN A 335      36.367  20.691  19.337  1.00 73.30           C  
ATOM    925  O   ASN A 335      35.615  20.603  20.313  1.00 72.32           O  
ATOM    926  N   LYS A 336      37.660  20.361  19.381  1.00 75.47           N  
ATOM    927  CA  LYS A 336      38.304  19.857  20.607  1.00 83.33           C  
ATOM    928  CB  LYS A 336      39.808  19.629  20.376  1.00 88.00           C  
ATOM    929  CG  LYS A 336      40.512  18.926  21.533  1.00 98.60           C  
ATOM    930  CD  LYS A 336      42.030  18.966  21.422  1.00103.66           C  
ATOM    931  CE  LYS A 336      42.682  18.191  22.568  1.00107.17           C  
ATOM    932  NZ  LYS A 336      44.017  17.643  22.196  1.00106.82           N  
ATOM    933  C   LYS A 336      38.116  20.772  21.825  1.00 84.64           C  
ATOM    934  O   LYS A 336      37.897  20.286  22.934  1.00 80.79           O  
ATOM    935  N   ASP A 337      38.189  22.083  21.596  1.00 85.37           N  
ATOM    936  CA  ASP A 337      38.323  23.079  22.664  1.00 86.98           C  
ATOM    937  CB  ASP A 337      39.274  24.192  22.204  1.00 90.60           C  
ATOM    938  CG  ASP A 337      40.647  23.649  21.754  1.00 91.15           C  
ATOM    939  OD1 ASP A 337      41.224  22.772  22.445  1.00 88.26           O  
ATOM    940  OD2 ASP A 337      41.142  24.096  20.698  1.00 89.36           O  
ATOM    941  C   ASP A 337      37.002  23.670  23.156  1.00 84.11           C  
ATOM    942  O   ASP A 337      36.861  23.965  24.346  1.00 78.35           O  
ATOM    943  N   GLY A 338      36.037  23.846  22.261  1.00 83.33           N  
ATOM    944  CA  GLY A 338      34.718  24.351  22.668  1.00 78.57           C  
ATOM    945  C   GLY A 338      33.657  24.253  21.593  1.00 71.35           C  
ATOM    946  O   GLY A 338      33.855  23.581  20.583  1.00 71.24           O  
ATOM    947  N   VAL A 339      32.543  24.947  21.827  1.00 68.54           N  
ATOM    948  CA  VAL A 339      31.333  24.873  21.000  1.00 68.80           C  
ATOM    949  CB  VAL A 339      30.223  24.030  21.701  1.00 72.98           C  
ATOM    950  CG1 VAL A 339      29.863  24.571  23.090  1.00 70.71           C  
ATOM    951  CG2 VAL A 339      28.969  23.908  20.828  1.00 73.86           C  
ATOM    952  C   VAL A 339      30.784  26.264  20.674  1.00 68.48           C  
ATOM    953  O   VAL A 339      30.584  27.084  21.564  1.00 66.62           O  
ATOM    954  N   LEU A 340      30.515  26.513  19.397  1.00 69.15           N  
ATOM    955  CA  LEU A 340      29.790  27.717  18.995  1.00 74.35           C  
ATOM    956  CB  LEU A 340      29.732  27.825  17.481  1.00 76.96           C  
ATOM    957  CG  LEU A 340      31.062  28.104  16.799  1.00 84.71           C  
ATOM    958  CD1 LEU A 340      30.886  27.886  15.305  1.00 89.84           C  
ATOM    959  CD2 LEU A 340      31.548  29.520  17.075  1.00 87.53           C  
ATOM    960  C   LEU A 340      28.352  27.757  19.532  1.00 73.29           C  
ATOM    961  O   LEU A 340      27.580  26.819  19.342  1.00 76.20           O  
ATOM    962  N   ILE A 341      28.007  28.872  20.165  1.00 68.42           N  
ATOM    963  CA  ILE A 341      26.670  29.112  20.696  1.00 69.30           C  
ATOM    964  CB  ILE A 341      26.696  29.179  22.234  1.00 71.14           C  
ATOM    965  CG1 ILE A 341      27.669  30.266  22.704  1.00 76.94           C  
ATOM    966  CD1 ILE A 341      27.398  30.760  24.099  1.00 79.54           C  
ATOM    967  CG2 ILE A 341      27.080  27.828  22.813  1.00 69.94           C  
ATOM    968  C   ILE A 341      26.062  30.407  20.129  1.00 70.45           C  
ATOM    969  O   ILE A 341      26.740  31.193  19.453  1.00 63.14           O  
ATOM    970  N   SER A 342      24.777  30.607  20.421  1.00 74.32           N  
ATOM    971  CA  SER A 342      24.034  31.798  20.016  1.00 76.21           C  
ATOM    972  CB  SER A 342      24.353  32.964  20.943  1.00 79.34           C  
ATOM    973  OG  SER A 342      23.671  34.137  20.531  1.00 85.76           O  
ATOM    974  C   SER A 342      24.314  32.155  18.556  1.00 78.93           C  
ATOM    975  O   SER A 342      24.853  33.218  18.240  1.00 80.24           O  
ATOM    976  N   GLU A 343      23.960  31.214  17.691  1.00 82.71           N  
ATOM    977  CA  GLU A 343      24.101  31.330  16.241  1.00 85.02           C  
ATOM    978  CB  GLU A 343      22.952  32.167  15.677  1.00 95.14           C  
ATOM    979  CG  GLU A 343      21.657  31.354  15.609  1.00109.01           C  
ATOM    980  CD  GLU A 343      20.398  32.200  15.656  1.00122.97           C  
ATOM    981  OE1 GLU A 343      20.143  32.857  16.694  1.00125.39           O  
ATOM    982  OE2 GLU A 343      19.652  32.185  14.652  1.00132.42           O  
ATOM    983  C   GLU A 343      25.495  31.784  15.795  1.00 81.26           C  
ATOM    984  O   GLU A 343      25.651  32.701  14.988  1.00 76.18           O  
ATOM    985  N   GLY A 344      26.502  31.117  16.355  1.00 82.27           N  
ATOM    986  CA  GLY A 344      27.906  31.343  16.005  1.00 85.54           C  
ATOM    987  C   GLY A 344      28.557  32.592  16.573  1.00 88.42           C  
ATOM    988  O   GLY A 344      29.672  32.936  16.185  1.00 92.70           O  
ATOM    989  N   GLN A 345      27.874  33.270  17.489  1.00 91.75           N  
ATOM    990  CA  GLN A 345      28.357  34.537  18.049  1.00 92.07           C  
ATOM    991  CB  GLN A 345      27.196  35.491  18.266  1.00 95.63           C  
ATOM    992  CG  GLN A 345      26.507  35.934  16.996  1.00 95.15           C  
ATOM    993  CD  GLN A 345      25.161  36.550  17.283  1.00102.53           C  
ATOM    994  OE1 GLN A 345      24.857  36.919  18.421  1.00102.59           O  
ATOM    995  NE2 GLN A 345      24.337  36.658  16.254  1.00112.15           N  
ATOM    996  C   GLN A 345      29.064  34.379  19.379  1.00 85.37           C  
ATOM    997  O   GLN A 345      29.804  35.266  19.783  1.00 83.21           O  
ATOM    998  N   GLY A 346      28.774  33.298  20.091  1.00 84.56           N  
ATOM    999  CA  GLY A 346      29.484  32.962  21.320  1.00 82.40           C  
ATOM   1000  C   GLY A 346      30.297  31.720  21.060  1.00 77.60           C  
ATOM   1001  O   GLY A 346      29.966  30.949  20.164  1.00 79.77           O  
ATOM   1002  N   PHE A 347      31.378  31.555  21.813  1.00 73.03           N  
ATOM   1003  CA  PHE A 347      32.169  30.338  21.789  1.00 72.06           C  
ATOM   1004  CB  PHE A 347      33.501  30.555  21.080  1.00 71.41           C  
ATOM   1005  CG  PHE A 347      34.371  29.333  21.056  1.00 74.92           C  
ATOM   1006  CD1 PHE A 347      34.166  28.343  20.105  1.00 78.48           C  
ATOM   1007  CE1 PHE A 347      34.966  27.209  20.076  1.00 80.15           C  
ATOM   1008  CZ  PHE A 347      35.977  27.048  21.011  1.00 79.77           C  
ATOM   1009  CE2 PHE A 347      36.181  28.022  21.973  1.00 78.37           C  
ATOM   1010  CD2 PHE A 347      35.382  29.157  21.991  1.00 76.95           C  
ATOM   1011  C   PHE A 347      32.408  29.921  23.219  1.00 72.27           C  
ATOM   1012  O   PHE A 347      33.263  30.481  23.883  1.00 79.68           O  
ATOM   1013  N   MET A 348      31.650  28.941  23.694  1.00 72.06           N  
ATOM   1014  CA  MET A 348      31.788  28.460  25.066  1.00 69.65           C  
ATOM   1015  CB  MET A 348      30.441  28.012  25.594  1.00 67.61           C  
ATOM   1016  CG  MET A 348      30.440  27.843  27.090  1.00 68.73           C  
ATOM   1017  SD  MET A 348      28.790  27.697  27.776  1.00 80.49           S  
ATOM   1018  CE  MET A 348      28.081  29.318  27.533  1.00 78.45           C  
ATOM   1019  C   MET A 348      32.776  27.307  25.125  1.00 72.74           C  
ATOM   1020  O   MET A 348      32.622  26.335  24.398  1.00 83.56           O  
ATOM   1021  N   THR A 349      33.774  27.404  26.000  1.00 77.23           N  
ATOM   1022  CA  THR A 349      34.863  26.417  26.049  1.00 75.59           C  
ATOM   1023  CB  THR A 349      36.125  26.969  26.722  1.00 73.16           C  
ATOM   1024  OG1 THR A 349      35.850  27.197  28.109  1.00 73.26           O  
ATOM   1025  CG2 THR A 349      36.606  28.261  26.032  1.00 71.11           C  
ATOM   1026  C   THR A 349      34.501  25.138  26.802  1.00 79.29           C  
ATOM   1027  O   THR A 349      33.705  25.135  27.752  1.00 75.13           O  
ATOM   1028  N   ARG A 350      35.149  24.062  26.378  1.00 81.93           N  
ATOM   1029  CA  ARG A 350      34.981  22.742  26.968  1.00 82.13           C  
ATOM   1030  CB  ARG A 350      35.701  21.725  26.089  1.00 78.27           C  
ATOM   1031  CG  ARG A 350      35.450  20.263  26.407  1.00 75.94           C  
ATOM   1032  CD  ARG A 350      36.214  19.461  25.373  1.00 74.63           C  
ATOM   1033  NE  ARG A 350      36.155  18.022  25.551  1.00 72.91           N  
ATOM   1034  CZ  ARG A 350      36.747  17.144  24.742  1.00 76.22           C  
ATOM   1035  NH1 ARG A 350      37.451  17.549  23.677  1.00 75.67           N  
ATOM   1036  NH2 ARG A 350      36.625  15.847  24.989  1.00 79.04           N  
ATOM   1037  C   ARG A 350      35.521  22.699  28.398  1.00 81.84           C  
ATOM   1038  O   ARG A 350      34.932  22.059  29.265  1.00 82.91           O  
ATOM   1039  N   GLU A 351      36.649  23.376  28.616  1.00 83.16           N  
ATOM   1040  CA  GLU A 351      37.255  23.538  29.940  1.00 85.73           C  
ATOM   1041  CB  GLU A 351      38.518  24.424  29.826  1.00 97.41           C  
ATOM   1042  CG  GLU A 351      39.474  24.418  31.029  1.00108.24           C  
ATOM   1043  CD  GLU A 351      40.700  25.341  30.857  1.00109.94           C  
ATOM   1044  OE1 GLU A 351      41.331  25.327  29.778  1.00113.00           O  
ATOM   1045  OE2 GLU A 351      41.058  26.080  31.805  1.00 97.98           O  
ATOM   1046  C   GLU A 351      36.239  24.139  30.922  1.00 76.17           C  
ATOM   1047  O   GLU A 351      36.116  23.674  32.046  1.00 77.89           O  
ATOM   1048  N   PHE A 352      35.494  25.145  30.471  1.00 71.35           N  
ATOM   1049  CA  PHE A 352      34.530  25.859  31.305  1.00 71.42           C  
ATOM   1050  CB  PHE A 352      34.080  27.142  30.606  1.00 73.85           C  
ATOM   1051  CG  PHE A 352      32.960  27.865  31.312  1.00 80.16           C  
ATOM   1052  CD1 PHE A 352      33.064  28.201  32.657  1.00 82.30           C  
ATOM   1053  CE1 PHE A 352      32.030  28.853  33.318  1.00 82.93           C  
ATOM   1054  CZ  PHE A 352      30.877  29.192  32.633  1.00 86.85           C  
ATOM   1055  CE2 PHE A 352      30.760  28.874  31.285  1.00 89.23           C  
ATOM   1056  CD2 PHE A 352      31.797  28.212  30.634  1.00 85.66           C  
ATOM   1057  C   PHE A 352      33.309  25.017  31.646  1.00 78.38           C  
ATOM   1058  O   PHE A 352      32.776  25.099  32.752  1.00 81.39           O  
ATOM   1059  N   LEU A 353      32.849  24.225  30.687  1.00 86.47           N  
ATOM   1060  CA  LEU A 353      31.715  23.330  30.917  1.00 84.73           C  
ATOM   1061  CB  LEU A 353      31.144  22.858  29.580  1.00 81.44           C  
ATOM   1062  CG  LEU A 353      30.465  23.945  28.735  1.00 74.91           C  
ATOM   1063  CD1 LEU A 353      30.484  23.608  27.252  1.00 73.80           C  
ATOM   1064  CD2 LEU A 353      29.039  24.169  29.198  1.00 73.21           C  
ATOM   1065  C   LEU A 353      32.085  22.139  31.832  1.00 87.74           C  
ATOM   1066  O   LEU A 353      31.275  21.751  32.674  1.00 87.30           O  
ATOM   1067  N   LYS A 354      33.291  21.577  31.669  1.00 89.23           N  
ATOM   1068  CA  LYS A 354      33.839  20.555  32.598  1.00 97.06           C  
ATOM   1069  CB  LYS A 354      35.291  20.190  32.250  1.00102.44           C  
ATOM   1070  CG  LYS A 354      35.515  19.216  31.102  1.00103.53           C  
ATOM   1071  CD  LYS A 354      37.016  19.009  30.889  1.00105.30           C  
ATOM   1072  CE  LYS A 354      37.343  18.354  29.558  1.00108.28           C  
ATOM   1073  NZ  LYS A 354      38.754  18.586  29.151  1.00108.74           N  
ATOM   1074  C   LYS A 354      33.844  21.065  34.040  1.00 98.94           C  
ATOM   1075  O   LYS A 354      33.396  20.376  34.967  1.00 97.60           O  
ATOM   1076  N   SER A 355      34.367  22.280  34.202  1.00 95.99           N  
ATOM   1077  CA  SER A 355      34.519  22.912  35.511  1.00 97.96           C  
ATOM   1078  CB  SER A 355      35.256  24.244  35.374  1.00 97.35           C  
ATOM   1079  OG  SER A 355      34.380  25.257  34.916  1.00 94.34           O  
ATOM   1080  C   SER A 355      33.214  23.155  36.276  1.00 98.70           C  
ATOM   1081  O   SER A 355      33.251  23.382  37.483  1.00114.01           O  
ATOM   1082  N   LEU A 356      32.074  23.144  35.593  1.00 93.37           N  
ATOM   1083  CA  LEU A 356      30.798  23.198  36.292  1.00 96.25           C  
ATOM   1084  CB  LEU A 356      29.625  23.189  35.309  1.00101.51           C  
ATOM   1085  CG  LEU A 356      29.517  24.378  34.346  1.00105.42           C  
ATOM   1086  CD1 LEU A 356      28.465  24.101  33.284  1.00105.59           C  
ATOM   1087  CD2 LEU A 356      29.188  25.676  35.076  1.00106.99           C  
ATOM   1088  C   LEU A 356      30.694  22.026  37.270  1.00 94.42           C  
ATOM   1089  O   LEU A 356      31.272  20.958  37.049  1.00 89.01           O  
ATOM   1090  N   ARG A 357      29.996  22.261  38.375  1.00 95.22           N  
ATOM   1091  CA  ARG A 357      29.827  21.237  39.416  1.00 95.14           C  
ATOM   1092  CB  ARG A 357      29.396  21.864  40.772  1.00 89.86           C  
ATOM   1093  CG  ARG A 357      28.130  22.737  40.810  1.00 80.05           C  
ATOM   1094  CD  ARG A 357      26.866  21.925  41.052  1.00 75.86           C  
ATOM   1095  NE  ARG A 357      25.678  22.749  41.308  1.00 70.75           N  
ATOM   1096  CZ  ARG A 357      24.416  22.287  41.338  1.00 69.17           C  
ATOM   1097  NH1 ARG A 357      24.133  20.989  41.132  1.00 65.86           N  
ATOM   1098  NH2 ARG A 357      23.411  23.129  41.571  1.00 65.18           N  
ATOM   1099  C   ARG A 357      28.871  20.126  38.958  1.00 99.07           C  
ATOM   1100  O   ARG A 357      27.982  20.371  38.134  1.00105.07           O  
ATOM   1101  N   LYS A 358      29.080  18.913  39.482  1.00102.12           N  
ATOM   1102  CA  LYS A 358      28.187  17.758  39.248  1.00105.12           C  
ATOM   1103  CB  LYS A 358      28.654  16.536  40.078  1.00110.97           C  
ATOM   1104  CG  LYS A 358      27.905  15.216  39.823  1.00114.82           C  
ATOM   1105  CD  LYS A 358      28.429  14.041  40.655  1.00113.42           C  
ATOM   1106  CE  LYS A 358      27.515  12.818  40.568  1.00104.09           C  
ATOM   1107  NZ  LYS A 358      28.232  11.555  40.903  1.00 98.05           N  
ATOM   1108  C   LYS A 358      26.743  18.143  39.621  1.00101.41           C  
ATOM   1109  O   LYS A 358      26.561  18.900  40.574  1.00 97.81           O  
ATOM   1110  N   PRO A 359      25.717  17.685  38.887  1.00108.46           N  
ATOM   1111  CA  PRO A 359      25.814  16.833  37.674  1.00109.82           C  
ATOM   1112  CB  PRO A 359      24.423  16.194  37.601  1.00106.85           C  
ATOM   1113  CG  PRO A 359      23.515  17.197  38.239  1.00107.95           C  
ATOM   1114  CD  PRO A 359      24.315  17.958  39.262  1.00107.34           C  
ATOM   1115  C   PRO A 359      26.128  17.551  36.341  1.00105.00           C  
ATOM   1116  O   PRO A 359      26.375  16.886  35.330  1.00108.02           O  
ATOM   1117  N   PHE A 360      26.145  18.880  36.355  1.00 91.99           N  
ATOM   1118  CA  PHE A 360      26.279  19.668  35.145  1.00 86.51           C  
ATOM   1119  CB  PHE A 360      25.865  21.097  35.442  1.00 89.20           C  
ATOM   1120  CG  PHE A 360      24.448  21.220  35.904  1.00 87.70           C  
ATOM   1121  CD1 PHE A 360      23.398  20.935  35.046  1.00 84.37           C  
ATOM   1122  CE1 PHE A 360      22.084  21.044  35.472  1.00 87.99           C  
ATOM   1123  CZ  PHE A 360      21.806  21.444  36.767  1.00 88.04           C  
ATOM   1124  CE2 PHE A 360      22.850  21.721  37.631  1.00 93.36           C  
ATOM   1125  CD2 PHE A 360      24.163  21.612  37.198  1.00 92.78           C  
ATOM   1126  C   PHE A 360      27.669  19.659  34.518  1.00 87.84           C  
ATOM   1127  O   PHE A 360      27.809  19.984  33.339  1.00 88.22           O  
ATOM   1128  N   GLY A 361      28.688  19.307  35.295  1.00 92.10           N  
ATOM   1129  CA  GLY A 361      30.065  19.282  34.806  1.00 94.69           C  
ATOM   1130  C   GLY A 361      30.261  18.368  33.620  1.00102.47           C  
ATOM   1131  O   GLY A 361      30.913  18.735  32.643  1.00111.77           O  
ATOM   1132  N   ASP A 362      29.661  17.185  33.705  1.00108.00           N  
ATOM   1133  CA  ASP A 362      29.872  16.118  32.732  1.00107.67           C  
ATOM   1134  CB  ASP A 362      30.332  14.860  33.479  1.00116.34           C  
ATOM   1135  CG  ASP A 362      31.454  15.155  34.486  1.00119.98           C  
ATOM   1136  OD1 ASP A 362      32.547  15.611  34.063  1.00113.66           O  
ATOM   1137  OD2 ASP A 362      31.233  14.947  35.699  1.00119.24           O  
ATOM   1138  C   ASP A 362      28.619  15.848  31.892  1.00 97.34           C  
ATOM   1139  O   ASP A 362      28.492  14.786  31.284  1.00 99.07           O  
ATOM   1140  N   PHE A 363      27.702  16.814  31.860  1.00 90.62           N  
ATOM   1141  CA  PHE A 363      26.553  16.768  30.962  1.00 87.90           C  
ATOM   1142  CB  PHE A 363      25.535  17.875  31.280  1.00 86.91           C  
ATOM   1143  CG  PHE A 363      24.286  17.830  30.420  1.00 85.03           C  
ATOM   1144  CD1 PHE A 363      23.272  16.903  30.674  1.00 86.04           C  
ATOM   1145  CE1 PHE A 363      22.125  16.865  29.887  1.00 83.65           C  
ATOM   1146  CZ  PHE A 363      21.982  17.757  28.838  1.00 84.37           C  
ATOM   1147  CE2 PHE A 363      22.979  18.688  28.578  1.00 81.95           C  
ATOM   1148  CD2 PHE A 363      24.118  18.721  29.364  1.00 81.10           C  
ATOM   1149  C   PHE A 363      27.020  16.879  29.521  1.00 88.89           C  
ATOM   1150  O   PHE A 363      26.682  16.023  28.723  1.00 91.33           O  
ATOM   1151  N   MET A 364      27.811  17.908  29.209  1.00 90.12           N  
ATOM   1152  CA  MET A 364      28.233  18.194  27.818  1.00 92.55           C  
ATOM   1153  CB  MET A 364      28.425  19.709  27.616  1.00 98.55           C  
ATOM   1154  CG  MET A 364      27.136  20.491  27.376  1.00100.71           C  
ATOM   1155  SD  MET A 364      26.294  20.127  25.812  1.00104.09           S  
ATOM   1156  CE  MET A 364      27.459  20.798  24.630  1.00 99.65           C  
ATOM   1157  C   MET A 364      29.491  17.450  27.322  1.00 87.74           C  
ATOM   1158  O   MET A 364      29.748  17.388  26.111  1.00 81.42           O  
ATOM   1159  N   GLU A 365      30.278  16.900  28.240  1.00 86.05           N  
ATOM   1160  CA  GLU A 365      31.548  16.269  27.871  1.00 81.61           C  
ATOM   1161  CB  GLU A 365      32.368  15.908  29.133  1.00 80.91           C  
ATOM   1162  CG  GLU A 365      33.796  15.422  28.908  1.00 79.56           C  
ATOM   1163  CD  GLU A 365      34.649  16.344  28.058  1.00 81.19           C  
ATOM   1164  OE1 GLU A 365      34.330  17.544  27.914  1.00 83.23           O  
ATOM   1165  OE2 GLU A 365      35.662  15.864  27.511  1.00 84.50           O  
ATOM   1166  C   GLU A 365      31.357  15.076  26.916  1.00 78.32           C  
ATOM   1167  O   GLU A 365      32.059  14.991  25.909  1.00 82.16           O  
ATOM   1168  N   PRO A 366      30.386  14.179  27.198  1.00 74.31           N  
ATOM   1169  CA  PRO A 366      30.093  13.070  26.270  1.00 73.27           C  
ATOM   1170  CB  PRO A 366      28.866  12.404  26.895  1.00 71.56           C  
ATOM   1171  CG  PRO A 366      28.924  12.757  28.335  1.00 72.68           C  
ATOM   1172  CD  PRO A 366      29.539  14.116  28.403  1.00 72.29           C  
ATOM   1173  C   PRO A 366      29.769  13.502  24.831  1.00 77.88           C  
ATOM   1174  O   PRO A 366      30.099  12.772  23.886  1.00 80.14           O  
ATOM   1175  N   LYS A 367      29.132  14.671  24.685  1.00 74.93           N  
ATOM   1176  CA  LYS A 367      28.828  15.238  23.362  1.00 71.22           C  
ATOM   1177  CB  LYS A 367      27.922  16.479  23.395  1.00 73.84           C  
ATOM   1178  CG  LYS A 367      26.968  16.683  24.560  1.00 77.73           C  
ATOM   1179  CD  LYS A 367      26.006  15.550  24.764  1.00 81.02           C  
ATOM   1180  CE  LYS A 367      25.211  15.691  26.054  1.00 88.46           C  
ATOM   1181  NZ  LYS A 367      24.991  14.368  26.713  1.00 93.14           N  
ATOM   1182  C   LYS A 367      30.117  15.638  22.671  1.00 70.67           C  
ATOM   1183  O   LYS A 367      30.287  15.406  21.484  1.00 76.94           O  
ATOM   1184  N   PHE A 368      31.009  16.272  23.419  1.00 71.00           N  
ATOM   1185  CA  PHE A 368      32.346  16.612  22.911  1.00 70.72           C  
ATOM   1186  CB  PHE A 368      33.149  17.407  23.953  1.00 69.11           C  
ATOM   1187  CG  PHE A 368      32.941  18.882  23.861  1.00 66.82           C  
ATOM   1188  CD1 PHE A 368      33.512  19.592  22.821  1.00 67.58           C  
ATOM   1189  CE1 PHE A 368      33.316  20.955  22.715  1.00 70.92           C  
ATOM   1190  CZ  PHE A 368      32.532  21.624  23.652  1.00 68.46           C  
ATOM   1191  CE2 PHE A 368      31.950  20.925  24.692  1.00 63.46           C  
ATOM   1192  CD2 PHE A 368      32.153  19.560  24.792  1.00 65.27           C  
ATOM   1193  C   PHE A 368      33.159  15.406  22.477  1.00 71.02           C  
ATOM   1194  O   PHE A 368      33.868  15.468  21.474  1.00 67.76           O  
ATOM   1195  N   GLU A 369      33.069  14.329  23.250  1.00 72.45           N  
ATOM   1196  CA  GLU A 369      33.828  13.120  22.969  1.00 77.09           C  
ATOM   1197  CB  GLU A 369      33.759  12.148  24.143  1.00 84.67           C  
ATOM   1198  CG  GLU A 369      34.699  12.516  25.277  1.00 89.18           C  
ATOM   1199  CD  GLU A 369      34.538  11.642  26.497  1.00 94.78           C  
ATOM   1200  OE1 GLU A 369      33.482  10.995  26.668  1.00 98.20           O  
ATOM   1201  OE2 GLU A 369      35.482  11.620  27.304  1.00108.30           O  
ATOM   1202  C   GLU A 369      33.311  12.455  21.720  1.00 74.28           C  
ATOM   1203  O   GLU A 369      34.097  11.969  20.912  1.00 76.15           O  
ATOM   1204  N   PHE A 370      31.988  12.416  21.577  1.00 69.74           N  
ATOM   1205  CA  PHE A 370      31.374  11.905  20.357  1.00 65.39           C  
ATOM   1206  CB  PHE A 370      29.847  11.913  20.457  1.00 66.90           C  
ATOM   1207  CG  PHE A 370      29.168  11.564  19.162  1.00 69.33           C  
ATOM   1208  CD1 PHE A 370      29.116  10.248  18.725  1.00 69.86           C  
ATOM   1209  CE1 PHE A 370      28.524   9.930  17.508  1.00 68.36           C  
ATOM   1210  CZ  PHE A 370      27.984  10.932  16.713  1.00 63.14           C  
ATOM   1211  CE2 PHE A 370      28.040  12.247  17.129  1.00 64.44           C  
ATOM   1212  CD2 PHE A 370      28.632  12.561  18.345  1.00 69.03           C  
ATOM   1213  C   PHE A 370      31.822  12.739  19.163  1.00 61.48           C  
ATOM   1214  O   PHE A 370      32.309  12.211  18.162  1.00 60.56           O  
ATOM   1215  N   ALA A 371      31.657  14.044  19.301  1.00 60.04           N  
ATOM   1216  CA  ALA A 371      31.909  14.990  18.232  1.00 60.39           C  
ATOM   1217  CB  ALA A 371      31.596  16.393  18.713  1.00 58.52           C  
ATOM   1218  C   ALA A 371      33.331  14.919  17.666  1.00 65.26           C  
ATOM   1219  O   ALA A 371      33.522  15.098  16.461  1.00 66.96           O  
ATOM   1220  N   VAL A 372      34.324  14.658  18.514  1.00 70.64           N  
ATOM   1221  CA  VAL A 372      35.728  14.604  18.037  1.00 73.87           C  
ATOM   1222  CB  VAL A 372      36.792  14.659  19.170  1.00 73.25           C  
ATOM   1223  CG1 VAL A 372      36.714  15.997  19.890  1.00 73.59           C  
ATOM   1224  CG2 VAL A 372      36.682  13.492  20.158  1.00 74.67           C  
ATOM   1225  C   VAL A 372      35.973  13.404  17.120  1.00 73.73           C  
ATOM   1226  O   VAL A 372      36.723  13.507  16.148  1.00 77.34           O  
ATOM   1227  N   LYS A 373      35.324  12.282  17.425  1.00 72.32           N  
ATOM   1228  CA  LYS A 373      35.366  11.102  16.563  1.00 71.30           C  
ATOM   1229  CB  LYS A 373      34.919   9.859  17.343  1.00 70.36           C  
ATOM   1230  CG  LYS A 373      35.834   9.509  18.512  1.00 72.20           C  
ATOM   1231  CD  LYS A 373      35.315   8.369  19.380  1.00 80.30           C  
ATOM   1232  CE  LYS A 373      33.930   8.656  19.962  1.00 87.74           C  
ATOM   1233  NZ  LYS A 373      33.705   8.077  21.322  1.00 89.69           N  
ATOM   1234  C   LYS A 373      34.508  11.308  15.296  1.00 71.99           C  
ATOM   1235  O   LYS A 373      34.946  11.005  14.188  1.00 73.15           O  
ATOM   1236  N   PHE A 374      33.297  11.838  15.463  1.00 66.29           N  
ATOM   1237  CA  PHE A 374      32.357  11.968  14.352  1.00 63.32           C  
ATOM   1238  CB  PHE A 374      30.990  12.420  14.868  1.00 61.57           C  
ATOM   1239  CG  PHE A 374      29.912  12.409  13.817  1.00 59.21           C  
ATOM   1240  CD1 PHE A 374      29.233  11.238  13.513  1.00 58.92           C  
ATOM   1241  CE1 PHE A 374      28.245  11.221  12.546  1.00 56.85           C  
ATOM   1242  CZ  PHE A 374      27.925  12.385  11.866  1.00 56.38           C  
ATOM   1243  CE2 PHE A 374      28.589  13.561  12.158  1.00 56.30           C  
ATOM   1244  CD2 PHE A 374      29.577  13.569  13.130  1.00 59.49           C  
ATOM   1245  C   PHE A 374      32.866  12.950  13.305  1.00 64.90           C  
ATOM   1246  O   PHE A 374      32.788  12.695  12.096  1.00 60.20           O  
ATOM   1247  N   ASN A 375      33.380  14.077  13.787  1.00 67.77           N  
ATOM   1248  CA  ASN A 375      33.904  15.122  12.919  1.00 67.23           C  
ATOM   1249  CB  ASN A 375      34.294  16.353  13.734  1.00 66.22           C  
ATOM   1250  CG  ASN A 375      33.095  17.165  14.168  1.00 65.00           C  
ATOM   1251  OD1 ASN A 375      32.140  17.326  13.413  1.00 68.58           O  
ATOM   1252  ND2 ASN A 375      33.148  17.709  15.375  1.00 64.42           N  
ATOM   1253  C   ASN A 375      35.089  14.667  12.089  1.00 67.07           C  
ATOM   1254  O   ASN A 375      35.288  15.191  10.984  1.00 61.27           O  
ATOM   1255  N   ALA A 376      35.858  13.704  12.622  1.00 65.56           N  
ATOM   1256  CA  ALA A 376      36.953  13.037  11.895  1.00 66.42           C  
ATOM   1257  CB  ALA A 376      37.505  11.886  12.716  1.00 68.04           C  
ATOM   1258  C   ALA A 376      36.535  12.522  10.518  1.00 68.91           C  
ATOM   1259  O   ALA A 376      37.292  12.624   9.562  1.00 72.42           O  
ATOM   1260  N   LEU A 377      35.315  11.998  10.428  1.00 70.02           N  
ATOM   1261  CA  LEU A 377      34.739  11.550   9.159  1.00 69.72           C  
ATOM   1262  CB  LEU A 377      33.388  10.899   9.405  1.00 71.53           C  
ATOM   1263  CG  LEU A 377      33.350   9.710  10.363  1.00 71.40           C  
ATOM   1264  CD1 LEU A 377      31.905   9.300  10.578  1.00 75.06           C  
ATOM   1265  CD2 LEU A 377      34.151   8.545   9.824  1.00 71.84           C  
ATOM   1266  C   LEU A 377      34.573  12.649   8.100  1.00 70.16           C  
ATOM   1267  O   LEU A 377      34.264  12.349   6.956  1.00 70.48           O  
ATOM   1268  N   GLU A 378      34.737  13.907   8.495  1.00 72.41           N  
ATOM   1269  CA  GLU A 378      34.811  15.043   7.579  1.00 76.11           C  
ATOM   1270  CB  GLU A 378      36.116  15.005   6.771  1.00 85.49           C  
ATOM   1271  CG  GLU A 378      37.369  15.098   7.638  1.00 91.29           C  
ATOM   1272  CD  GLU A 378      38.574  15.684   6.923  1.00 93.43           C  
ATOM   1273  OE1 GLU A 378      38.410  16.676   6.184  1.00 96.40           O  
ATOM   1274  OE2 GLU A 378      39.691  15.157   7.119  1.00 93.73           O  
ATOM   1275  C   GLU A 378      33.606  15.152   6.652  1.00 72.51           C  
ATOM   1276  O   GLU A 378      33.760  15.416   5.461  1.00 77.09           O  
ATOM   1277  N   LEU A 379      32.410  14.967   7.213  1.00 69.84           N  
ATOM   1278  CA  LEU A 379      31.176  14.977   6.425  1.00 64.54           C  
ATOM   1279  CB  LEU A 379      30.027  14.281   7.150  1.00 62.53           C  
ATOM   1280  CG  LEU A 379      30.250  12.905   7.778  1.00 62.31           C  
ATOM   1281  CD1 LEU A 379      28.998  12.528   8.551  1.00 66.70           C  
ATOM   1282  CD2 LEU A 379      30.575  11.829   6.761  1.00 60.69           C  
ATOM   1283  C   LEU A 379      30.775  16.400   6.109  1.00 62.94           C  
ATOM   1284  O   LEU A 379      31.179  17.343   6.767  1.00 67.12           O  
ATOM   1285  N   ASP A 380      29.937  16.509   5.103  1.00 65.75           N  
ATOM   1286  CA  ASP A 380      29.512  17.755   4.499  1.00 70.48           C  
ATOM   1287  CB  ASP A 380      29.657  17.548   2.979  1.00 76.37           C  
ATOM   1288  CG  ASP A 380      29.450  18.805   2.165  1.00 85.05           C  
ATOM   1289  OD1 ASP A 380      29.262  19.901   2.732  1.00105.33           O  
ATOM   1290  OD2 ASP A 380      29.465  18.686   0.925  1.00 89.27           O  
ATOM   1291  C   ASP A 380      28.046  18.006   4.918  1.00 68.22           C  
ATOM   1292  O   ASP A 380      27.393  17.122   5.467  1.00 71.12           O  
ATOM   1293  N   ASP A 381      27.528  19.203   4.667  1.00 62.60           N  
ATOM   1294  CA  ASP A 381      26.097  19.495   4.885  1.00 62.16           C  
ATOM   1295  CB  ASP A 381      25.803  20.969   4.603  1.00 61.61           C  
ATOM   1296  CG  ASP A 381      26.479  21.886   5.594  1.00 61.91           C  
ATOM   1297  OD1 ASP A 381      26.003  21.920   6.743  1.00 61.85           O  
ATOM   1298  OD2 ASP A 381      27.491  22.544   5.240  1.00 61.99           O  
ATOM   1299  C   ASP A 381      25.170  18.629   4.042  1.00 63.04           C  
ATOM   1300  O   ASP A 381      24.080  18.272   4.468  1.00 67.51           O  
ATOM   1301  N   SER A 382      25.606  18.333   2.829  1.00 72.46           N  
ATOM   1302  CA  SER A 382      24.910  17.423   1.914  1.00 72.46           C  
ATOM   1303  CB  SER A 382      25.594  17.476   0.542  1.00 75.46           C  
ATOM   1304  OG  SER A 382      27.013  17.511   0.672  1.00 76.51           O  
ATOM   1305  C   SER A 382      24.870  15.989   2.444  1.00 68.43           C  
ATOM   1306  O   SER A 382      23.842  15.320   2.353  1.00 68.17           O  
ATOM   1307  N   ASP A 383      25.979  15.533   3.012  1.00 64.61           N  
ATOM   1308  CA  ASP A 383      26.029  14.200   3.616  1.00 68.16           C  
ATOM   1309  CB  ASP A 383      27.448  13.818   4.051  1.00 73.30           C  
ATOM   1310  CG  ASP A 383      28.475  14.057   2.970  1.00 76.83           C  
ATOM   1311  OD1 ASP A 383      28.116  14.002   1.772  1.00 76.07           O  
ATOM   1312  OD2 ASP A 383      29.642  14.332   3.331  1.00 81.54           O  
ATOM   1313  C   ASP A 383      25.126  14.152   4.833  1.00 65.80           C  
ATOM   1314  O   ASP A 383      24.359  13.209   4.992  1.00 64.12           O  
ATOM   1315  N   LEU A 384      25.243  15.177   5.683  1.00 63.89           N  
ATOM   1316  CA  LEU A 384      24.469  15.287   6.922  1.00 58.46           C  
ATOM   1317  CB  LEU A 384      24.895  16.526   7.718  1.00 61.68           C  
ATOM   1318  CG  LEU A 384      26.268  16.428   8.409  1.00 63.71           C  
ATOM   1319  CD1 LEU A 384      26.772  17.777   8.900  1.00 60.82           C  
ATOM   1320  CD2 LEU A 384      26.223  15.459   9.577  1.00 66.74           C  
ATOM   1321  C   LEU A 384      22.968  15.311   6.671  1.00 54.36           C  
ATOM   1322  O   LEU A 384      22.227  14.602   7.331  1.00 51.72           O  
ATOM   1323  N   ALA A 385      22.524  16.096   5.698  1.00 52.03           N  
ATOM   1324  CA  ALA A 385      21.101  16.158   5.360  1.00 54.03           C  
ATOM   1325  CB  ALA A 385      20.886  16.957   4.089  1.00 55.01           C  
ATOM   1326  C   ALA A 385      20.462  14.778   5.213  1.00 57.47           C  
ATOM   1327  O   ALA A 385      19.345  14.553   5.684  1.00 58.70           O  
ATOM   1328  N   ILE A 386      21.168  13.856   4.563  1.00 60.05           N  
ATOM   1329  CA  ILE A 386      20.623  12.516   4.313  1.00 56.73           C  
ATOM   1330  CB  ILE A 386      21.284  11.820   3.119  1.00 57.01           C  
ATOM   1331  CG1 ILE A 386      21.121  12.672   1.859  1.00 60.23           C  
ATOM   1332  CD1 ILE A 386      21.997  12.250   0.703  1.00 62.18           C  
ATOM   1333  CG2 ILE A 386      20.631  10.469   2.883  1.00 59.60           C  
ATOM   1334  C   ILE A 386      20.788  11.672   5.554  1.00 55.05           C  
ATOM   1335  O   ILE A 386      19.865  10.962   5.941  1.00 58.76           O  
ATOM   1336  N   PHE A 387      21.961  11.756   6.176  1.00 51.75           N  
ATOM   1337  CA  PHE A 387      22.246  11.003   7.399  1.00 48.78           C  
ATOM   1338  CB  PHE A 387      23.617  11.376   7.961  1.00 44.24           C  
ATOM   1339  CG  PHE A 387      23.988  10.610   9.192  1.00 43.25           C  
ATOM   1340  CD1 PHE A 387      24.079   9.225   9.161  1.00 44.63           C  
ATOM   1341  CE1 PHE A 387      24.425   8.504  10.306  1.00 44.84           C  
ATOM   1342  CZ  PHE A 387      24.684   9.165  11.498  1.00 43.62           C  
ATOM   1343  CE2 PHE A 387      24.602  10.548  11.540  1.00 43.56           C  
ATOM   1344  CD2 PHE A 387      24.250  11.263  10.390  1.00 43.14           C  
ATOM   1345  C   PHE A 387      21.162  11.243   8.444  1.00 50.06           C  
ATOM   1346  O   PHE A 387      20.673  10.318   9.062  1.00 53.06           O  
ATOM   1347  N   ILE A 388      20.781  12.498   8.604  1.00 52.58           N  
ATOM   1348  CA  ILE A 388      19.766  12.893   9.564  1.00 54.69           C  
ATOM   1349  CB  ILE A 388      19.700  14.433   9.641  1.00 59.76           C  
ATOM   1350  CG1 ILE A 388      20.880  14.930  10.466  1.00 63.63           C  
ATOM   1351  CD1 ILE A 388      21.266  16.346  10.122  1.00 70.70           C  
ATOM   1352  CG2 ILE A 388      18.415  14.942  10.271  1.00 65.50           C  
ATOM   1353  C   ILE A 388      18.424  12.249   9.223  1.00 53.89           C  
ATOM   1354  O   ILE A 388      17.775  11.658  10.104  1.00 51.18           O  
ATOM   1355  N   ALA A 389      18.029  12.341   7.950  1.00 53.41           N  
ATOM   1356  CA  ALA A 389      16.773  11.729   7.471  1.00 52.09           C  
ATOM   1357  CB  ALA A 389      16.583  11.965   5.988  1.00 51.69           C  
ATOM   1358  C   ALA A 389      16.747  10.243   7.769  1.00 50.68           C  
ATOM   1359  O   ALA A 389      15.738   9.723   8.208  1.00 55.04           O  
ATOM   1360  N   VAL A 390      17.882   9.586   7.555  1.00 49.81           N  
ATOM   1361  CA  VAL A 390      18.060   8.166   7.855  1.00 48.94           C  
ATOM   1362  CB  VAL A 390      19.463   7.671   7.401  1.00 49.07           C  
ATOM   1363  CG1 VAL A 390      19.836   6.316   8.009  1.00 46.82           C  
ATOM   1364  CG2 VAL A 390      19.525   7.615   5.876  1.00 50.44           C  
ATOM   1365  C   VAL A 390      17.862   7.864   9.330  1.00 49.60           C  
ATOM   1366  O   VAL A 390      17.268   6.858   9.657  1.00 51.53           O  
ATOM   1367  N   ILE A 391      18.401   8.705  10.210  1.00 53.59           N  
ATOM   1368  CA  ILE A 391      18.264   8.510  11.662  1.00 55.32           C  
ATOM   1369  CB  ILE A 391      19.114   9.512  12.488  1.00 56.46           C  
ATOM   1370  CG1 ILE A 391      20.601   9.230  12.323  1.00 54.55           C  
ATOM   1371  CD1 ILE A 391      21.458  10.405  12.742  1.00 54.14           C  
ATOM   1372  CG2 ILE A 391      18.779   9.448  13.981  1.00 57.77           C  
ATOM   1373  C   ILE A 391      16.808   8.659  12.080  1.00 58.23           C  
ATOM   1374  O   ILE A 391      16.356   7.920  12.948  1.00 55.35           O  
ATOM   1375  N   ILE A 392      16.099   9.629  11.491  1.00 61.92           N  
ATOM   1376  CA  ILE A 392      14.700   9.884  11.852  1.00 65.40           C  
ATOM   1377  CB  ILE A 392      14.086  11.111  11.136  1.00 67.41           C  
ATOM   1378  CG1 ILE A 392      14.758  12.378  11.648  1.00 70.49           C  
ATOM   1379  CD1 ILE A 392      14.302  13.669  11.010  1.00 73.88           C  
ATOM   1380  CG2 ILE A 392      12.581  11.196  11.406  1.00 67.55           C  
ATOM   1381  C   ILE A 392      13.875   8.658  11.534  1.00 65.27           C  
ATOM   1382  O   ILE A 392      13.145   8.167  12.396  1.00 62.09           O  
ATOM   1383  N   LEU A 393      14.020   8.162  10.307  1.00 64.51           N  
ATOM   1384  CA  LEU A 393      13.231   7.035   9.824  1.00 65.55           C  
ATOM   1385  CB  LEU A 393      13.018   7.164   8.309  1.00 66.75           C  
ATOM   1386  CG  LEU A 393      12.098   8.319   7.897  1.00 74.29           C  
ATOM   1387  CD1 LEU A 393      12.115   8.503   6.405  1.00 78.35           C  
ATOM   1388  CD2 LEU A 393      10.662   8.060   8.295  1.00 78.83           C  
ATOM   1389  C   LEU A 393      13.819   5.664  10.192  1.00 64.61           C  
ATOM   1390  O   LEU A 393      13.989   4.823   9.323  1.00 64.94           O  
ATOM   1391  N   SER A 394      14.098   5.440  11.481  1.00 62.67           N  
ATOM   1392  CA  SER A 394      14.543   4.134  11.976  1.00 65.49           C  
ATOM   1393  CB  SER A 394      15.541   4.300  13.117  1.00 65.52           C  
ATOM   1394  OG  SER A 394      16.826   4.614  12.604  1.00 67.46           O  
ATOM   1395  C   SER A 394      13.334   3.321  12.434  1.00 71.06           C  
ATOM   1396  O   SER A 394      12.707   3.653  13.442  1.00 72.10           O  
ATOM   1397  N   GLY A 395      13.017   2.254  11.694  1.00 73.88           N  
ATOM   1398  CA  GLY A 395      11.842   1.399  11.975  1.00 74.26           C  
ATOM   1399  C   GLY A 395      11.902   0.539  13.235  1.00 73.56           C  
ATOM   1400  O   GLY A 395      10.895  -0.040  13.647  1.00 75.66           O  
ATOM   1401  N   ASP A 396      13.079   0.459  13.844  1.00 70.43           N  
ATOM   1402  CA  ASP A 396      13.285  -0.293  15.075  1.00 72.24           C  
ATOM   1403  CB  ASP A 396      14.703  -0.880  15.058  1.00 78.61           C  
ATOM   1404  CG  ASP A 396      15.781   0.190  14.990  1.00 82.07           C  
ATOM   1405  OD1 ASP A 396      15.885   0.878  13.944  1.00 85.53           O  
ATOM   1406  OD2 ASP A 396      16.512   0.345  15.985  1.00 81.46           O  
ATOM   1407  C   ASP A 396      13.044   0.503  16.384  1.00 70.18           C  
ATOM   1408  O   ASP A 396      13.576   0.139  17.435  1.00 70.17           O  
ATOM   1409  N   ARG A 397      12.249   1.572  16.340  1.00 68.03           N  
ATOM   1410  CA  ARG A 397      11.945   2.330  17.557  1.00 69.49           C  
ATOM   1411  CB  ARG A 397      11.518   3.768  17.266  1.00 71.82           C  
ATOM   1412  CG  ARG A 397      12.516   4.598  16.499  1.00 72.80           C  
ATOM   1413  CD  ARG A 397      13.871   4.658  17.172  1.00 71.93           C  
ATOM   1414  NE  ARG A 397      14.694   5.683  16.537  1.00 74.41           N  
ATOM   1415  CZ  ARG A 397      15.904   6.059  16.945  1.00 72.65           C  
ATOM   1416  NH1 ARG A 397      16.464   5.489  18.016  1.00 71.86           N  
ATOM   1417  NH2 ARG A 397      16.545   7.026  16.283  1.00 67.94           N  
ATOM   1418  C   ARG A 397      10.807   1.657  18.291  1.00 70.46           C  
ATOM   1419  O   ARG A 397       9.821   1.274  17.661  1.00 71.96           O  
ATOM   1420  N   PRO A 398      10.914   1.549  19.628  1.00 74.19           N  
ATOM   1421  CA  PRO A 398       9.816   1.019  20.444  1.00 77.35           C  
ATOM   1422  CB  PRO A 398      10.304   1.249  21.880  1.00 76.53           C  
ATOM   1423  CG  PRO A 398      11.788   1.329  21.786  1.00 76.46           C  
ATOM   1424  CD  PRO A 398      12.102   1.883  20.439  1.00 74.91           C  
ATOM   1425  C   PRO A 398       8.459   1.715  20.246  1.00 79.39           C  
ATOM   1426  O   PRO A 398       8.349   2.917  20.476  1.00 96.22           O  
ATOM   1427  N   GLY A 399       7.449   0.958  19.824  1.00 75.13           N  
ATOM   1428  CA  GLY A 399       6.063   1.427  19.838  1.00 74.16           C  
ATOM   1429  C   GLY A 399       5.536   1.894  18.507  1.00 77.41           C  
ATOM   1430  O   GLY A 399       4.525   2.598  18.440  1.00 78.16           O  
ATOM   1431  N   LEU A 400       6.212   1.513  17.434  1.00 81.43           N  
ATOM   1432  CA  LEU A 400       5.710   1.824  16.108  1.00 84.54           C  
ATOM   1433  CB  LEU A 400       6.835   1.790  15.075  1.00 85.77           C  
ATOM   1434  CG  LEU A 400       7.961   2.809  15.308  1.00 78.51           C  
ATOM   1435  CD1 LEU A 400       9.125   2.477  14.394  1.00 79.53           C  
ATOM   1436  CD2 LEU A 400       7.498   4.243  15.095  1.00 75.82           C  
ATOM   1437  C   LEU A 400       4.618   0.830  15.773  1.00 83.21           C  
ATOM   1438  O   LEU A 400       4.609  -0.294  16.272  1.00 91.87           O  
ATOM   1439  N   LEU A 401       3.690   1.272  14.946  1.00 82.48           N  
ATOM   1440  CA  LEU A 401       2.477   0.515  14.620  1.00 83.62           C  
ATOM   1441  CB  LEU A 401       1.243   1.402  14.876  1.00 81.57           C  
ATOM   1442  CG  LEU A 401       1.205   2.203  16.200  1.00 82.80           C  
ATOM   1443  CD1 LEU A 401      -0.043   3.068  16.269  1.00 77.47           C  
ATOM   1444  CD2 LEU A 401       1.337   1.341  17.461  1.00 81.00           C  
ATOM   1445  C   LEU A 401       2.463  -0.007  13.174  1.00 87.45           C  
ATOM   1446  O   LEU A 401       1.756  -0.968  12.858  1.00 96.57           O  
ATOM   1447  N   ASN A 402       3.240   0.628  12.302  1.00 87.89           N  
ATOM   1448  CA  ASN A 402       3.282   0.276  10.897  1.00 84.98           C  
ATOM   1449  CB  ASN A 402       2.236   1.106  10.140  1.00 90.08           C  
ATOM   1450  CG  ASN A 402       1.827   0.490   8.811  1.00 98.19           C  
ATOM   1451  OD1 ASN A 402       2.252  -0.611   8.452  1.00112.43           O  
ATOM   1452  ND2 ASN A 402       0.982   1.204   8.072  1.00 99.77           N  
ATOM   1453  C   ASN A 402       4.713   0.507  10.399  1.00 80.09           C  
ATOM   1454  O   ASN A 402       5.022   1.533   9.793  1.00 76.60           O  
ATOM   1455  N   VAL A 403       5.572  -0.468  10.704  1.00 76.60           N  
ATOM   1456  CA  VAL A 403       7.018  -0.439  10.419  1.00 71.78           C  
ATOM   1457  CB  VAL A 403       7.744  -1.574  11.191  1.00 70.71           C  
ATOM   1458  CG1 VAL A 403       9.197  -1.749  10.747  1.00 73.76           C  
ATOM   1459  CG2 VAL A 403       7.689  -1.301  12.692  1.00 68.06           C  
ATOM   1460  C   VAL A 403       7.352  -0.521   8.929  1.00 71.91           C  
ATOM   1461  O   VAL A 403       8.312   0.083   8.488  1.00 75.92           O  
ATOM   1462  N   LYS A 404       6.572  -1.271   8.167  1.00 78.57           N  
ATOM   1463  CA  LYS A 404       6.778  -1.418   6.716  1.00 87.97           C  
ATOM   1464  CB  LYS A 404       5.612  -2.218   6.095  1.00 96.59           C  
ATOM   1465  CG  LYS A 404       5.723  -2.515   4.602  1.00102.13           C  
ATOM   1466  CD  LYS A 404       6.638  -3.695   4.294  1.00104.77           C  
ATOM   1467  CE  LYS A 404       7.009  -3.764   2.811  1.00107.71           C  
ATOM   1468  NZ  LYS A 404       5.888  -3.489   1.859  1.00106.26           N  
ATOM   1469  C   LYS A 404       7.039  -0.088   5.955  1.00 82.79           C  
ATOM   1470  O   LYS A 404       8.112   0.079   5.384  1.00 80.50           O  
ATOM   1471  N   PRO A 405       6.080   0.859   5.951  1.00 82.42           N  
ATOM   1472  CA  PRO A 405       6.335   2.106   5.216  1.00 82.71           C  
ATOM   1473  CB  PRO A 405       5.032   2.898   5.411  1.00 78.65           C  
ATOM   1474  CG  PRO A 405       4.499   2.397   6.704  1.00 79.98           C  
ATOM   1475  CD  PRO A 405       4.782   0.918   6.644  1.00 82.54           C  
ATOM   1476  C   PRO A 405       7.535   2.924   5.735  1.00 83.84           C  
ATOM   1477  O   PRO A 405       8.140   3.662   4.953  1.00 85.84           O  
ATOM   1478  N   ILE A 406       7.857   2.815   7.029  1.00 74.79           N  
ATOM   1479  CA  ILE A 406       9.030   3.500   7.594  1.00 73.58           C  
ATOM   1480  CB  ILE A 406       9.112   3.371   9.135  1.00 73.37           C  
ATOM   1481  CG1 ILE A 406       7.936   4.088   9.804  1.00 73.59           C  
ATOM   1482  CD1 ILE A 406       7.749   3.741  11.272  1.00 73.49           C  
ATOM   1483  CG2 ILE A 406      10.414   3.973   9.663  1.00 75.82           C  
ATOM   1484  C   ILE A 406      10.298   2.925   6.957  1.00 71.84           C  
ATOM   1485  O   ILE A 406      11.104   3.655   6.384  1.00 66.53           O  
ATOM   1486  N   GLU A 407      10.446   1.610   7.063  1.00 73.76           N  
ATOM   1487  CA  GLU A 407      11.534   0.880   6.423  1.00 75.52           C  
ATOM   1488  CB  GLU A 407      11.414  -0.613   6.723  1.00 79.45           C  
ATOM   1489  CG  GLU A 407      11.647  -0.956   8.190  1.00 88.81           C  
ATOM   1490  CD  GLU A 407      11.753  -2.453   8.445  1.00 97.10           C  
ATOM   1491  OE1 GLU A 407      11.160  -3.228   7.662  1.00103.52           O  
ATOM   1492  OE2 GLU A 407      12.424  -2.854   9.428  1.00 95.29           O  
ATOM   1493  C   GLU A 407      11.605   1.119   4.907  1.00 76.14           C  
ATOM   1494  O   GLU A 407      12.697   1.257   4.369  1.00 72.84           O  
ATOM   1495  N   ASP A 408      10.455   1.184   4.233  1.00 78.75           N  
ATOM   1496  CA  ASP A 408      10.404   1.478   2.784  1.00 81.31           C  
ATOM   1497  CB  ASP A 408       8.956   1.657   2.282  1.00 90.33           C  
ATOM   1498  CG  ASP A 408       8.190   0.341   2.152  1.00 97.14           C  
ATOM   1499  OD1 ASP A 408       8.678  -0.707   2.634  1.00101.74           O  
ATOM   1500  OD2 ASP A 408       7.082   0.365   1.564  1.00100.52           O  
ATOM   1501  C   ASP A 408      11.184   2.739   2.448  1.00 75.91           C  
ATOM   1502  O   ASP A 408      11.976   2.752   1.509  1.00 78.05           O  
ATOM   1503  N   ILE A 409      10.969   3.784   3.240  1.00 74.05           N  
ATOM   1504  CA  ILE A 409      11.624   5.079   3.015  1.00 74.45           C  
ATOM   1505  CB  ILE A 409      10.909   6.258   3.727  1.00 76.22           C  
ATOM   1506  CG1 ILE A 409       9.391   6.254   3.523  1.00 81.19           C  
ATOM   1507  CD1 ILE A 409       8.635   6.801   4.718  1.00 82.26           C  
ATOM   1508  CG2 ILE A 409      11.430   7.591   3.206  1.00 74.79           C  
ATOM   1509  C   ILE A 409      13.104   5.042   3.469  1.00 70.11           C  
ATOM   1510  O   ILE A 409      13.970   5.587   2.771  1.00 66.89           O  
ATOM   1511  N   GLN A 410      13.390   4.414   4.619  1.00 61.53           N  
ATOM   1512  CA  GLN A 410      14.773   4.328   5.127  1.00 59.69           C  
ATOM   1513  CB  GLN A 410      14.868   3.666   6.506  1.00 55.15           C  
ATOM   1514  CG  GLN A 410      16.143   4.055   7.273  1.00 53.65           C  
ATOM   1515  CD  GLN A 410      16.504   3.129   8.439  1.00 53.06           C  
ATOM   1516  OE1 GLN A 410      16.191   1.945   8.428  1.00 53.45           O  
ATOM   1517  NE2 GLN A 410      17.178   3.674   9.455  1.00 52.77           N  
ATOM   1518  C   GLN A 410      15.676   3.586   4.156  1.00 65.08           C  
ATOM   1519  O   GLN A 410      16.865   3.879   4.078  1.00 64.30           O  
ATOM   1520  N   ASP A 411      15.107   2.629   3.424  1.00 74.92           N  
ATOM   1521  CA  ASP A 411      15.823   1.949   2.350  1.00 80.87           C  
ATOM   1522  CB  ASP A 411      14.984   0.830   1.722  1.00 97.84           C  
ATOM   1523  CG  ASP A 411      14.789  -0.372   2.657  1.00116.29           C  
ATOM   1524  OD1 ASP A 411      15.102  -0.278   3.874  1.00128.63           O  
ATOM   1525  OD2 ASP A 411      14.307  -1.422   2.164  1.00130.25           O  
ATOM   1526  C   ASP A 411      16.215   2.948   1.291  1.00 71.40           C  
ATOM   1527  O   ASP A 411      17.378   3.026   0.919  1.00 75.23           O  
ATOM   1528  N   ASN A 412      15.255   3.723   0.816  1.00 66.23           N  
ATOM   1529  CA  ASN A 412      15.562   4.736  -0.200  1.00 71.79           C  
ATOM   1530  CB  ASN A 412      14.309   5.463  -0.685  1.00 79.19           C  
ATOM   1531  CG  ASN A 412      13.742   4.842  -1.935  1.00 88.32           C  
ATOM   1532  OD1 ASN A 412      13.967   5.340  -3.039  1.00103.70           O  
ATOM   1533  ND2 ASN A 412      13.041   3.721  -1.780  1.00 91.74           N  
ATOM   1534  C   ASN A 412      16.582   5.754   0.259  1.00 66.27           C  
ATOM   1535  O   ASN A 412      17.437   6.164  -0.518  1.00 68.26           O  
ATOM   1536  N   LEU A 413      16.477   6.160   1.519  1.00 61.70           N  
ATOM   1537  CA  LEU A 413      17.385   7.138   2.095  1.00 59.28           C  
ATOM   1538  CB  LEU A 413      16.916   7.532   3.487  1.00 58.90           C  
ATOM   1539  CG  LEU A 413      15.613   8.322   3.598  1.00 56.81           C  
ATOM   1540  CD1 LEU A 413      15.289   8.436   5.068  1.00 55.22           C  
ATOM   1541  CD2 LEU A 413      15.719   9.705   2.971  1.00 54.32           C  
ATOM   1542  C   LEU A 413      18.796   6.589   2.194  1.00 61.48           C  
ATOM   1543  O   LEU A 413      19.758   7.255   1.796  1.00 62.51           O  
ATOM   1544  N   LEU A 414      18.915   5.379   2.738  1.00 58.90           N  
ATOM   1545  CA  LEU A 414      20.206   4.699   2.830  1.00 57.71           C  
ATOM   1546  CB  LEU A 414      20.049   3.343   3.529  1.00 56.66           C  
ATOM   1547  CG  LEU A 414      19.942   3.433   5.063  1.00 59.15           C  
ATOM   1548  CD1 LEU A 414      19.234   2.239   5.692  1.00 60.24           C  
ATOM   1549  CD2 LEU A 414      21.304   3.600   5.708  1.00 57.24           C  
ATOM   1550  C   LEU A 414      20.905   4.554   1.463  1.00 60.08           C  
ATOM   1551  O   LEU A 414      22.124   4.685   1.371  1.00 58.43           O  
ATOM   1552  N   GLN A 415      20.133   4.303   0.409  1.00 65.85           N  
ATOM   1553  CA  GLN A 415      20.684   4.217  -0.949  1.00 70.89           C  
ATOM   1554  CB  GLN A 415      19.635   3.706  -1.934  1.00 75.37           C  
ATOM   1555  CG  GLN A 415      19.395   2.211  -1.834  1.00 80.84           C  
ATOM   1556  CD  GLN A 415      18.511   1.690  -2.948  1.00 87.12           C  
ATOM   1557  OE1 GLN A 415      18.741   1.980  -4.129  1.00 84.19           O  
ATOM   1558  NE2 GLN A 415      17.489   0.912  -2.581  1.00 93.80           N  
ATOM   1559  C   GLN A 415      21.191   5.571  -1.408  1.00 70.47           C  
ATOM   1560  O   GLN A 415      22.323   5.696  -1.897  1.00 61.55           O  
ATOM   1561  N   ALA A 416      20.327   6.571  -1.248  1.00 71.87           N  
ATOM   1562  CA  ALA A 416      20.685   7.965  -1.475  1.00 70.10           C  
ATOM   1563  CB  ALA A 416      19.521   8.877  -1.119  1.00 71.00           C  
ATOM   1564  C   ALA A 416      21.940   8.339  -0.686  1.00 68.08           C  
ATOM   1565  O   ALA A 416      22.832   8.978  -1.236  1.00 70.06           O  
ATOM   1566  N   LEU A 417      22.019   7.903   0.576  1.00 64.43           N  
ATOM   1567  CA  LEU A 417      23.209   8.136   1.416  1.00 63.49           C  
ATOM   1568  CB  LEU A 417      22.974   7.700   2.878  1.00 61.98           C  
ATOM   1569  CG  LEU A 417      24.073   8.057   3.898  1.00 62.57           C  
ATOM   1570  CD1 LEU A 417      24.226   9.561   4.062  1.00 62.88           C  
ATOM   1571  CD2 LEU A 417      23.814   7.422   5.254  1.00 63.30           C  
ATOM   1572  C   LEU A 417      24.462   7.458   0.847  1.00 62.85           C  
ATOM   1573  O   LEU A 417      25.512   8.089   0.756  1.00 63.14           O  
ATOM   1574  N   GLU A 418      24.339   6.191   0.453  1.00 65.24           N  
ATOM   1575  CA  GLU A 418      25.462   5.417  -0.109  1.00 69.00           C  
ATOM   1576  CB  GLU A 418      25.020   3.988  -0.393  1.00 74.37           C  
ATOM   1577  CG  GLU A 418      26.155   3.017  -0.658  1.00 81.85           C  
ATOM   1578  CD  GLU A 418      25.688   1.573  -0.592  1.00 90.68           C  
ATOM   1579  OE1 GLU A 418      25.187   1.157   0.476  1.00 93.67           O  
ATOM   1580  OE2 GLU A 418      25.815   0.850  -1.606  1.00117.10           O  
ATOM   1581  C   GLU A 418      26.043   6.033  -1.384  1.00 69.42           C  
ATOM   1582  O   GLU A 418      27.260   6.076  -1.561  1.00 65.07           O  
ATOM   1583  N   LEU A 419      25.155   6.506  -2.254  1.00 70.02           N  
ATOM   1584  CA  LEU A 419      25.526   7.172  -3.493  1.00 70.66           C  
ATOM   1585  CB  LEU A 419      24.278   7.407  -4.352  1.00 75.17           C  
ATOM   1586  CG  LEU A 419      24.413   8.145  -5.690  1.00 74.96           C  
ATOM   1587  CD1 LEU A 419      25.553   7.582  -6.517  1.00 72.19           C  
ATOM   1588  CD2 LEU A 419      23.100   8.060  -6.461  1.00 75.13           C  
ATOM   1589  C   LEU A 419      26.191   8.496  -3.200  1.00 74.54           C  
ATOM   1590  O   LEU A 419      27.275   8.781  -3.708  1.00 81.97           O  
ATOM   1591  N   GLN A 420      25.524   9.296  -2.373  1.00 78.66           N  
ATOM   1592  CA  GLN A 420      26.043  10.581  -1.918  1.00 76.65           C  
ATOM   1593  CB  GLN A 420      25.243  11.078  -0.707  1.00 75.90           C  
ATOM   1594  CG  GLN A 420      25.734  12.391  -0.101  1.00 78.86           C  
ATOM   1595  CD  GLN A 420      25.798  13.527  -1.110  1.00 75.78           C  
ATOM   1596  OE1 GLN A 420      25.008  13.576  -2.058  1.00 77.69           O  
ATOM   1597  NE2 GLN A 420      26.737  14.448  -0.909  1.00 72.25           N  
ATOM   1598  C   GLN A 420      27.508  10.472  -1.543  1.00 73.06           C  
ATOM   1599  O   GLN A 420      28.344  11.194  -2.066  1.00 72.64           O  
ATOM   1600  N   LEU A 421      27.808   9.542  -0.653  1.00 72.13           N  
ATOM   1601  CA  LEU A 421      29.161   9.390  -0.149  1.00 75.25           C  
ATOM   1602  CB  LEU A 421      29.175   8.423   1.037  1.00 73.76           C  
ATOM   1603  CG  LEU A 421      28.338   8.861   2.251  1.00 72.03           C  
ATOM   1604  CD1 LEU A 421      28.403   7.800   3.333  1.00 73.22           C  
ATOM   1605  CD2 LEU A 421      28.755  10.216   2.814  1.00 72.31           C  
ATOM   1606  C   LEU A 421      30.131   8.947  -1.240  1.00 82.49           C  
ATOM   1607  O   LEU A 421      31.254   9.453  -1.311  1.00 84.37           O  
ATOM   1608  N   LYS A 422      29.685   8.035  -2.107  1.00 88.50           N  
ATOM   1609  CA  LYS A 422      30.504   7.583  -3.239  1.00 89.08           C  
ATOM   1610  CB  LYS A 422      29.835   6.424  -4.009  1.00 92.78           C  
ATOM   1611  CG  LYS A 422      30.046   5.062  -3.338  1.00 98.83           C  
ATOM   1612  CD  LYS A 422      29.454   3.875  -4.099  1.00104.44           C  
ATOM   1613  CE  LYS A 422      29.787   2.549  -3.404  1.00104.39           C  
ATOM   1614  NZ  LYS A 422      28.957   1.395  -3.862  1.00 98.20           N  
ATOM   1615  C   LYS A 422      30.853   8.748  -4.163  1.00 84.93           C  
ATOM   1616  O   LYS A 422      32.009   8.898  -4.549  1.00 83.00           O  
ATOM   1617  N   LEU A 423      29.868   9.586  -4.470  1.00 83.65           N  
ATOM   1618  CA  LEU A 423      30.081  10.733  -5.359  1.00 84.98           C  
ATOM   1619  CB  LEU A 423      28.758  11.254  -5.925  1.00 77.21           C  
ATOM   1620  CG  LEU A 423      28.056  10.276  -6.868  1.00 77.28           C  
ATOM   1621  CD1 LEU A 423      26.729  10.854  -7.269  1.00 77.43           C  
ATOM   1622  CD2 LEU A 423      28.842   9.944  -8.128  1.00 78.29           C  
ATOM   1623  C   LEU A 423      30.829  11.863  -4.681  1.00 89.79           C  
ATOM   1624  O   LEU A 423      31.803  12.375  -5.225  1.00 99.39           O  
ATOM   1625  N   ASN A 424      30.367  12.254  -3.503  1.00 96.54           N  
ATOM   1626  CA  ASN A 424      30.910  13.424  -2.812  1.00 96.66           C  
ATOM   1627  CB  ASN A 424      29.900  13.932  -1.773  1.00 95.45           C  
ATOM   1628  CG  ASN A 424      30.309  15.250  -1.140  1.00 96.27           C  
ATOM   1629  OD1 ASN A 424      30.875  16.121  -1.793  1.00102.40           O  
ATOM   1630  ND2 ASN A 424      30.010  15.407   0.139  1.00103.67           N  
ATOM   1631  C   ASN A 424      32.287  13.149  -2.198  1.00 96.61           C  
ATOM   1632  O   ASN A 424      33.119  14.056  -2.122  1.00 91.67           O  
ATOM   1633  N   HIS A 425      32.519  11.900  -1.787  1.00 98.08           N  
ATOM   1634  CA  HIS A 425      33.810  11.462  -1.242  1.00104.59           C  
ATOM   1635  CB  HIS A 425      33.686  11.065   0.246  1.00109.46           C  
ATOM   1636  CG  HIS A 425      33.088  12.110   1.140  1.00110.10           C  
ATOM   1637  ND1 HIS A 425      33.657  12.453   2.346  1.00112.31           N  
ATOM   1638  CE1 HIS A 425      32.912  13.369   2.938  1.00109.45           C  
ATOM   1639  NE2 HIS A 425      31.873  13.624   2.166  1.00105.21           N  
ATOM   1640  CD2 HIS A 425      31.951  12.839   1.043  1.00107.70           C  
ATOM   1641  C   HIS A 425      34.337  10.239  -2.014  1.00110.45           C  
ATOM   1642  O   HIS A 425      34.408   9.147  -1.443  1.00113.38           O  
ATOM   1643  N   PRO A 426      34.719  10.400  -3.306  1.00116.43           N  
ATOM   1644  CA  PRO A 426      35.243   9.221  -4.032  1.00114.77           C  
ATOM   1645  CB  PRO A 426      35.360   9.710  -5.487  1.00113.23           C  
ATOM   1646  CG  PRO A 426      34.645  11.021  -5.540  1.00112.62           C  
ATOM   1647  CD  PRO A 426      34.755  11.599  -4.161  1.00112.77           C  
ATOM   1648  C   PRO A 426      36.601   8.735  -3.514  1.00113.30           C  
ATOM   1649  O   PRO A 426      36.901   7.543  -3.608  1.00104.47           O  
ATOM   1650  N   GLU A 427      37.406   9.663  -2.996  1.00117.76           N  
ATOM   1651  CA  GLU A 427      38.652   9.342  -2.288  1.00121.17           C  
ATOM   1652  CB  GLU A 427      39.406  10.634  -1.877  1.00127.56           C  
ATOM   1653  CG  GLU A 427      38.929  11.390  -0.618  1.00133.57           C  
ATOM   1654  CD  GLU A 427      37.628  12.177  -0.779  1.00133.02           C  
ATOM   1655  OE1 GLU A 427      37.060  12.221  -1.891  1.00134.15           O  
ATOM   1656  OE2 GLU A 427      37.170  12.768   0.225  1.00125.24           O  
ATOM   1657  C   GLU A 427      38.417   8.417  -1.079  1.00110.44           C  
ATOM   1658  O   GLU A 427      39.191   7.485  -0.835  1.00103.00           O  
ATOM   1659  N   SER A 428      37.342   8.676  -0.341  1.00 98.42           N  
ATOM   1660  CA  SER A 428      37.046   7.902   0.845  1.00 98.76           C  
ATOM   1661  CB  SER A 428      36.356   8.768   1.890  1.00 97.62           C  
ATOM   1662  OG  SER A 428      36.332   8.082   3.130  1.00 95.54           O  
ATOM   1663  C   SER A 428      36.175   6.702   0.499  1.00 99.89           C  
ATOM   1664  O   SER A 428      35.049   6.864   0.030  1.00104.14           O  
ATOM   1665  N   SER A 429      36.713   5.503   0.711  1.00 98.18           N  
ATOM   1666  CA  SER A 429      35.924   4.269   0.659  1.00 97.25           C  
ATOM   1667  CB  SER A 429      36.724   3.124   0.025  1.00 99.02           C  
ATOM   1668  OG  SER A 429      35.985   1.905   0.012  1.00 93.60           O  
ATOM   1669  C   SER A 429      35.497   3.901   2.083  1.00 98.61           C  
ATOM   1670  O   SER A 429      36.229   4.147   3.052  1.00 99.11           O  
ATOM   1671  N   GLN A 430      34.299   3.329   2.192  1.00100.38           N  
ATOM   1672  CA  GLN A 430      33.715   2.858   3.472  1.00101.50           C  
ATOM   1673  CB  GLN A 430      34.491   1.652   4.017  1.00105.23           C  
ATOM   1674  CG  GLN A 430      34.699   0.544   2.988  1.00112.04           C  
ATOM   1675  CD  GLN A 430      33.426   0.144   2.237  1.00113.54           C  
ATOM   1676  OE1 GLN A 430      32.312   0.292   2.751  1.00118.65           O  
ATOM   1677  NE2 GLN A 430      33.589  -0.374   1.017  1.00105.02           N  
ATOM   1678  C   GLN A 430      33.528   3.902   4.557  1.00 93.85           C  
ATOM   1679  O   GLN A 430      33.601   3.613   5.759  1.00 85.29           O  
ATOM   1680  N   LEU A 431      33.256   5.118   4.108  1.00 90.32           N  
ATOM   1681  CA  LEU A 431      32.757   6.158   4.967  1.00 86.84           C  
ATOM   1682  CB  LEU A 431      32.728   7.472   4.198  1.00 80.84           C  
ATOM   1683  CG  LEU A 431      32.169   8.696   4.903  1.00 85.46           C  
ATOM   1684  CD1 LEU A 431      32.765   8.865   6.296  1.00 83.72           C  
ATOM   1685  CD2 LEU A 431      32.415   9.921   4.020  1.00 88.02           C  
ATOM   1686  C   LEU A 431      31.356   5.719   5.405  1.00 89.32           C  
ATOM   1687  O   LEU A 431      31.057   5.697   6.602  1.00 88.26           O  
ATOM   1688  N   PHE A 432      30.541   5.338   4.411  1.00 84.72           N  
ATOM   1689  CA  PHE A 432      29.195   4.750   4.580  1.00 80.80           C  
ATOM   1690  CB  PHE A 432      28.713   4.137   3.236  1.00 80.16           C  
ATOM   1691  CG  PHE A 432      27.297   3.592   3.264  1.00 78.40           C  
ATOM   1692  CD1 PHE A 432      26.205   4.431   3.083  1.00 83.23           C  
ATOM   1693  CE1 PHE A 432      24.905   3.935   3.104  1.00 80.41           C  
ATOM   1694  CZ  PHE A 432      24.682   2.587   3.306  1.00 80.30           C  
ATOM   1695  CE2 PHE A 432      25.758   1.736   3.491  1.00 81.22           C  
ATOM   1696  CD2 PHE A 432      27.056   2.236   3.460  1.00 82.09           C  
ATOM   1697  C   PHE A 432      29.147   3.687   5.676  1.00 75.73           C  
ATOM   1698  O   PHE A 432      28.245   3.683   6.502  1.00 78.36           O  
ATOM   1699  N   ALA A 433      30.108   2.780   5.672  1.00 73.51           N  
ATOM   1700  CA  ALA A 433      30.132   1.721   6.661  1.00 76.62           C  
ATOM   1701  CB  ALA A 433      31.116   0.636   6.259  1.00 77.78           C  
ATOM   1702  C   ALA A 433      30.484   2.306   8.023  1.00 80.70           C  
ATOM   1703  O   ALA A 433      29.806   2.014   9.009  1.00 74.68           O  
ATOM   1704  N   LYS A 434      31.527   3.145   8.057  1.00 87.72           N  
ATOM   1705  CA  LYS A 434      31.978   3.817   9.298  1.00 93.89           C  
ATOM   1706  CB  LYS A 434      33.172   4.739   9.011  1.00100.39           C  
ATOM   1707  CG  LYS A 434      34.482   4.000   8.780  1.00110.10           C  
ATOM   1708  CD  LYS A 434      35.517   4.847   8.046  1.00117.12           C  
ATOM   1709  CE  LYS A 434      36.598   3.976   7.419  1.00118.64           C  
ATOM   1710  NZ  LYS A 434      37.677   4.784   6.792  1.00118.35           N  
ATOM   1711  C   LYS A 434      30.847   4.627   9.930  1.00 86.61           C  
ATOM   1712  O   LYS A 434      30.621   4.576  11.147  1.00 73.91           O  
ATOM   1713  N   LEU A 435      30.145   5.348   9.056  1.00 80.27           N  
ATOM   1714  CA  LEU A 435      29.000   6.184   9.395  1.00 73.29           C  
ATOM   1715  CB  LEU A 435      28.602   6.999   8.160  1.00 65.43           C  
ATOM   1716  CG  LEU A 435      27.536   8.084   8.317  1.00 69.91           C  
ATOM   1717  CD1 LEU A 435      27.784   9.008   9.514  1.00 69.96           C  
ATOM   1718  CD2 LEU A 435      27.426   8.898   7.032  1.00 68.21           C  
ATOM   1719  C   LEU A 435      27.783   5.417   9.980  1.00 75.65           C  
ATOM   1720  O   LEU A 435      27.124   5.908  10.905  1.00 76.44           O  
ATOM   1721  N   LEU A 436      27.488   4.224   9.467  1.00 74.08           N  
ATOM   1722  CA  LEU A 436      26.416   3.393  10.045  1.00 77.97           C  
ATOM   1723  CB  LEU A 436      25.994   2.260   9.095  1.00 83.91           C  
ATOM   1724  CG  LEU A 436      25.296   2.678   7.788  1.00 88.19           C  
ATOM   1725  CD1 LEU A 436      25.186   1.524   6.805  1.00 88.26           C  
ATOM   1726  CD2 LEU A 436      23.918   3.253   8.055  1.00 88.69           C  
ATOM   1727  C   LEU A 436      26.816   2.823  11.401  1.00 80.83           C  
ATOM   1728  O   LEU A 436      25.949   2.518  12.221  1.00 78.08           O  
ATOM   1729  N   GLN A 437      28.123   2.677  11.627  1.00 88.91           N  
ATOM   1730  CA  GLN A 437      28.639   2.206  12.921  1.00 95.05           C  
ATOM   1731  CB  GLN A 437      30.122   1.771  12.839  1.00103.22           C  
ATOM   1732  CG  GLN A 437      30.488   0.896  11.630  1.00101.92           C  
ATOM   1733  CD  GLN A 437      31.527  -0.195  11.916  1.00102.79           C  
ATOM   1734  OE1 GLN A 437      31.378  -0.977  12.856  1.00 98.72           O  
ATOM   1735  NE2 GLN A 437      32.574  -0.263  11.087  1.00 99.00           N  
ATOM   1736  C   GLN A 437      28.438   3.277  14.004  1.00 89.35           C  
ATOM   1737  O   GLN A 437      28.035   2.943  15.120  1.00 85.80           O  
ATOM   1738  N   LYS A 438      28.712   4.543  13.654  1.00 82.46           N  
ATOM   1739  CA  LYS A 438      28.460   5.727  14.516  1.00 79.53           C  
ATOM   1740  CB  LYS A 438      28.844   7.022  13.778  1.00 81.80           C  
ATOM   1741  CG  LYS A 438      30.330   7.269  13.604  1.00 86.06           C  
ATOM   1742  CD  LYS A 438      31.003   7.630  14.924  1.00 92.63           C  
ATOM   1743  CE  LYS A 438      32.427   8.135  14.728  1.00 98.69           C  
ATOM   1744  NZ  LYS A 438      33.440   7.046  14.635  1.00101.48           N  
ATOM   1745  C   LYS A 438      26.997   5.861  14.953  1.00 76.35           C  
ATOM   1746  O   LYS A 438      26.702   6.110  16.114  1.00 77.93           O  
ATOM   1747  N   MET A 439      26.097   5.708  13.988  1.00 74.73           N  
ATOM   1748  CA  MET A 439      24.640   5.708  14.200  1.00 71.43           C  
ATOM   1749  CB  MET A 439      23.966   5.311  12.900  1.00 70.56           C  
ATOM   1750  CG  MET A 439      22.554   5.792  12.739  1.00 70.29           C  
ATOM   1751  SD  MET A 439      22.130   5.603  10.995  1.00 76.32           S  
ATOM   1752  CE  MET A 439      21.436   3.952  11.043  1.00 79.88           C  
ATOM   1753  C   MET A 439      24.141   4.762  15.292  1.00 74.89           C  
ATOM   1754  O   MET A 439      23.085   4.989  15.874  1.00 77.54           O  
ATOM   1755  N   THR A 440      24.879   3.681  15.526  1.00 85.61           N  
ATOM   1756  CA  THR A 440      24.558   2.713  16.577  1.00 96.28           C  
ATOM   1757  CB  THR A 440      24.946   1.264  16.164  1.00106.42           C  
ATOM   1758  OG1 THR A 440      24.691   1.053  14.764  1.00109.59           O  
ATOM   1759  CG2 THR A 440      24.146   0.231  16.967  1.00108.39           C  
ATOM   1760  C   THR A 440      25.196   3.099  17.931  1.00 92.53           C  
ATOM   1761  O   THR A 440      24.605   2.829  18.983  1.00 94.81           O  
ATOM   1762  N   ASP A 441      26.378   3.725  17.913  1.00 87.64           N  
ATOM   1763  CA  ASP A 441      26.974   4.311  19.148  1.00 87.60           C  
ATOM   1764  CB  ASP A 441      28.301   5.050  18.884  1.00 85.27           C  
ATOM   1765  CG  ASP A 441      29.357   4.194  18.218  1.00 88.63           C  
ATOM   1766  OD1 ASP A 441      29.198   2.959  18.135  1.00 95.07           O  
ATOM   1767  OD2 ASP A 441      30.365   4.782  17.769  1.00 87.79           O  
ATOM   1768  C   ASP A 441      26.011   5.350  19.729  1.00 88.96           C  
ATOM   1769  O   ASP A 441      25.697   5.360  20.919  1.00 96.71           O  
ATOM   1770  N   LEU A 442      25.561   6.216  18.832  1.00 82.98           N  
ATOM   1771  CA  LEU A 442      24.677   7.333  19.110  1.00 76.41           C  
ATOM   1772  CB  LEU A 442      24.248   7.947  17.767  1.00 70.64           C  
ATOM   1773  CG  LEU A 442      23.984   9.434  17.632  1.00 67.70           C  
ATOM   1774  CD1 LEU A 442      24.959  10.258  18.442  1.00 70.63           C  
ATOM   1775  CD2 LEU A 442      24.047   9.846  16.172  1.00 65.00           C  
ATOM   1776  C   LEU A 442      23.436   6.980  19.947  1.00 82.34           C  
ATOM   1777  O   LEU A 442      23.036   7.766  20.801  1.00 83.03           O  
ATOM   1778  N   ARG A 443      22.839   5.810  19.705  1.00 86.88           N  
ATOM   1779  CA  ARG A 443      21.649   5.363  20.455  1.00 89.72           C  
ATOM   1780  CB  ARG A 443      21.130   4.013  19.955  1.00 95.19           C  
ATOM   1781  CG  ARG A 443      20.497   4.014  18.570  1.00 97.74           C  
ATOM   1782  CD  ARG A 443      19.221   3.174  18.550  1.00 97.44           C  
ATOM   1783  NE  ARG A 443      18.583   3.137  17.232  1.00 99.41           N  
ATOM   1784  CZ  ARG A 443      18.875   2.294  16.238  1.00101.96           C  
ATOM   1785  NH1 ARG A 443      19.819   1.361  16.368  1.00104.17           N  
ATOM   1786  NH2 ARG A 443      18.204   2.387  15.088  1.00102.66           N  
ATOM   1787  C   ARG A 443      21.902   5.214  21.943  1.00 90.36           C  
ATOM   1788  O   ARG A 443      21.016   5.501  22.745  1.00 93.21           O  
ATOM   1789  N   GLN A 444      23.084   4.717  22.297  1.00 94.05           N  
ATOM   1790  CA  GLN A 444      23.473   4.546  23.704  1.00103.31           C  
ATOM   1791  CB  GLN A 444      24.646   3.596  23.827  1.00110.83           C  
ATOM   1792  CG  GLN A 444      24.306   2.195  23.405  1.00121.19           C  
ATOM   1793  CD  GLN A 444      25.408   1.240  23.769  1.00129.44           C  
ATOM   1794  OE1 GLN A 444      26.573   1.478  23.442  1.00135.73           O  
ATOM   1795  NE2 GLN A 444      25.057   0.160  24.466  1.00152.66           N  
ATOM   1796  C   GLN A 444      23.879   5.856  24.318  1.00 97.51           C  
ATOM   1797  O   GLN A 444      23.437   6.216  25.406  1.00102.87           O  
ATOM   1798  N   ILE A 445      24.747   6.553  23.606  1.00 90.06           N  
ATOM   1799  CA  ILE A 445      25.133   7.903  23.945  1.00 88.61           C  
ATOM   1800  CB  ILE A 445      26.005   8.482  22.802  1.00 95.61           C  
ATOM   1801  CG1 ILE A 445      27.404   7.832  22.796  1.00 98.34           C  
ATOM   1802  CD1 ILE A 445      28.148   7.957  21.477  1.00 99.45           C  
ATOM   1803  CG2 ILE A 445      26.160   9.973  22.931  1.00 93.60           C  
ATOM   1804  C   ILE A 445      23.871   8.741  24.262  1.00 80.30           C  
ATOM   1805  O   ILE A 445      23.847   9.462  25.252  1.00 82.82           O  
ATOM   1806  N   VAL A 446      22.824   8.606  23.452  1.00 73.44           N  
ATOM   1807  CA  VAL A 446      21.531   9.256  23.720  1.00 76.62           C  
ATOM   1808  CB  VAL A 446      20.614   9.242  22.457  1.00 80.08           C  
ATOM   1809  CG1 VAL A 446      19.119   9.428  22.790  1.00 79.42           C  
ATOM   1810  CG2 VAL A 446      21.073  10.325  21.481  1.00 77.02           C  
ATOM   1811  C   VAL A 446      20.807   8.674  24.948  1.00 82.30           C  
ATOM   1812  O   VAL A 446      20.092   9.394  25.643  1.00 79.37           O  
ATOM   1813  N   THR A 447      20.964   7.375  25.189  1.00 89.29           N  
ATOM   1814  CA  THR A 447      20.440   6.732  26.406  1.00 87.85           C  
ATOM   1815  CB  THR A 447      20.600   5.201  26.345  1.00 81.27           C  
ATOM   1816  OG1 THR A 447      20.044   4.723  25.115  1.00 79.63           O  
ATOM   1817  CG2 THR A 447      19.866   4.536  27.492  1.00 85.28           C  
ATOM   1818  C   THR A 447      21.112   7.296  27.664  1.00 87.78           C  
ATOM   1819  O   THR A 447      20.440   7.754  28.590  1.00 91.71           O  
ATOM   1820  N   GLU A 448      22.437   7.267  27.670  1.00 88.87           N  
ATOM   1821  CA  GLU A 448      23.249   7.891  28.715  1.00 90.93           C  
ATOM   1822  CB  GLU A 448      24.702   7.942  28.249  1.00 99.72           C  
ATOM   1823  CG  GLU A 448      25.711   8.475  29.259  1.00109.75           C  
ATOM   1824  CD  GLU A 448      27.056   8.844  28.632  1.00120.27           C  
ATOM   1825  OE1 GLU A 448      27.146   8.960  27.376  1.00120.79           O  
ATOM   1826  OE2 GLU A 448      28.032   9.034  29.405  1.00123.84           O  
ATOM   1827  C   GLU A 448      22.768   9.305  29.011  1.00 88.19           C  
ATOM   1828  O   GLU A 448      22.601   9.686  30.164  1.00 92.27           O  
ATOM   1829  N   HIS A 449      22.558  10.068  27.945  1.00 86.88           N  
ATOM   1830  CA  HIS A 449      22.071  11.447  28.023  1.00 84.37           C  
ATOM   1831  CB  HIS A 449      22.059  12.077  26.612  1.00 87.39           C  
ATOM   1832  CG  HIS A 449      21.236  13.329  26.479  1.00 87.96           C  
ATOM   1833  ND1 HIS A 449      21.751  14.596  26.663  1.00 88.03           N  
ATOM   1834  CE1 HIS A 449      20.801  15.490  26.455  1.00 94.45           C  
ATOM   1835  NE2 HIS A 449      19.693  14.852  26.127  1.00 93.87           N  
ATOM   1836  CD2 HIS A 449      19.941  13.501  26.123  1.00 88.67           C  
ATOM   1837  C   HIS A 449      20.700  11.499  28.686  1.00 81.93           C  
ATOM   1838  O   HIS A 449      20.491  12.295  29.596  1.00 90.27           O  
ATOM   1839  N   VAL A 450      19.779  10.646  28.247  1.00 82.18           N  
ATOM   1840  CA  VAL A 450      18.412  10.635  28.803  1.00 84.70           C  
ATOM   1841  CB  VAL A 450      17.476   9.692  28.011  1.00 85.05           C  
ATOM   1842  CG1 VAL A 450      16.151   9.479  28.720  1.00 88.26           C  
ATOM   1843  CG2 VAL A 450      17.181  10.289  26.649  1.00 90.88           C  
ATOM   1844  C   VAL A 450      18.416  10.297  30.295  1.00 86.08           C  
ATOM   1845  O   VAL A 450      17.621  10.843  31.065  1.00 86.19           O  
ATOM   1846  N   GLN A 451      19.317   9.408  30.694  1.00 87.48           N  
ATOM   1847  CA  GLN A 451      19.466   9.055  32.098  1.00 91.64           C  
ATOM   1848  CB  GLN A 451      20.387   7.852  32.242  1.00 98.74           C  
ATOM   1849  CG  GLN A 451      19.760   6.558  31.743  1.00103.54           C  
ATOM   1850  CD  GLN A 451      20.757   5.418  31.659  1.00109.86           C  
ATOM   1851  OE1 GLN A 451      21.878   5.515  32.167  1.00114.38           O  
ATOM   1852  NE2 GLN A 451      20.356   4.329  31.012  1.00110.89           N  
ATOM   1853  C   GLN A 451      19.974  10.216  32.947  1.00 89.34           C  
ATOM   1854  O   GLN A 451      19.538  10.398  34.078  1.00 97.87           O  
ATOM   1855  N   LEU A 452      20.884  11.009  32.405  1.00 87.09           N  
ATOM   1856  CA  LEU A 452      21.377  12.170  33.127  1.00 86.21           C  
ATOM   1857  CB  LEU A 452      22.659  12.693  32.486  1.00 91.43           C  
ATOM   1858  CG  LEU A 452      23.427  13.790  33.238  1.00 95.99           C  
ATOM   1859  CD1 LEU A 452      23.660  13.489  34.715  1.00 96.65           C  
ATOM   1860  CD2 LEU A 452      24.760  14.012  32.548  1.00 96.23           C  
ATOM   1861  C   LEU A 452      20.327  13.278  33.242  1.00 82.57           C  
ATOM   1862  O   LEU A 452      20.395  14.087  34.156  1.00 76.22           O  
ATOM   1863  N   LEU A 453      19.362  13.311  32.326  1.00 87.93           N  
ATOM   1864  CA  LEU A 453      18.189  14.191  32.476  1.00 95.90           C  
ATOM   1865  CB  LEU A 453      17.379  14.320  31.169  1.00 99.33           C  
ATOM   1866  CG  LEU A 453      17.968  15.071  29.964  1.00 98.12           C  
ATOM   1867  CD1 LEU A 453      16.919  15.166  28.851  1.00 94.79           C  
ATOM   1868  CD2 LEU A 453      18.502  16.449  30.353  1.00 97.35           C  
ATOM   1869  C   LEU A 453      17.278  13.695  33.592  1.00 93.15           C  
ATOM   1870  O   LEU A 453      16.750  14.494  34.360  1.00 95.81           O  
ATOM   1871  N   GLN A 454      17.086  12.381  33.664  1.00 95.43           N  
ATOM   1872  CA  GLN A 454      16.361  11.770  34.776  1.00 98.46           C  
ATOM   1873  CB  GLN A 454      16.258  10.253  34.594  1.00106.58           C  
ATOM   1874  CG  GLN A 454      15.549   9.536  35.739  1.00115.01           C  
ATOM   1875  CD  GLN A 454      14.918   8.218  35.317  1.00119.05           C  
ATOM   1876  OE1 GLN A 454      15.481   7.479  34.506  1.00123.98           O  
ATOM   1877  NE2 GLN A 454      13.747   7.911  35.874  1.00117.07           N  
ATOM   1878  C   GLN A 454      17.019  12.108  36.116  1.00 94.18           C  
ATOM   1879  O   GLN A 454      16.319  12.409  37.088  1.00 97.08           O  
ATOM   1880  N   VAL A 455      18.352  12.074  36.152  1.00 87.64           N  
ATOM   1881  CA  VAL A 455      19.120  12.480  37.340  1.00 87.10           C  
ATOM   1882  CB  VAL A 455      20.637  12.235  37.158  1.00 87.44           C  
ATOM   1883  CG1 VAL A 455      21.452  12.843  38.295  1.00 82.79           C  
ATOM   1884  CG2 VAL A 455      20.933  10.747  37.071  1.00 89.39           C  
ATOM   1885  C   VAL A 455      18.888  13.952  37.667  1.00 89.14           C  
ATOM   1886  O   VAL A 455      18.610  14.293  38.806  1.00 88.15           O  
ATOM   1887  N   ILE A 456      19.010  14.811  36.661  1.00 98.09           N  
ATOM   1888  CA  ILE A 456      18.870  16.262  36.849  1.00102.30           C  
ATOM   1889  CB  ILE A 456      19.362  17.054  35.602  1.00106.04           C  
ATOM   1890  CG1 ILE A 456      20.894  16.953  35.497  1.00105.33           C  
ATOM   1891  CD1 ILE A 456      21.472  17.315  34.144  1.00102.34           C  
ATOM   1892  CG2 ILE A 456      18.964  18.535  35.671  1.00106.56           C  
ATOM   1893  C   ILE A 456      17.445  16.666  37.254  1.00101.07           C  
ATOM   1894  O   ILE A 456      17.275  17.512  38.124  1.00103.05           O  
ATOM   1895  N   LYS A 457      16.431  16.072  36.635  1.00104.41           N  
ATOM   1896  CA  LYS A 457      15.046  16.357  37.021  1.00112.84           C  
ATOM   1897  CB  LYS A 457      14.046  15.584  36.131  1.00120.66           C  
ATOM   1898  CG  LYS A 457      12.559  15.758  36.471  1.00126.60           C  
ATOM   1899  CD  LYS A 457      12.107  17.214  36.502  1.00131.70           C  
ATOM   1900  CE  LYS A 457      10.658  17.357  36.948  1.00134.07           C  
ATOM   1901  NZ  LYS A 457      10.249  18.790  36.975  1.00138.01           N  
ATOM   1902  C   LYS A 457      14.818  16.061  38.513  1.00114.43           C  
ATOM   1903  O   LYS A 457      14.287  16.907  39.238  1.00117.78           O  
ATOM   1904  N   LYS A 458      15.262  14.887  38.966  1.00112.12           N  
ATOM   1905  CA  LYS A 458      14.987  14.420  40.335  1.00111.60           C  
ATOM   1906  CB  LYS A 458      15.255  12.914  40.455  1.00109.34           C  
ATOM   1907  CG  LYS A 458      14.158  12.062  39.842  1.00111.71           C  
ATOM   1908  CD  LYS A 458      14.543  10.596  39.761  1.00110.27           C  
ATOM   1909  CE  LYS A 458      13.317   9.731  39.519  1.00110.82           C  
ATOM   1910  NZ  LYS A 458      13.676   8.290  39.494  1.00115.45           N  
ATOM   1911  C   LYS A 458      15.750  15.177  41.426  1.00114.12           C  
ATOM   1912  O   LYS A 458      15.142  15.663  42.385  1.00119.56           O  
ATOM   1913  N   THR A 459      17.067  15.292  41.269  1.00109.61           N  
ATOM   1914  CA  THR A 459      17.934  15.844  42.328  1.00105.40           C  
ATOM   1915  CB  THR A 459      19.412  15.448  42.149  1.00103.83           C  
ATOM   1916  OG1 THR A 459      19.961  16.080  40.984  1.00100.55           O  
ATOM   1917  CG2 THR A 459      19.555  13.931  42.062  1.00107.30           C  
ATOM   1918  C   THR A 459      17.904  17.358  42.451  1.00104.24           C  
ATOM   1919  O   THR A 459      18.351  17.904  43.459  1.00104.39           O  
ATOM   1920  N   GLU A 460      17.421  18.030  41.414  1.00104.35           N  
ATOM   1921  CA  GLU A 460      17.307  19.473  41.423  1.00108.44           C  
ATOM   1922  CB  GLU A 460      17.869  20.061  40.140  1.00100.56           C  
ATOM   1923  CG  GLU A 460      19.351  19.785  39.925  1.00100.09           C  
ATOM   1924  CD  GLU A 460      20.253  20.602  40.830  1.00102.44           C  
ATOM   1925  OE1 GLU A 460      19.785  21.628  41.369  1.00100.99           O  
ATOM   1926  OE2 GLU A 460      21.437  20.223  40.991  1.00102.60           O  
ATOM   1927  C   GLU A 460      15.836  19.810  41.588  1.00122.40           C  
ATOM   1928  O   GLU A 460      15.021  19.545  40.701  1.00125.46           O  
ATOM   1929  N   THR A 461      15.505  20.341  42.761  1.00139.95           N  
ATOM   1930  CA  THR A 461      14.179  20.892  43.040  1.00146.55           C  
ATOM   1931  CB  THR A 461      13.924  20.992  44.562  1.00147.38           C  
ATOM   1932  OG1 THR A 461      14.943  21.795  45.173  1.00147.36           O  
ATOM   1933  CG2 THR A 461      13.923  19.603  45.210  1.00143.62           C  
ATOM   1934  C   THR A 461      14.057  22.283  42.392  1.00143.18           C  
ATOM   1935  O   THR A 461      12.992  22.657  41.893  1.00123.15           O  
ATOM   1936  N   ASP A 462      15.164  23.027  42.412  1.00147.97           N  
ATOM   1937  CA  ASP A 462      15.263  24.374  41.831  1.00154.17           C  
ATOM   1938  CB  ASP A 462      16.572  25.022  42.309  1.00148.67           C  
ATOM   1939  CG  ASP A 462      16.608  26.522  42.084  1.00146.46           C  
ATOM   1940  OD1 ASP A 462      15.964  27.266  42.855  1.00146.62           O  
ATOM   1941  OD2 ASP A 462      17.306  26.955  41.146  1.00141.14           O  
ATOM   1942  C   ASP A 462      15.187  24.401  40.287  1.00158.97           C  
ATOM   1943  O   ASP A 462      14.733  25.391  39.705  1.00164.33           O  
ATOM   1944  N   MET A 463      15.638  23.322  39.642  1.00158.57           N  
ATOM   1945  CA  MET A 463      15.617  23.176  38.167  1.00149.42           C  
ATOM   1946  CB  MET A 463      16.648  22.127  37.726  1.00153.13           C  
ATOM   1947  CG  MET A 463      16.671  21.780  36.236  1.00151.66           C  
ATOM   1948  SD  MET A 463      17.163  23.155  35.187  1.00159.98           S  
ATOM   1949  CE  MET A 463      18.919  23.183  35.536  1.00157.60           C  
ATOM   1950  C   MET A 463      14.262  22.736  37.611  1.00139.90           C  
ATOM   1951  O   MET A 463      13.778  21.646  37.931  1.00132.31           O  
ATOM   1952  N   SER A 464      13.701  23.559  36.727  1.00134.28           N  
ATOM   1953  CA  SER A 464      12.469  23.232  36.010  1.00132.43           C  
ATOM   1954  CB  SER A 464      11.577  24.469  35.872  1.00133.60           C  
ATOM   1955  OG  SER A 464      11.113  24.929  37.131  1.00137.81           O  
ATOM   1956  C   SER A 464      12.830  22.727  34.624  1.00127.01           C  
ATOM   1957  O   SER A 464      13.504  23.430  33.870  1.00131.14           O  
ATOM   1958  N   LEU A 465      12.397  21.512  34.291  1.00117.16           N  
ATOM   1959  CA  LEU A 465      12.534  21.007  32.924  1.00103.52           C  
ATOM   1960  CB  LEU A 465      12.384  19.485  32.841  1.00102.13           C  
ATOM   1961  CG  LEU A 465      13.178  18.872  31.679  1.00103.16           C  
ATOM   1962  CD1 LEU A 465      14.663  18.813  32.023  1.00102.51           C  
ATOM   1963  CD2 LEU A 465      12.673  17.488  31.302  1.00106.19           C  
ATOM   1964  C   LEU A 465      11.480  21.672  32.061  1.00 92.95           C  
ATOM   1965  O   LEU A 465      10.426  22.057  32.562  1.00102.93           O  
ATOM   1966  N   HIS A 466      11.771  21.813  30.773  1.00 82.41           N  
ATOM   1967  CA  HIS A 466      10.847  22.434  29.830  1.00 75.33           C  
ATOM   1968  CB  HIS A 466      11.601  23.019  28.633  1.00 73.39           C  
ATOM   1969  CG  HIS A 466      10.732  23.774  27.675  1.00 71.82           C  
ATOM   1970  ND1 HIS A 466       9.851  23.144  26.827  1.00 72.53           N  
ATOM   1971  CE1 HIS A 466       9.217  24.042  26.096  1.00 67.93           C  
ATOM   1972  NE2 HIS A 466       9.659  25.239  26.434  1.00 68.89           N  
ATOM   1973  CD2 HIS A 466      10.609  25.100  27.421  1.00 70.65           C  
ATOM   1974  C   HIS A 466       9.850  21.368  29.402  1.00 74.17           C  
ATOM   1975  O   HIS A 466      10.215  20.190  29.343  1.00 75.90           O  
ATOM   1976  N   PRO A 467       8.585  21.763  29.138  1.00 75.37           N  
ATOM   1977  CA  PRO A 467       7.541  20.803  28.751  1.00 81.73           C  
ATOM   1978  CB  PRO A 467       6.348  21.703  28.402  1.00 79.54           C  
ATOM   1979  CG  PRO A 467       6.526  22.883  29.274  1.00 80.06           C  
ATOM   1980  CD  PRO A 467       8.002  23.081  29.455  1.00 78.52           C  
ATOM   1981  C   PRO A 467       7.894  19.881  27.582  1.00 86.30           C  
ATOM   1982  O   PRO A 467       7.956  18.670  27.766  1.00 86.96           O  
ATOM   1983  N   LEU A 468       8.120  20.450  26.400  1.00 89.57           N  
ATOM   1984  CA  LEU A 468       8.517  19.686  25.224  1.00 84.98           C  
ATOM   1985  CB  LEU A 468       8.987  20.618  24.109  1.00 85.75           C  
ATOM   1986  CG  LEU A 468       9.273  19.978  22.743  1.00 85.54           C  
ATOM   1987  CD1 LEU A 468       8.165  19.027  22.304  1.00 86.68           C  
ATOM   1988  CD2 LEU A 468       9.484  21.053  21.684  1.00 85.82           C  
ATOM   1989  C   LEU A 468       9.599  18.665  25.509  1.00 82.35           C  
ATOM   1990  O   LEU A 468       9.545  17.558  24.990  1.00 86.01           O  
ATOM   1991  N   LEU A 469      10.568  19.035  26.338  1.00 80.33           N  
ATOM   1992  CA  LEU A 469      11.631  18.107  26.707  1.00 85.24           C  
ATOM   1993  CB  LEU A 469      12.807  18.838  27.358  1.00 82.36           C  
ATOM   1994  CG  LEU A 469      13.401  20.026  26.577  1.00 82.79           C  
ATOM   1995  CD1 LEU A 469      14.842  20.210  27.008  1.00 86.59           C  
ATOM   1996  CD2 LEU A 469      13.346  19.934  25.054  1.00 81.65           C  
ATOM   1997  C   LEU A 469      11.116  16.971  27.595  1.00 92.74           C  
ATOM   1998  O   LEU A 469      11.593  15.837  27.466  1.00 94.11           O  
ATOM   1999  N   GLN A 470      10.151  17.271  28.475  1.00100.36           N  
ATOM   2000  CA  GLN A 470       9.427  16.230  29.224  1.00104.33           C  
ATOM   2001  CB  GLN A 470       8.339  16.806  30.146  1.00114.34           C  
ATOM   2002  CG  GLN A 470       8.834  17.415  31.449  1.00121.54           C  
ATOM   2003  CD  GLN A 470       9.301  16.384  32.468  1.00125.20           C  
ATOM   2004  OE1 GLN A 470       9.217  15.173  32.247  1.00120.21           O  
ATOM   2005  NE2 GLN A 470       9.805  16.867  33.597  1.00130.78           N  
ATOM   2006  C   GLN A 470       8.798  15.240  28.249  1.00100.10           C  
ATOM   2007  O   GLN A 470       9.167  14.068  28.265  1.00103.84           O  
ATOM   2008  N   GLU A 471       7.894  15.724  27.386  1.00 92.20           N  
ATOM   2009  CA  GLU A 471       7.236  14.888  26.351  1.00 90.99           C  
ATOM   2010  CB  GLU A 471       6.689  15.733  25.191  1.00 89.29           C  
ATOM   2011  CG  GLU A 471       5.442  16.560  25.482  1.00 90.46           C  
ATOM   2012  CD  GLU A 471       4.726  17.073  24.219  1.00 92.83           C  
ATOM   2013  OE1 GLU A 471       5.173  16.842  23.070  1.00 90.73           O  
ATOM   2014  OE2 GLU A 471       3.675  17.723  24.366  1.00 90.87           O  
ATOM   2015  C   GLU A 471       8.188  13.850  25.758  1.00 93.10           C  
ATOM   2016  O   GLU A 471       7.858  12.664  25.659  1.00 87.26           O  
ATOM   2017  N   ILE A 472       9.371  14.323  25.375  1.00 94.11           N  
ATOM   2018  CA  ILE A 472      10.403  13.482  24.796  1.00 93.75           C  
ATOM   2019  CB  ILE A 472      11.478  14.338  24.103  1.00 92.55           C  
ATOM   2020  CG1 ILE A 472      10.865  15.021  22.877  1.00 87.70           C  
ATOM   2021  CD1 ILE A 472      11.600  16.268  22.452  1.00 92.37           C  
ATOM   2022  CG2 ILE A 472      12.679  13.496  23.675  1.00 96.63           C  
ATOM   2023  C   ILE A 472      10.994  12.571  25.863  1.00 95.57           C  
ATOM   2024  O   ILE A 472      10.965  11.360  25.711  1.00100.62           O  
ATOM   2025  N   TYR A 473      11.512  13.152  26.937  1.00 98.51           N  
ATOM   2026  CA  TYR A 473      12.113  12.367  28.032  1.00107.15           C  
ATOM   2027  CB  TYR A 473      12.664  13.303  29.134  1.00116.81           C  
ATOM   2028  CG  TYR A 473      12.822  12.648  30.487  1.00124.10           C  
ATOM   2029  CD1 TYR A 473      13.624  11.517  30.645  1.00131.14           C  
ATOM   2030  CE1 TYR A 473      13.753  10.893  31.874  1.00137.98           C  
ATOM   2031  CZ  TYR A 473      13.084  11.415  32.971  1.00145.96           C  
ATOM   2032  OH  TYR A 473      13.203  10.818  34.200  1.00154.48           O  
ATOM   2033  CE2 TYR A 473      12.286  12.540  32.842  1.00141.14           C  
ATOM   2034  CD2 TYR A 473      12.156  13.147  31.605  1.00131.65           C  
ATOM   2035  C   TYR A 473      11.181  11.270  28.620  1.00102.15           C  
ATOM   2036  O   TYR A 473      11.643  10.167  28.929  1.00 86.00           O  
ATOM   2037  N   LYS A 474       9.887  11.563  28.752  1.00108.95           N  
ATOM   2038  CA  LYS A 474       8.935  10.635  29.395  1.00114.46           C  
ATOM   2039  CB  LYS A 474       7.561  11.290  29.613  1.00120.46           C  
ATOM   2040  CG  LYS A 474       7.573  12.450  30.603  1.00129.72           C  
ATOM   2041  CD  LYS A 474       6.300  12.544  31.437  1.00133.57           C  
ATOM   2042  CE  LYS A 474       6.298  13.808  32.291  1.00134.31           C  
ATOM   2043  NZ  LYS A 474       5.119  13.902  33.198  1.00136.29           N  
ATOM   2044  C   LYS A 474       8.758   9.348  28.597  1.00112.55           C  
ATOM   2045  O   LYS A 474       8.748   9.383  27.373  1.00115.48           O  
ATOM   2046  N   ASP A 475       8.648   8.222  29.311  1.00112.44           N  
ATOM   2047  CA  ASP A 475       8.506   6.864  28.733  1.00112.89           C  
ATOM   2048  CB  ASP A 475       7.176   6.713  27.944  1.00117.52           C  
ATOM   2049  CG  ASP A 475       5.933   6.640  28.837  1.00116.85           C  
ATOM   2050  OD1 ASP A 475       5.998   6.966  30.043  1.00115.93           O  
ATOM   2051  OD2 ASP A 475       4.867   6.260  28.299  1.00107.07           O  
ATOM   2052  C   ASP A 475       9.684   6.397  27.852  1.00109.70           C  
ATOM   2053  O   ASP A 475       9.660   5.277  27.350  1.00112.43           O  
ATOM   2054  N   LEU A 476      10.720   7.223  27.707  1.00108.74           N  
ATOM   2055  CA  LEU A 476      11.760   7.028  26.697  1.00108.05           C  
ATOM   2056  CB  LEU A 476      12.119   8.378  26.054  1.00105.89           C  
ATOM   2057  CG  LEU A 476      13.265   8.475  25.044  1.00101.58           C  
ATOM   2058  CD1 LEU A 476      13.051   7.509  23.906  1.00100.23           C  
ATOM   2059  CD2 LEU A 476      13.405   9.886  24.498  1.00101.15           C  
ATOM   2060  C   LEU A 476      12.970   6.419  27.389  1.00107.14           C  
ATOM   2061  O   LEU A 476      13.511   7.019  28.323  1.00105.04           O  
ATOM   2062  N   TYR A 477      13.385   5.237  26.932  1.00105.57           N  
ATOM   2063  CA  TYR A 477      14.410   4.429  27.615  1.00112.87           C  
ATOM   2064  CB  TYR A 477      15.837   4.903  27.263  1.00115.59           C  
ATOM   2065  CG  TYR A 477      16.158   4.906  25.769  1.00119.83           C  
ATOM   2066  CD1 TYR A 477      15.939   3.773  24.979  1.00121.61           C  
ATOM   2067  CE1 TYR A 477      16.228   3.774  23.618  1.00126.13           C  
ATOM   2068  CZ  TYR A 477      16.755   4.917  23.020  1.00126.82           C  
ATOM   2069  OH  TYR A 477      17.040   4.913  21.666  1.00116.46           O  
ATOM   2070  CE2 TYR A 477      16.990   6.051  23.786  1.00124.90           C  
ATOM   2071  CD2 TYR A 477      16.695   6.041  25.149  1.00122.40           C  
ATOM   2072  C   TYR A 477      14.199   4.427  29.137  1.00110.53           C  
ATOM   2073  O   TYR A 477      14.621   3.515  29.840  1.00110.94           O  
TER    2074      TYR A 477                                                      
ATOM   2075  N   HIS B 687       1.614  13.562  24.563  1.00113.37           N  
ATOM   2076  CA  HIS B 687       2.576  14.192  23.585  1.00114.66           C  
ATOM   2077  CB  HIS B 687       3.208  13.111  22.693  1.00113.96           C  
ATOM   2078  CG  HIS B 687       4.085  12.156  23.437  1.00117.73           C  
ATOM   2079  ND1 HIS B 687       4.537  10.983  22.878  1.00117.81           N  
ATOM   2080  CE1 HIS B 687       5.287  10.342  23.755  1.00118.27           C  
ATOM   2081  NE2 HIS B 687       5.332  11.053  24.868  1.00120.91           N  
ATOM   2082  CD2 HIS B 687       4.581  12.190  24.698  1.00121.78           C  
ATOM   2083  C   HIS B 687       1.969  15.327  22.723  1.00111.11           C  
ATOM   2084  O   HIS B 687       2.196  15.388  21.507  1.00 98.05           O  
ATOM   2085  N   LYS B 688       1.221  16.229  23.367  1.00112.90           N  
ATOM   2086  CA  LYS B 688       0.456  17.308  22.696  1.00112.58           C  
ATOM   2087  CB  LYS B 688      -0.192  18.233  23.738  1.00115.65           C  
ATOM   2088  CG  LYS B 688      -1.362  17.663  24.524  1.00119.78           C  
ATOM   2089  CD  LYS B 688      -1.756  18.644  25.626  1.00118.47           C  
ATOM   2090  CE  LYS B 688      -2.968  18.208  26.432  1.00114.97           C  
ATOM   2091  NZ  LYS B 688      -2.660  17.101  27.381  1.00115.38           N  
ATOM   2092  C   LYS B 688       1.289  18.202  21.782  1.00108.87           C  
ATOM   2093  O   LYS B 688       0.975  18.370  20.604  1.00107.38           O  
ATOM   2094  N   ILE B 689       2.334  18.791  22.360  1.00103.39           N  
ATOM   2095  CA  ILE B 689       3.166  19.789  21.672  1.00 99.19           C  
ATOM   2096  CB  ILE B 689       4.358  20.288  22.519  1.00 99.57           C  
ATOM   2097  CG1 ILE B 689       3.919  20.805  23.910  1.00100.94           C  
ATOM   2098  CD1 ILE B 689       5.054  21.191  24.855  1.00 98.59           C  
ATOM   2099  CG2 ILE B 689       5.060  21.416  21.766  1.00101.08           C  
ATOM   2100  C   ILE B 689       3.729  19.213  20.378  1.00 94.27           C  
ATOM   2101  O   ILE B 689       3.673  19.859  19.329  1.00 79.93           O  
ATOM   2102  N   LEU B 690       4.281  18.004  20.477  1.00 92.75           N  
ATOM   2103  CA  LEU B 690       4.775  17.271  19.314  1.00 90.00           C  
ATOM   2104  CB  LEU B 690       5.371  15.913  19.716  1.00 90.12           C  
ATOM   2105  CG  LEU B 690       6.843  15.910  20.157  1.00 91.24           C  
ATOM   2106  CD1 LEU B 690       7.250  14.535  20.661  1.00 90.20           C  
ATOM   2107  CD2 LEU B 690       7.794  16.341  19.046  1.00 93.05           C  
ATOM   2108  C   LEU B 690       3.708  17.103  18.232  1.00 89.34           C  
ATOM   2109  O   LEU B 690       4.011  17.312  17.050  1.00 84.42           O  
ATOM   2110  N   HIS B 691       2.481  16.740  18.632  1.00 89.64           N  
ATOM   2111  CA  HIS B 691       1.335  16.674  17.688  1.00 95.32           C  
ATOM   2112  CB  HIS B 691       0.048  16.177  18.365  1.00101.26           C  
ATOM   2113  CG  HIS B 691       0.083  14.749  18.806  1.00107.54           C  
ATOM   2114  ND1 HIS B 691       0.457  14.379  20.078  1.00113.81           N  
ATOM   2115  CE1 HIS B 691       0.373  13.066  20.201  1.00114.54           C  
ATOM   2116  NE2 HIS B 691      -0.056  12.571  19.053  1.00112.83           N  
ATOM   2117  CD2 HIS B 691      -0.259  13.604  18.166  1.00106.20           C  
ATOM   2118  C   HIS B 691       1.026  18.048  17.073  1.00 92.55           C  
ATOM   2119  O   HIS B 691       0.728  18.169  15.869  1.00 79.96           O  
ATOM   2120  N   ARG B 692       1.068  19.065  17.932  1.00 96.00           N  
ATOM   2121  CA  ARG B 692       0.798  20.452  17.550  1.00 97.70           C  
ATOM   2122  CB  ARG B 692       0.779  21.336  18.801  1.00104.97           C  
ATOM   2123  CG  ARG B 692       0.060  22.673  18.652  1.00110.10           C  
ATOM   2124  CD  ARG B 692       0.559  23.660  19.707  1.00114.81           C  
ATOM   2125  NE  ARG B 692       0.682  23.074  21.056  1.00114.23           N  
ATOM   2126  CZ  ARG B 692      -0.263  23.073  22.007  1.00111.26           C  
ATOM   2127  NH1 ARG B 692      -1.464  23.633  21.808  1.00107.20           N  
ATOM   2128  NH2 ARG B 692      -0.003  22.498  23.184  1.00104.40           N  
ATOM   2129  C   ARG B 692       1.845  20.946  16.552  1.00 91.46           C  
ATOM   2130  O   ARG B 692       1.493  21.561  15.537  1.00 93.17           O  
ATOM   2131  N   LEU B 693       3.116  20.650  16.851  1.00 83.78           N  
ATOM   2132  CA  LEU B 693       4.256  20.918  15.958  1.00 78.39           C  
ATOM   2133  CB  LEU B 693       5.574  20.548  16.652  1.00 76.87           C  
ATOM   2134  CG  LEU B 693       6.099  21.468  17.762  1.00 75.48           C  
ATOM   2135  CD1 LEU B 693       7.257  20.817  18.507  1.00 74.18           C  
ATOM   2136  CD2 LEU B 693       6.525  22.827  17.222  1.00 75.20           C  
ATOM   2137  C   LEU B 693       4.161  20.164  14.629  1.00 79.30           C  
ATOM   2138  O   LEU B 693       4.428  20.726  13.568  1.00 72.81           O  
ATOM   2139  N   LEU B 694       3.786  18.890  14.697  1.00 83.70           N  
ATOM   2140  CA  LEU B 694       3.572  18.085  13.493  1.00 86.46           C  
ATOM   2141  CB  LEU B 694       3.400  16.611  13.874  1.00 82.52           C  
ATOM   2142  CG  LEU B 694       4.731  15.931  14.217  1.00 83.01           C  
ATOM   2143  CD1 LEU B 694       4.547  14.687  15.073  1.00 85.68           C  
ATOM   2144  CD2 LEU B 694       5.486  15.598  12.939  1.00 83.66           C  
ATOM   2145  C   LEU B 694       2.406  18.584  12.602  1.00 96.72           C  
ATOM   2146  O   LEU B 694       2.410  18.329  11.393  1.00 97.41           O  
ATOM   2147  N   GLN B 695       1.432  19.292  13.191  1.00102.50           N  
ATOM   2148  CA  GLN B 695       0.331  19.923  12.439  1.00100.03           C  
ATOM   2149  CB  GLN B 695      -0.968  19.194  12.728  1.00102.56           C  
ATOM   2150  CG  GLN B 695      -1.057  17.860  12.005  1.00108.49           C  
ATOM   2151  CD  GLN B 695      -2.350  17.111  12.287  1.00120.92           C  
ATOM   2152  OE1 GLN B 695      -2.991  17.316  13.327  1.00127.18           O  
ATOM   2153  NE2 GLN B 695      -2.740  16.225  11.363  1.00120.34           N  
ATOM   2154  C   GLN B 695       0.175  21.405  12.745  1.00 94.62           C  
ATOM   2155  O   GLN B 695       0.837  22.236  12.126  1.00 92.66           O  
TER    2156      GLN B 695                                                      
HETATM 2157  OAB 6BH A 501      17.188  18.191  28.618  1.00110.47           O  
HETATM 2158  NBA 6BH A 501      17.745  18.455  27.370  1.00 92.65           N  
HETATM 2159  OAC 6BH A 501      17.260  17.805  26.239  1.00 96.20           O  
HETATM 2160  CAY 6BH A 501      18.795  19.375  27.253  1.00 81.20           C  
HETATM 2161  CAP 6BH A 501      19.341  19.593  26.014  1.00 80.37           C  
HETATM 2162  CAN 6BH A 501      19.221  20.046  28.393  1.00 81.20           C  
HETATM 2163  CAM 6BH A 501      20.250  20.965  28.305  1.00 83.08           C  
HETATM 2164  CAW 6BH A 501      20.820  21.182  27.063  1.00 83.33           C  
HETATM 2165  CAZ 6BH A 501      20.333  20.533  25.952  1.00 84.60           C  
HETATM 2166  CAT 6BH A 501      21.042  20.817  24.704  1.00 86.62           C  
HETATM 2167  OAA 6BH A 501      22.184  20.640  24.900  1.00 86.76           O  
HETATM 2168  NAR 6BH A 501      20.566  21.208  23.536  1.00 86.99           N  
HETATM 2169  CAV 6BH A 501      21.415  21.860  22.687  1.00 84.52           C  
HETATM 2170  CAO 6BH A 501      20.881  21.974  21.391  1.00 83.31           C  
HETATM 2171  CAK 6BH A 501      22.670  22.474  23.014  1.00 83.21           C  
HETATM 2172  CAH 6BH A 501      23.351  23.159  22.017  1.00 79.25           C  
HETATM 2173  CAL 6BH A 501      22.802  23.261  20.742  1.00 76.88           C  
HETATM 2174  CAX 6BH A 501      21.573  22.677  20.426  1.00 78.37           C  
HETATM 2175  OAS 6BH A 501      21.093  22.773  19.143  1.00 82.91           O  
HETATM 2176  CAQ 6BH A 501      22.004  22.245  18.140  1.00 82.57           C  
HETATM 2177  CAU 6BH A 501      21.236  21.798  16.923  1.00 81.26           C  
HETATM 2178  CAI 6BH A 501      21.105  20.448  16.633  1.00 82.13           C  
HETATM 2179  CAF 6BH A 501      20.378  20.031  15.515  1.00 82.07           C  
HETATM 2180  CAE 6BH A 501      19.787  20.970  14.678  1.00 80.40           C  
HETATM 2181  CAG 6BH A 501      19.919  22.324  14.969  1.00 83.63           C  
HETATM 2182  CAJ 6BH A 501      20.645  22.735  16.089  1.00 83.20           C  
HETATM 2183  O   HOH A 601      23.045  23.908  13.428  1.00 62.23           O  
HETATM 2184  O   HOH A 602      13.865   7.909  14.987  1.00 44.32           O  
HETATM 2185  O   HOH A 603      15.460  11.542  21.244  1.00 56.67           O  
HETATM 2186  O   HOH A 604       3.745   4.312   9.840  1.00 68.29           O  
HETATM 2187  O   HOH A 605      11.584  29.420  18.546  1.00 83.22           O  
HETATM 2188  O   HOH A 606      16.924   7.482  20.824  1.00 60.77           O  
HETATM 2189  O   HOH A 607      18.458   2.064  11.198  1.00 55.09           O  
HETATM 2190  O   HOH A 608      32.794   5.174   0.829  1.00 79.52           O  
HETATM 2191  O   HOH A 609       1.244  10.062  19.830  1.00 66.79           O  
HETATM 2192  O   HOH A 610      38.097  23.043  14.647  1.00 74.39           O  
HETATM 2193  O   HOH A 611      12.659  -3.054  12.417  1.00 64.27           O  
HETATM 2194  O   HOH A 612      34.870  17.809   9.983  1.00 60.57           O  
HETATM 2195  O   HOH A 613      22.355  16.025   0.022  1.00 65.33           O  
HETATM 2196  O   HOH A 614      30.552  -0.135   0.747  1.00 69.35           O  
HETATM 2197  O   HOH A 615      28.940   0.225  -6.783  1.00 79.89           O  
HETATM 2198  O   HOH A 616      42.384  31.132  23.892  1.00 59.50           O  
HETATM 2199  O   HOH A 617      40.983  29.539  21.551  1.00 56.35           O  
HETATM 2200  O   HOH A 618      42.927  29.056  28.796  1.00 91.09           O  
HETATM 2201  O   HOH A 619      27.945  15.785  19.694  1.00 78.62           O  
HETATM 2202  O   HOH A 620      22.354  10.646  -3.521  1.00 76.28           O  
HETATM 2203  O   HOH A 621      24.726  26.356  25.784  1.00 54.33           O  
HETATM 2204  O   HOH A 622      25.425  20.710  11.153  1.00 45.84           O  
HETATM 2205  O   HOH A 623      27.809  17.384  12.376  1.00 59.55           O  
HETATM 2206  O   HOH A 624      30.383  16.634  11.650  1.00 59.77           O  
HETATM 2207  O   HOH A 625      31.760  14.656  10.191  1.00 52.26           O  
END
