# Supplementary material for: Mechanistic elucidation guided by covalent inhibitors for the development of anti-diabetic PPARγ ligands
Source: Chem Sci. 2016 May 13;7(8):5523–9. doi: 10.1039/c6sc01279e (PMC6021786; doi:10.1039/c6sc01279e)
Supplement: Supplementary file 1 [file SC-007-C6SC01279E-s001.zip › SB1405.pdb]

HEADER    ----                                    01-APR-15   xxxx              
COMPND    ---                                                                   
REMARK   3                                                                      
REMARK   3 REFINEMENT.                                                          
REMARK   3   PROGRAM     : REFMAC 5.8.0103                                      
REMARK   3   AUTHORS     : MURSHUDOV,SKUBAK,LEBEDEV,PANNU,                      
REMARK   3                 STEINER,NICHOLLS,WINN,LONG,VAGIN                     
REMARK   3                                                                      
REMARK   3    REFINEMENT TARGET : MAXIMUM LIKELIHOOD                            
REMARK   3                                                                      
REMARK   3  DATA USED IN REFINEMENT.                                            
REMARK   3   RESOLUTION RANGE HIGH (ANGSTROMS) :   2.75                         
REMARK   3   RESOLUTION RANGE LOW  (ANGSTROMS) :  30.00                         
REMARK   3   DATA CUTOFF            (SIGMA(F)) : NONE                           
REMARK   3   COMPLETENESS FOR RANGE        (%) :  99.51                         
REMARK   3   NUMBER OF REFLECTIONS             :    9668                        
REMARK   3                                                                      
REMARK   3  FIT TO DATA USED IN REFINEMENT.                                     
REMARK   3   CROSS-VALIDATION METHOD          : THROUGHOUT                      
REMARK   3   FREE R VALUE TEST SET SELECTION  : RANDOM                          
REMARK   3   R VALUE     (WORKING + TEST SET) : 0.20307                         
REMARK   3   R VALUE            (WORKING SET) :  0.20168                        
REMARK   3   FREE R VALUE                     :  0.22995                        
REMARK   3   FREE R VALUE TEST SET SIZE   (%) :  4.9                            
REMARK   3   FREE R VALUE TEST SET COUNT      :   494                           
REMARK   3                                                                      
REMARK   3  FIT IN THE HIGHEST RESOLUTION BIN.                                  
REMARK   3   TOTAL NUMBER OF BINS USED           :      20                      
REMARK   3   BIN RESOLUTION RANGE HIGH           :    2.750                     
REMARK   3   BIN RESOLUTION RANGE LOW            :    2.821                     
REMARK   3   REFLECTION IN BIN     (WORKING SET) :      679                     
REMARK   3   BIN COMPLETENESS (WORKING+TEST) (%) :   100.00                     
REMARK   3   BIN R VALUE           (WORKING SET) :    0.252                     
REMARK   3   BIN FREE R VALUE SET COUNT          :       47                     
REMARK   3   BIN FREE R VALUE                    :    0.369                     
REMARK   3                                                                      
REMARK   3  NUMBER OF NON-HYDROGEN ATOMS USED IN REFINEMENT.                    
REMARK   3   ALL ATOMS                :     2252                                
REMARK   3                                                                      
REMARK   3  B VALUES.                                                           
REMARK   3   FROM WILSON PLOT           (A**2) : NULL                           
REMARK   3   MEAN B VALUE      (OVERALL, A**2) :  78.177                        
REMARK   3   OVERALL ANISOTROPIC B VALUE.                                       
REMARK   3    B11 (A**2) :     0.24                                             
REMARK   3    B22 (A**2) :    -6.02                                             
REMARK   3    B33 (A**2) :     5.78                                             
REMARK   3    B12 (A**2) :    -0.00                                             
REMARK   3    B13 (A**2) :    -0.00                                             
REMARK   3    B23 (A**2) :     0.00                                             
REMARK   3                                                                      
REMARK   3  ESTIMATED OVERALL COORDINATE ERROR.                                 
REMARK   3   ESU BASED ON R VALUE                            (A):   1.043       
REMARK   3   ESU BASED ON FREE R VALUE                       (A):   0.311       
REMARK   3   ESU BASED ON MAXIMUM LIKELIHOOD                 (A):   0.222       
REMARK   3   ESU FOR B VALUES BASED ON MAXIMUM LIKELIHOOD (A**2):  11.238       
REMARK   3                                                                      
REMARK   3 CORRELATION COEFFICIENTS.                                            
REMARK   3   CORRELATION COEFFICIENT FO-FC      :   0.954                       
REMARK   3   CORRELATION COEFFICIENT FO-FC FREE :   0.942                       
REMARK   3                                                                      
REMARK   3  RMS DEVIATIONS FROM IDEAL VALUES        COUNT    RMS    WEIGHT      
REMARK   3   BOND LENGTHS REFINED ATOMS        (A):  2267 ; 0.009 ; 0.019       
REMARK   3   BOND LENGTHS OTHERS               (A):  2267 ; 0.006 ; 0.020       
REMARK   3   BOND ANGLES REFINED ATOMS   (DEGREES):  3049 ; 1.445 ; 2.001       
REMARK   3   BOND ANGLES OTHERS          (DEGREES):  5228 ; 0.912 ; 3.000       
REMARK   3   TORSION ANGLES, PERIOD 1    (DEGREES):   270 ; 5.310 ; 5.000       
REMARK   3   TORSION ANGLES, PERIOD 2    (DEGREES):    99 ;34.009 ;25.152       
REMARK   3   TORSION ANGLES, PERIOD 3    (DEGREES):   442 ;14.776 ;15.000       
REMARK   3   TORSION ANGLES, PERIOD 4    (DEGREES):     9 ;15.159 ;15.000       
REMARK   3   CHIRAL-CENTER RESTRAINTS       (A**3):   349 ; 0.068 ; 0.200       
REMARK   3   GENERAL PLANES REFINED ATOMS      (A):  2468 ; 0.010 ; 0.020       
REMARK   3   GENERAL PLANES OTHERS             (A):   491 ; 0.004 ; 0.020       
REMARK   3                                                                      
REMARK   3  ISOTROPIC THERMAL FACTOR RESTRAINTS.     COUNT   RMS    WEIGHT      
REMARK   3   MAIN-CHAIN BOND REFINED ATOMS  (A**2):  1089 ; 4.766 ; 7.460       
REMARK   3   MAIN-CHAIN BOND OTHER ATOMS    (A**2):  1088 ; 4.767 ; 7.457       
REMARK   3   MAIN-CHAIN ANGLE REFINED ATOMS (A**2):  1356 ; 7.298 ;11.171       
REMARK   3   MAIN-CHAIN ANGLE OTHER ATOMS (A**2)  :  1357 ; 7.296 ;11.174       
REMARK   3   SIDE-CHAIN BOND REFINED ATOMS  (A**2):  1175 ; 4.988 ; 8.074       
REMARK   3   SIDE-CHAIN BOND OTHER ATOMS  (A**2)  :  1176 ; 4.986 ; 8.074       
REMARK   3   SIDE-CHAIN ANGLE OTHER ATOMS (A**2)  :  1693 ; 8.143 ;11.866       
REMARK   3   LONG RANGE B REFINED ATOMS (A**2)    :  2615 ;11.559 ;59.209       
REMARK   3   LONG RANGE B OTHER ATOMS (A**2)      :  2616 ;11.556 ;59.217       
REMARK   3                                                                      
REMARK   3  NCS RESTRAINTS STATISTICS                                           
REMARK   3   NUMBER OF NCS GROUPS : NULL                                        
REMARK   3                                                                      
REMARK   3  TWIN DETAILS                                                        
REMARK   3   NUMBER OF TWIN DOMAINS  : NULL                                     
REMARK   3                                                                      
REMARK   3                                                                      
REMARK   3  TLS DETAILS                                                         
REMARK   3   NUMBER OF TLS GROUPS  : NULL                                       
REMARK   3                                                                      
REMARK   3                                                                      
REMARK   3  BULK SOLVENT MODELLING.                                             
REMARK   3   METHOD USED :  MASK                                                
REMARK   3   PARAMETERS FOR MASK CALCULATION                                    
REMARK   3   VDW PROBE RADIUS   :   1.20                                        
REMARK   3   ION PROBE RADIUS   :   0.80                                        
REMARK   3   SHRINKAGE RADIUS   :   0.80                                        
REMARK   3                                                                      
REMARK   3  OTHER REFINEMENT REMARKS:                                           
REMARK   3  HYDROGENS HAVE BEEN ADDED IN THE RIDING POSITIONS                   
REMARK   3  U VALUES      : REFINED INDIVIDUALLY                                
REMARK   3                                                                      
LINKR        SG  CYS A 285                 CAV B05 A 501                CYS-B05 
LINKR            LYS A 265                     LYS A 275                gap     
CISPEP   1 LYS A  358    PRO A  359                    0.00                     
CRYST1   53.947  130.892   52.593  90.00  90.00  90.00 P 21 21 2                
SCALE1      0.018537  0.000000  0.000000        0.00000                         
SCALE2     -0.000000  0.007640  0.000000        0.00000                         
SCALE3      0.000000 -0.000000  0.019014        0.00000                         
ATOM      1  N   PRO A 206     -19.682   5.910  14.376  1.00111.91           N  
ATOM      2  CA  PRO A 206     -18.932   4.829  13.724  1.00114.66           C  
ATOM      3  CB  PRO A 206     -20.034   3.785  13.406  1.00114.26           C  
ATOM      4  CG  PRO A 206     -21.314   4.552  13.358  1.00107.28           C  
ATOM      5  CD  PRO A 206     -21.146   5.734  14.271  1.00110.00           C  
ATOM      6  C   PRO A 206     -18.153   5.326  12.479  1.00117.33           C  
ATOM      7  O   PRO A 206     -17.703   6.477  12.469  1.00113.81           O  
ATOM      8  N   GLU A 207     -17.943   4.452  11.488  1.00116.15           N  
ATOM      9  CA  GLU A 207     -17.445   4.832  10.146  1.00113.78           C  
ATOM     10  CB  GLU A 207     -17.375   3.624   9.200  1.00119.16           C  
ATOM     11  CG  GLU A 207     -16.509   2.452   9.640  1.00126.64           C  
ATOM     12  CD  GLU A 207     -16.365   1.387   8.557  1.00131.86           C  
ATOM     13  OE1 GLU A 207     -16.978   1.524   7.472  1.00126.79           O  
ATOM     14  OE2 GLU A 207     -15.635   0.399   8.791  1.00134.14           O  
ATOM     15  C   GLU A 207     -18.322   5.871   9.449  1.00104.73           C  
ATOM     16  O   GLU A 207     -17.821   6.643   8.632  1.00 93.46           O  
ATOM     17  N   SER A 208     -19.628   5.843   9.739  1.00 92.77           N  
ATOM     18  CA  SER A 208     -20.588   6.860   9.282  1.00 92.45           C  
ATOM     19  CB  SER A 208     -21.876   6.789  10.095  1.00 90.05           C  
ATOM     20  OG  SER A 208     -22.399   5.480  10.071  1.00 94.69           O  
ATOM     21  C   SER A 208     -20.060   8.274   9.395  1.00 91.22           C  
ATOM     22  O   SER A 208     -20.292   9.092   8.517  1.00 99.37           O  
ATOM     23  N   ALA A 209     -19.353   8.544  10.488  1.00 87.62           N  
ATOM     24  CA  ALA A 209     -18.764   9.850  10.750  1.00 85.07           C  
ATOM     25  CB  ALA A 209     -18.099   9.866  12.125  1.00 87.73           C  
ATOM     26  C   ALA A 209     -17.761  10.215   9.670  1.00 78.17           C  
ATOM     27  O   ALA A 209     -17.837  11.295   9.103  1.00 79.75           O  
ATOM     28  N   ASP A 210     -16.831   9.303   9.394  1.00 75.94           N  
ATOM     29  CA  ASP A 210     -15.857   9.480   8.304  1.00 75.13           C  
ATOM     30  CB  ASP A 210     -14.908   8.282   8.220  1.00 78.34           C  
ATOM     31  CG  ASP A 210     -14.081   8.092   9.485  1.00 84.03           C  
ATOM     32  OD1 ASP A 210     -13.382   9.044   9.911  1.00 80.56           O  
ATOM     33  OD2 ASP A 210     -14.137   6.976  10.048  1.00 91.35           O  
ATOM     34  C   ASP A 210     -16.524   9.702   6.929  1.00 70.55           C  
ATOM     35  O   ASP A 210     -16.049  10.510   6.131  1.00 62.66           O  
ATOM     36  N   LEU A 211     -17.627   8.991   6.686  1.00 67.68           N  
ATOM     37  CA  LEU A 211     -18.361   9.040   5.420  1.00 69.13           C  
ATOM     38  CB  LEU A 211     -19.387   7.905   5.356  1.00 66.44           C  
ATOM     39  CG  LEU A 211     -18.838   6.480   5.247  1.00 67.96           C  
ATOM     40  CD1 LEU A 211     -20.003   5.504   5.184  1.00 70.23           C  
ATOM     41  CD2 LEU A 211     -17.899   6.277   4.058  1.00 62.13           C  
ATOM     42  C   LEU A 211     -19.091  10.349   5.224  1.00 73.14           C  
ATOM     43  O   LEU A 211     -19.104  10.908   4.122  1.00 69.01           O  
ATOM     44  N   ARG A 212     -19.741  10.784   6.298  1.00 77.02           N  
ATOM     45  CA  ARG A 212     -20.337  12.106   6.400  1.00 77.34           C  
ATOM     46  CB  ARG A 212     -20.929  12.297   7.801  1.00 80.39           C  
ATOM     47  CG  ARG A 212     -22.243  11.579   8.057  1.00 88.24           C  
ATOM     48  CD  ARG A 212     -23.265  11.811   6.961  1.00 96.99           C  
ATOM     49  NE  ARG A 212     -23.359  13.217   6.552  1.00105.39           N  
ATOM     50  CZ  ARG A 212     -23.798  13.654   5.370  1.00108.83           C  
ATOM     51  NH1 ARG A 212     -24.200  12.809   4.411  1.00102.45           N  
ATOM     52  NH2 ARG A 212     -23.826  14.965   5.143  1.00114.58           N  
ATOM     53  C   ARG A 212     -19.343  13.223   6.129  1.00 73.25           C  
ATOM     54  O   ARG A 212     -19.666  14.187   5.448  1.00 75.47           O  
ATOM     55  N   ALA A 213     -18.143  13.081   6.674  1.00 68.59           N  
ATOM     56  CA  ALA A 213     -17.084  14.075   6.519  1.00 71.09           C  
ATOM     57  CB  ALA A 213     -15.943  13.776   7.486  1.00 71.82           C  
ATOM     58  C   ALA A 213     -16.552  14.134   5.088  1.00 66.56           C  
ATOM     59  O   ALA A 213     -16.129  15.191   4.623  1.00 66.80           O  
ATOM     60  N   LEU A 214     -16.556  12.986   4.417  1.00 62.86           N  
ATOM     61  CA  LEU A 214     -16.114  12.883   3.034  1.00 61.26           C  
ATOM     62  CB  LEU A 214     -15.959  11.415   2.636  1.00 61.23           C  
ATOM     63  CG  LEU A 214     -15.616  11.100   1.179  1.00 59.48           C  
ATOM     64  CD1 LEU A 214     -14.307  11.756   0.757  1.00 62.56           C  
ATOM     65  CD2 LEU A 214     -15.564   9.599   0.993  1.00 58.47           C  
ATOM     66  C   LEU A 214     -17.130  13.571   2.134  1.00 62.61           C  
ATOM     67  O   LEU A 214     -16.761  14.331   1.233  1.00 61.52           O  
ATOM     68  N   ALA A 215     -18.407  13.293   2.390  1.00 58.47           N  
ATOM     69  CA  ALA A 215     -19.506  13.988   1.728  1.00 59.21           C  
ATOM     70  CB  ALA A 215     -20.827  13.540   2.316  1.00 62.32           C  
ATOM     71  C   ALA A 215     -19.385  15.514   1.820  1.00 61.05           C  
ATOM     72  O   ALA A 215     -19.556  16.208   0.835  1.00 67.31           O  
ATOM     73  N   LYS A 216     -19.058  16.027   2.996  1.00 63.32           N  
ATOM     74  CA  LYS A 216     -19.035  17.472   3.218  1.00 69.14           C  
ATOM     75  CB  LYS A 216     -19.141  17.777   4.714  1.00 77.84           C  
ATOM     76  CG  LYS A 216     -20.482  17.366   5.327  1.00 88.25           C  
ATOM     77  CD  LYS A 216     -20.855  18.295   6.468  1.00101.35           C  
ATOM     78  CE  LYS A 216     -22.128  17.876   7.184  1.00107.95           C  
ATOM     79  NZ  LYS A 216     -22.579  18.983   8.075  1.00111.57           N  
ATOM     80  C   LYS A 216     -17.799  18.131   2.592  1.00 66.20           C  
ATOM     81  O   LYS A 216     -17.858  19.253   2.096  1.00 62.16           O  
ATOM     82  N   HIS A 217     -16.679  17.421   2.629  1.00 66.49           N  
ATOM     83  CA  HIS A 217     -15.490  17.789   1.874  1.00 63.88           C  
ATOM     84  CB  HIS A 217     -14.389  16.744   2.123  1.00 64.73           C  
ATOM     85  CG  HIS A 217     -13.213  16.875   1.208  1.00 71.15           C  
ATOM     86  ND1 HIS A 217     -12.183  17.758   1.446  1.00 73.73           N  
ATOM     87  CE1 HIS A 217     -11.296  17.669   0.470  1.00 77.18           C  
ATOM     88  NE2 HIS A 217     -11.718  16.764  -0.395  1.00 79.84           N  
ATOM     89  CD2 HIS A 217     -12.917  16.254   0.042  1.00 74.87           C  
ATOM     90  C   HIS A 217     -15.822  17.896   0.372  1.00 61.05           C  
ATOM     91  O   HIS A 217     -15.519  18.892  -0.274  1.00 57.66           O  
ATOM     92  N   LEU A 218     -16.460  16.864  -0.164  1.00 58.95           N  
ATOM     93  CA  LEU A 218     -16.830  16.834  -1.567  1.00 53.92           C  
ATOM     94  CB  LEU A 218     -17.330  15.446  -1.940  1.00 53.47           C  
ATOM     95  CG  LEU A 218     -16.294  14.315  -1.980  1.00 51.78           C  
ATOM     96  CD1 LEU A 218     -16.971  13.008  -2.344  1.00 53.72           C  
ATOM     97  CD2 LEU A 218     -15.162  14.571  -2.953  1.00 51.71           C  
ATOM     98  C   LEU A 218     -17.856  17.915  -1.939  1.00 57.09           C  
ATOM     99  O   LEU A 218     -17.710  18.566  -2.984  1.00 56.09           O  
ATOM    100  N   TYR A 219     -18.866  18.130  -1.092  1.00 56.03           N  
ATOM    101  CA  TYR A 219     -19.816  19.226  -1.317  1.00 60.97           C  
ATOM    102  CB  TYR A 219     -20.851  19.315  -0.209  1.00 59.81           C  
ATOM    103  CG  TYR A 219     -21.802  20.476  -0.387  1.00 58.50           C  
ATOM    104  CD1 TYR A 219     -22.811  20.426  -1.321  1.00 62.61           C  
ATOM    105  CE1 TYR A 219     -23.687  21.483  -1.505  1.00 67.69           C  
ATOM    106  CZ  TYR A 219     -23.559  22.613  -0.744  1.00 67.18           C  
ATOM    107  OH  TYR A 219     -24.446  23.630  -0.943  1.00 72.44           O  
ATOM    108  CE2 TYR A 219     -22.561  22.704   0.204  1.00 70.04           C  
ATOM    109  CD2 TYR A 219     -21.682  21.632   0.372  1.00 68.39           C  
ATOM    110  C   TYR A 219     -19.106  20.577  -1.429  1.00 63.09           C  
ATOM    111  O   TYR A 219     -19.386  21.364  -2.336  1.00 65.81           O  
ATOM    112  N   ASP A 220     -18.187  20.834  -0.510  1.00 59.55           N  
ATOM    113  CA  ASP A 220     -17.498  22.114  -0.477  1.00 65.18           C  
ATOM    114  CB  ASP A 220     -16.652  22.222   0.791  1.00 68.29           C  
ATOM    115  CG  ASP A 220     -17.494  22.411   2.044  1.00 74.04           C  
ATOM    116  OD1 ASP A 220     -18.748  22.467   1.972  1.00 84.42           O  
ATOM    117  OD2 ASP A 220     -16.886  22.497   3.125  1.00 82.29           O  
ATOM    118  C   ASP A 220     -16.634  22.324  -1.704  1.00 66.28           C  
ATOM    119  O   ASP A 220     -16.649  23.390  -2.307  1.00 70.96           O  
ATOM    120  N   SER A 221     -15.873  21.297  -2.046  1.00 67.95           N  
ATOM    121  CA  SER A 221     -15.063  21.290  -3.250  1.00 65.98           C  
ATOM    122  CB  SER A 221     -14.288  19.982  -3.312  1.00 64.68           C  
ATOM    123  OG  SER A 221     -13.679  19.859  -4.569  1.00 74.39           O  
ATOM    124  C   SER A 221     -15.896  21.493  -4.535  1.00 63.10           C  
ATOM    125  O   SER A 221     -15.467  22.138  -5.489  1.00 59.96           O  
ATOM    126  N   TYR A 222     -17.085  20.918  -4.544  1.00 59.02           N  
ATOM    127  CA  TYR A 222     -18.011  21.051  -5.666  1.00 57.29           C  
ATOM    128  CB  TYR A 222     -19.186  20.128  -5.387  1.00 55.74           C  
ATOM    129  CG  TYR A 222     -20.440  20.222  -6.213  1.00 52.73           C  
ATOM    130  CD1 TYR A 222     -21.399  21.188  -5.960  1.00 52.73           C  
ATOM    131  CE1 TYR A 222     -22.601  21.215  -6.669  1.00 53.08           C  
ATOM    132  CZ  TYR A 222     -22.862  20.250  -7.605  1.00 51.51           C  
ATOM    133  OH  TYR A 222     -24.035  20.236  -8.305  1.00 51.83           O  
ATOM    134  CE2 TYR A 222     -21.925  19.272  -7.859  1.00 55.21           C  
ATOM    135  CD2 TYR A 222     -20.740  19.247  -7.143  1.00 53.83           C  
ATOM    136  C   TYR A 222     -18.456  22.496  -5.806  1.00 57.40           C  
ATOM    137  O   TYR A 222     -18.453  23.055  -6.890  1.00 54.87           O  
ATOM    138  N   ILE A 223     -18.840  23.081  -4.678  1.00 57.72           N  
ATOM    139  CA  ILE A 223     -19.216  24.488  -4.604  1.00 58.17           C  
ATOM    140  CB  ILE A 223     -19.663  24.858  -3.153  1.00 55.44           C  
ATOM    141  CG1 ILE A 223     -20.998  24.195  -2.803  1.00 57.14           C  
ATOM    142  CD1 ILE A 223     -22.213  24.626  -3.599  1.00 53.40           C  
ATOM    143  CG2 ILE A 223     -19.814  26.361  -2.939  1.00 57.08           C  
ATOM    144  C   ILE A 223     -18.118  25.426  -5.155  1.00 57.49           C  
ATOM    145  O   ILE A 223     -18.431  26.383  -5.850  1.00 60.38           O  
ATOM    146  N   LYS A 224     -16.861  25.153  -4.840  1.00 59.14           N  
ATOM    147  CA  LYS A 224     -15.747  25.951  -5.340  1.00 69.05           C  
ATOM    148  CB  LYS A 224     -14.475  25.684  -4.538  1.00 74.76           C  
ATOM    149  CG  LYS A 224     -14.567  26.141  -3.093  1.00 88.12           C  
ATOM    150  CD  LYS A 224     -13.304  25.807  -2.305  1.00 99.07           C  
ATOM    151  CE  LYS A 224     -13.475  26.148  -0.829  1.00104.07           C  
ATOM    152  NZ  LYS A 224     -12.270  25.796  -0.033  1.00104.96           N  
ATOM    153  C   LYS A 224     -15.484  25.688  -6.822  1.00 68.18           C  
ATOM    154  O   LYS A 224     -15.268  26.622  -7.590  1.00 70.05           O  
ATOM    155  N   SER A 225     -15.503  24.417  -7.206  1.00 64.95           N  
ATOM    156  CA  SER A 225     -15.179  24.009  -8.568  1.00 59.26           C  
ATOM    157  CB  SER A 225     -15.031  22.489  -8.663  1.00 59.29           C  
ATOM    158  OG  SER A 225     -13.791  22.058  -8.133  1.00 63.62           O  
ATOM    159  C   SER A 225     -16.191  24.481  -9.608  1.00 59.20           C  
ATOM    160  O   SER A 225     -15.802  24.847 -10.722  1.00 61.06           O  
ATOM    161  N   PHE A 226     -17.477  24.462  -9.263  1.00 54.47           N  
ATOM    162  CA  PHE A 226     -18.515  24.667 -10.267  1.00 56.76           C  
ATOM    163  CB  PHE A 226     -19.498  23.496 -10.271  1.00 53.85           C  
ATOM    164  CG  PHE A 226     -18.857  22.164 -10.619  1.00 53.71           C  
ATOM    165  CD1 PHE A 226     -18.571  21.811 -11.946  1.00 57.23           C  
ATOM    166  CE1 PHE A 226     -17.992  20.570 -12.256  1.00 55.18           C  
ATOM    167  CZ  PHE A 226     -17.676  19.683 -11.238  1.00 53.32           C  
ATOM    168  CE2 PHE A 226     -17.958  20.016  -9.918  1.00 51.69           C  
ATOM    169  CD2 PHE A 226     -18.540  21.246  -9.616  1.00 54.48           C  
ATOM    170  C   PHE A 226     -19.203  25.999 -10.021  1.00 61.27           C  
ATOM    171  O   PHE A 226     -19.621  26.266  -8.909  1.00 60.15           O  
ATOM    172  N   PRO A 227     -19.312  26.854 -11.058  1.00 75.78           N  
ATOM    173  CA  PRO A 227     -19.782  28.221 -10.805  1.00 77.95           C  
ATOM    174  CB  PRO A 227     -19.476  28.941 -12.120  1.00 82.03           C  
ATOM    175  CG  PRO A 227     -19.511  27.880 -13.175  1.00 85.75           C  
ATOM    176  CD  PRO A 227     -19.244  26.553 -12.503  1.00 84.43           C  
ATOM    177  C   PRO A 227     -21.278  28.298 -10.450  1.00 72.99           C  
ATOM    178  O   PRO A 227     -21.635  28.932  -9.460  1.00 77.28           O  
ATOM    179  N   LEU A 228     -22.118  27.619 -11.231  1.00 63.18           N  
ATOM    180  CA  LEU A 228     -23.565  27.627 -11.057  1.00 60.80           C  
ATOM    181  CB  LEU A 228     -24.231  27.862 -12.408  1.00 66.12           C  
ATOM    182  CG  LEU A 228     -25.756  27.934 -12.489  1.00 74.24           C  
ATOM    183  CD1 LEU A 228     -26.338  29.059 -11.648  1.00 76.75           C  
ATOM    184  CD2 LEU A 228     -26.154  28.126 -13.938  1.00 79.49           C  
ATOM    185  C   LEU A 228     -24.056  26.316 -10.456  1.00 58.44           C  
ATOM    186  O   LEU A 228     -23.958  25.270 -11.079  1.00 57.38           O  
ATOM    187  N   THR A 229     -24.618  26.385  -9.255  1.00 61.85           N  
ATOM    188  CA  THR A 229     -25.081  25.192  -8.551  1.00 59.13           C  
ATOM    189  CB  THR A 229     -25.330  25.431  -7.052  1.00 62.04           C  
ATOM    190  OG1 THR A 229     -26.537  26.187  -6.876  1.00 71.08           O  
ATOM    191  CG2 THR A 229     -24.171  26.147  -6.368  1.00 62.16           C  
ATOM    192  C   THR A 229     -26.414  24.812  -9.142  1.00 58.95           C  
ATOM    193  O   THR A 229     -27.098  25.658  -9.726  1.00 58.53           O  
ATOM    194  N   LYS A 230     -26.816  23.561  -8.950  1.00 57.98           N  
ATOM    195  CA  LYS A 230     -28.177  23.151  -9.282  1.00 54.70           C  
ATOM    196  CB  LYS A 230     -28.447  21.673  -8.962  1.00 49.13           C  
ATOM    197  CG  LYS A 230     -29.712  21.175  -9.645  1.00 47.74           C  
ATOM    198  CD  LYS A 230     -30.182  19.831  -9.163  1.00 52.03           C  
ATOM    199  CE  LYS A 230     -31.565  19.490  -9.714  1.00 58.18           C  
ATOM    200  NZ  LYS A 230     -31.821  18.019  -9.711  1.00 60.95           N  
ATOM    201  C   LYS A 230     -29.185  24.033  -8.538  1.00 57.11           C  
ATOM    202  O   LYS A 230     -30.225  24.376  -9.097  1.00 56.90           O  
ATOM    203  N   ALA A 231     -28.882  24.387  -7.284  1.00 60.73           N  
ATOM    204  CA  ALA A 231     -29.818  25.164  -6.450  1.00 64.92           C  
ATOM    205  CB  ALA A 231     -29.250  25.368  -5.049  1.00 61.32           C  
ATOM    206  C   ALA A 231     -30.183  26.521  -7.103  1.00 67.61           C  
ATOM    207  O   ALA A 231     -31.371  26.851  -7.257  1.00 64.24           O  
ATOM    208  N   LYS A 232     -29.163  27.268  -7.518  1.00 62.13           N  
ATOM    209  CA  LYS A 232     -29.373  28.553  -8.151  1.00 70.13           C  
ATOM    210  CB  LYS A 232     -28.051  29.283  -8.369  1.00 79.67           C  
ATOM    211  CG  LYS A 232     -28.215  30.773  -8.692  1.00 93.92           C  
ATOM    212  CD  LYS A 232     -26.875  31.520  -8.698  1.00103.63           C  
ATOM    213  CE  LYS A 232     -26.955  32.901  -9.350  1.00107.26           C  
ATOM    214  NZ  LYS A 232     -27.657  33.913  -8.511  1.00115.32           N  
ATOM    215  C   LYS A 232     -30.100  28.380  -9.471  1.00 72.18           C  
ATOM    216  O   LYS A 232     -31.032  29.119  -9.768  1.00 81.71           O  
ATOM    217  N   ALA A 233     -29.676  27.386 -10.245  1.00 71.12           N  
ATOM    218  CA  ALA A 233     -30.236  27.108 -11.567  1.00 66.56           C  
ATOM    219  CB  ALA A 233     -29.497  25.948 -12.211  1.00 65.30           C  
ATOM    220  C   ALA A 233     -31.725  26.808 -11.536  1.00 65.75           C  
ATOM    221  O   ALA A 233     -32.473  27.273 -12.389  1.00 67.12           O  
ATOM    222  N   ARG A 234     -32.156  26.015 -10.568  1.00 70.12           N  
ATOM    223  CA  ARG A 234     -33.586  25.777 -10.380  1.00 75.31           C  
ATOM    224  CB  ARG A 234     -33.834  24.727  -9.298  1.00 78.16           C  
ATOM    225  CG  ARG A 234     -33.396  23.310  -9.637  1.00 77.77           C  
ATOM    226  CD  ARG A 234     -34.216  22.674 -10.750  1.00 77.49           C  
ATOM    227  NE  ARG A 234     -33.449  22.593 -11.991  1.00 78.25           N  
ATOM    228  CZ  ARG A 234     -33.790  21.885 -13.070  1.00 77.84           C  
ATOM    229  NH1 ARG A 234     -34.902  21.152 -13.106  1.00 79.53           N  
ATOM    230  NH2 ARG A 234     -32.993  21.903 -14.127  1.00 74.22           N  
ATOM    231  C   ARG A 234     -34.317  27.077 -10.014  1.00 73.21           C  
ATOM    232  O   ARG A 234     -35.373  27.360 -10.570  1.00 74.40           O  
ATOM    233  N   ALA A 235     -33.741  27.849  -9.088  1.00 71.27           N  
ATOM    234  CA  ALA A 235     -34.292  29.143  -8.657  1.00 72.63           C  
ATOM    235  CB  ALA A 235     -33.335  29.834  -7.683  1.00 68.27           C  
ATOM    236  C   ALA A 235     -34.559  30.051  -9.859  1.00 78.55           C  
ATOM    237  O   ALA A 235     -35.649  30.622 -10.006  1.00 82.21           O  
ATOM    238  N   ILE A 236     -33.550  30.157 -10.718  1.00 73.34           N  
ATOM    239  CA  ILE A 236     -33.669  30.853 -11.993  1.00 68.83           C  
ATOM    240  CB  ILE A 236     -32.325  30.836 -12.739  1.00 63.59           C  
ATOM    241  CG1 ILE A 236     -31.301  31.668 -11.965  1.00 62.22           C  
ATOM    242  CD1 ILE A 236     -29.869  31.469 -12.406  1.00 66.03           C  
ATOM    243  CG2 ILE A 236     -32.485  31.355 -14.166  1.00 64.16           C  
ATOM    244  C   ILE A 236     -34.801  30.206 -12.820  1.00 71.34           C  
ATOM    245  O   ILE A 236     -35.806  30.840 -13.087  1.00 76.77           O  
ATOM    246  N   LEU A 237     -34.662  28.925 -13.142  1.00 72.09           N  
ATOM    247  CA  LEU A 237     -35.643  28.195 -13.955  1.00 72.93           C  
ATOM    248  CB  LEU A 237     -35.258  26.721 -14.027  1.00 73.09           C  
ATOM    249  CG  LEU A 237     -34.171  26.356 -15.032  1.00 74.67           C  
ATOM    250  CD1 LEU A 237     -33.760  24.907 -14.842  1.00 75.15           C  
ATOM    251  CD2 LEU A 237     -34.634  26.570 -16.457  1.00 74.75           C  
ATOM    252  C   LEU A 237     -37.120  28.269 -13.547  1.00 80.70           C  
ATOM    253  O   LEU A 237     -37.994  27.998 -14.383  1.00 77.55           O  
ATOM    254  N   THR A 238     -37.393  28.581 -12.281  1.00 83.29           N  
ATOM    255  CA  THR A 238     -38.769  28.677 -11.763  1.00 87.99           C  
ATOM    256  CB  THR A 238     -38.953  27.733 -10.557  1.00 89.73           C  
ATOM    257  OG1 THR A 238     -37.907  27.970  -9.606  1.00 90.70           O  
ATOM    258  CG2 THR A 238     -38.911  26.271 -11.004  1.00 86.55           C  
ATOM    259  C   THR A 238     -39.141  30.112 -11.363  1.00 95.47           C  
ATOM    260  O   THR A 238     -40.170  30.345 -10.729  1.00 98.56           O  
ATOM    261  N   GLY A 239     -38.303  31.072 -11.750  1.00104.63           N  
ATOM    262  CA  GLY A 239     -38.495  32.484 -11.408  1.00104.09           C  
ATOM    263  C   GLY A 239     -38.487  32.835  -9.928  1.00102.07           C  
ATOM    264  O   GLY A 239     -38.977  33.895  -9.549  1.00110.41           O  
ATOM    265  N   LYS A 240     -37.902  31.972  -9.100  1.00100.63           N  
ATOM    266  CA  LYS A 240     -37.902  32.140  -7.640  1.00105.51           C  
ATOM    267  CB  LYS A 240     -37.943  30.788  -6.913  1.00105.43           C  
ATOM    268  CG  LYS A 240     -39.064  29.857  -7.356  1.00111.79           C  
ATOM    269  CD  LYS A 240     -40.454  30.362  -7.024  1.00113.18           C  
ATOM    270  CE  LYS A 240     -41.498  29.373  -7.517  1.00120.28           C  
ATOM    271  NZ  LYS A 240     -42.847  29.655  -6.955  1.00129.69           N  
ATOM    272  C   LYS A 240     -36.662  32.925  -7.237  1.00108.91           C  
ATOM    273  O   LYS A 240     -35.805  32.447  -6.490  1.00112.93           O  
ATOM    274  N   THR A 241     -36.578  34.144  -7.749  1.00112.34           N  
ATOM    275  CA  THR A 241     -35.427  34.994  -7.519  1.00116.46           C  
ATOM    276  CB  THR A 241     -34.188  34.500  -8.308  1.00117.22           C  
ATOM    277  OG1 THR A 241     -33.151  35.485  -8.250  1.00116.99           O  
ATOM    278  CG2 THR A 241     -34.511  34.208  -9.780  1.00113.49           C  
ATOM    279  C   THR A 241     -35.793  36.412  -7.924  1.00126.09           C  
ATOM    280  O   THR A 241     -36.290  36.629  -9.030  1.00131.90           O  
ATOM    281  N   THR A 242     -35.566  37.378  -7.031  1.00131.87           N  
ATOM    282  CA  THR A 242     -35.709  38.798  -7.381  1.00135.91           C  
ATOM    283  CB  THR A 242     -35.883  39.729  -6.160  1.00138.58           C  
ATOM    284  OG1 THR A 242     -36.862  39.183  -5.270  1.00143.57           O  
ATOM    285  CG2 THR A 242     -36.339  41.131  -6.608  1.00137.51           C  
ATOM    286  C   THR A 242     -34.473  39.173  -8.196  1.00139.54           C  
ATOM    287  O   THR A 242     -33.577  39.892  -7.743  1.00142.20           O  
ATOM    288  N   ASP A 243     -34.452  38.634  -9.407  1.00135.69           N  
ATOM    289  CA  ASP A 243     -33.402  38.852 -10.386  1.00129.14           C  
ATOM    290  CB  ASP A 243     -32.256  37.846 -10.188  1.00123.51           C  
ATOM    291  CG  ASP A 243     -30.889  38.397 -10.603  1.00120.54           C  
ATOM    292  OD1 ASP A 243     -30.801  39.209 -11.557  1.00109.82           O  
ATOM    293  OD2 ASP A 243     -29.890  37.990  -9.968  1.00116.25           O  
ATOM    294  C   ASP A 243     -34.121  38.616 -11.706  1.00123.17           C  
ATOM    295  O   ASP A 243     -34.877  37.643 -11.825  1.00121.17           O  
ATOM    296  N   LYS A 244     -33.922  39.516 -12.671  1.00116.44           N  
ATOM    297  CA  LYS A 244     -34.631  39.447 -13.961  1.00113.11           C  
ATOM    298  CB  LYS A 244     -34.192  40.568 -14.933  1.00111.16           C  
ATOM    299  CG  LYS A 244     -32.757  40.455 -15.443  1.00100.73           C  
ATOM    300  CD  LYS A 244     -32.373  41.597 -16.358  1.00 97.01           C  
ATOM    301  CE  LYS A 244     -30.861  41.724 -16.400  1.00 98.72           C  
ATOM    302  NZ  LYS A 244     -30.402  42.494 -17.579  1.00102.91           N  
ATOM    303  C   LYS A 244     -34.388  38.088 -14.595  1.00100.45           C  
ATOM    304  O   LYS A 244     -33.279  37.547 -14.522  1.00 95.79           O  
ATOM    305  N   SER A 245     -35.424  37.542 -15.214  1.00 89.65           N  
ATOM    306  CA  SER A 245     -35.316  36.248 -15.870  1.00 87.27           C  
ATOM    307  CB  SER A 245     -36.698  35.791 -16.326  1.00 83.21           C  
ATOM    308  OG  SER A 245     -37.386  36.872 -16.919  1.00 87.42           O  
ATOM    309  C   SER A 245     -34.294  36.310 -17.038  1.00 85.09           C  
ATOM    310  O   SER A 245     -33.880  37.402 -17.464  1.00 87.41           O  
ATOM    311  N   PRO A 246     -33.831  35.145 -17.514  1.00 76.73           N  
ATOM    312  CA  PRO A 246     -32.836  35.167 -18.593  1.00 74.00           C  
ATOM    313  CB  PRO A 246     -32.276  33.742 -18.572  1.00 75.18           C  
ATOM    314  CG  PRO A 246     -33.349  32.909 -17.978  1.00 77.05           C  
ATOM    315  CD  PRO A 246     -34.045  33.785 -16.986  1.00 77.01           C  
ATOM    316  C   PRO A 246     -33.421  35.492 -19.977  1.00 63.49           C  
ATOM    317  O   PRO A 246     -34.618  35.374 -20.178  1.00 54.46           O  
ATOM    318  N   PHE A 247     -32.558  35.886 -20.906  1.00 59.18           N  
ATOM    319  CA  PHE A 247     -32.964  36.181 -22.271  1.00 62.57           C  
ATOM    320  CB  PHE A 247     -31.901  37.009 -22.983  1.00 65.94           C  
ATOM    321  CG  PHE A 247     -32.402  37.676 -24.236  1.00 70.93           C  
ATOM    322  CD1 PHE A 247     -32.370  37.006 -25.459  1.00 74.58           C  
ATOM    323  CE1 PHE A 247     -32.827  37.617 -26.612  1.00 71.82           C  
ATOM    324  CZ  PHE A 247     -33.322  38.904 -26.558  1.00 69.03           C  
ATOM    325  CE2 PHE A 247     -33.367  39.577 -25.349  1.00 70.46           C  
ATOM    326  CD2 PHE A 247     -32.906  38.969 -24.197  1.00 67.80           C  
ATOM    327  C   PHE A 247     -33.250  34.898 -23.064  1.00 61.82           C  
ATOM    328  O   PHE A 247     -32.332  34.186 -23.465  1.00 68.57           O  
ATOM    329  N   VAL A 248     -34.527  34.651 -23.323  1.00 54.88           N  
ATOM    330  CA  VAL A 248     -34.976  33.439 -23.981  1.00 55.59           C  
ATOM    331  CB  VAL A 248     -36.508  33.251 -23.839  1.00 55.35           C  
ATOM    332  CG1 VAL A 248     -36.951  31.935 -24.461  1.00 52.39           C  
ATOM    333  CG2 VAL A 248     -36.945  33.300 -22.366  1.00 52.52           C  
ATOM    334  C   VAL A 248     -34.602  33.495 -25.471  1.00 59.26           C  
ATOM    335  O   VAL A 248     -34.909  34.479 -26.139  1.00 56.23           O  
ATOM    336  N   ILE A 249     -33.933  32.437 -25.958  1.00 63.42           N  
ATOM    337  CA  ILE A 249     -33.520  32.279 -27.374  1.00 59.30           C  
ATOM    338  CB  ILE A 249     -31.998  32.081 -27.507  1.00 62.18           C  
ATOM    339  CG1 ILE A 249     -31.305  33.414 -27.202  1.00 66.32           C  
ATOM    340  CD1 ILE A 249     -29.787  33.388 -27.204  1.00 70.95           C  
ATOM    341  CG2 ILE A 249     -31.609  31.592 -28.899  1.00 61.70           C  
ATOM    342  C   ILE A 249     -34.254  31.112 -27.998  1.00 61.00           C  
ATOM    343  O   ILE A 249     -33.927  29.969 -27.737  1.00 62.14           O  
ATOM    344  N   TYR A 250     -35.252  31.428 -28.822  1.00 70.25           N  
ATOM    345  CA  TYR A 250     -36.187  30.453 -29.414  1.00 71.71           C  
ATOM    346  CB  TYR A 250     -37.625  30.765 -28.942  1.00 74.15           C  
ATOM    347  CG  TYR A 250     -38.168  32.116 -29.411  1.00 82.45           C  
ATOM    348  CD1 TYR A 250     -38.849  32.234 -30.634  1.00 79.22           C  
ATOM    349  CE1 TYR A 250     -39.341  33.452 -31.068  1.00 79.75           C  
ATOM    350  CZ  TYR A 250     -39.154  34.580 -30.296  1.00 81.79           C  
ATOM    351  OH  TYR A 250     -39.644  35.775 -30.743  1.00 83.08           O  
ATOM    352  CE2 TYR A 250     -38.484  34.505 -29.080  1.00 80.62           C  
ATOM    353  CD2 TYR A 250     -37.999  33.278 -28.640  1.00 80.31           C  
ATOM    354  C   TYR A 250     -36.133  30.373 -30.955  1.00 71.96           C  
ATOM    355  O   TYR A 250     -36.704  29.460 -31.540  1.00 77.92           O  
ATOM    356  N   ASP A 251     -35.468  31.327 -31.602  1.00 72.67           N  
ATOM    357  CA  ASP A 251     -35.383  31.385 -33.072  1.00 73.76           C  
ATOM    358  CB  ASP A 251     -36.686  31.924 -33.734  1.00 75.49           C  
ATOM    359  CG  ASP A 251     -37.016  33.401 -33.385  1.00 74.96           C  
ATOM    360  OD1 ASP A 251     -36.248  34.094 -32.701  1.00 78.14           O  
ATOM    361  OD2 ASP A 251     -38.082  33.882 -33.813  1.00 86.28           O  
ATOM    362  C   ASP A 251     -34.165  32.206 -33.455  1.00 75.01           C  
ATOM    363  O   ASP A 251     -33.458  32.713 -32.574  1.00 73.48           O  
ATOM    364  N   MET A 252     -33.925  32.326 -34.757  1.00 79.86           N  
ATOM    365  CA  MET A 252     -32.774  33.072 -35.253  1.00 81.55           C  
ATOM    366  CB  MET A 252     -32.654  32.932 -36.764  1.00 96.36           C  
ATOM    367  CG  MET A 252     -31.870  31.711 -37.216  1.00 97.59           C  
ATOM    368  SD  MET A 252     -31.601  31.728 -39.007  1.00129.82           S  
ATOM    369  CE  MET A 252     -30.725  33.273 -39.358  1.00113.36           C  
ATOM    370  C   MET A 252     -32.785  34.545 -34.851  1.00 74.24           C  
ATOM    371  O   MET A 252     -31.744  35.077 -34.480  1.00 67.82           O  
ATOM    372  N   ASN A 253     -33.956  35.189 -34.904  1.00 79.68           N  
ATOM    373  CA  ASN A 253     -34.127  36.594 -34.428  1.00 80.11           C  
ATOM    374  CB  ASN A 253     -35.596  37.051 -34.474  1.00 87.41           C  
ATOM    375  CG  ASN A 253     -36.198  37.011 -35.869  1.00 87.73           C  
ATOM    376  OD1 ASN A 253     -37.232  36.361 -36.087  1.00 87.33           O  
ATOM    377  ND2 ASN A 253     -35.569  37.711 -36.816  1.00 77.69           N  
ATOM    378  C   ASN A 253     -33.662  36.794 -32.994  1.00 76.43           C  
ATOM    379  O   ASN A 253     -32.857  37.677 -32.706  1.00 75.92           O  
ATOM    380  N   SER A 254     -34.204  35.960 -32.109  1.00 76.03           N  
ATOM    381  CA  SER A 254     -33.932  35.992 -30.674  1.00 74.43           C  
ATOM    382  CB  SER A 254     -34.650  34.842 -29.982  1.00 72.29           C  
ATOM    383  OG  SER A 254     -35.999  34.764 -30.340  1.00 73.30           O  
ATOM    384  C   SER A 254     -32.465  35.808 -30.396  1.00 75.52           C  
ATOM    385  O   SER A 254     -31.901  36.465 -29.516  1.00 68.85           O  
ATOM    386  N   LEU A 255     -31.870  34.862 -31.123  1.00 74.09           N  
ATOM    387  CA  LEU A 255     -30.437  34.625 -31.053  1.00 77.21           C  
ATOM    388  CB  LEU A 255     -30.056  33.453 -31.950  1.00 78.84           C  
ATOM    389  CG  LEU A 255     -28.566  33.230 -32.213  1.00 82.94           C  
ATOM    390  CD1 LEU A 255     -27.796  32.982 -30.924  1.00 86.57           C  
ATOM    391  CD2 LEU A 255     -28.427  32.058 -33.164  1.00 84.01           C  
ATOM    392  C   LEU A 255     -29.641  35.880 -31.423  1.00 81.64           C  
ATOM    393  O   LEU A 255     -28.684  36.200 -30.744  1.00 74.38           O  
ATOM    394  N   MET A 256     -30.052  36.572 -32.490  1.00 91.09           N  
ATOM    395  CA  MET A 256     -29.433  37.843 -32.911  1.00 96.01           C  
ATOM    396  CB  MET A 256     -30.066  38.383 -34.209  1.00113.27           C  
ATOM    397  CG  MET A 256     -29.164  38.261 -35.429  1.00122.73           C  
ATOM    398  SD  MET A 256     -27.908  39.556 -35.495  1.00143.67           S  
ATOM    399  CE  MET A 256     -28.839  40.814 -36.356  1.00141.65           C  
ATOM    400  C   MET A 256     -29.536  38.898 -31.824  1.00 86.94           C  
ATOM    401  O   MET A 256     -28.531  39.478 -31.417  1.00 86.95           O  
ATOM    402  N   MET A 257     -30.763  39.126 -31.364  1.00 79.70           N  
ATOM    403  CA  MET A 257     -31.039  40.045 -30.252  1.00 78.38           C  
ATOM    404  CB  MET A 257     -32.522  40.074 -29.912  1.00 81.36           C  
ATOM    405  CG  MET A 257     -33.462  40.552 -31.003  1.00 77.07           C  
ATOM    406  SD  MET A 257     -35.140  40.321 -30.380  1.00 74.45           S  
ATOM    407  CE  MET A 257     -35.280  41.839 -29.499  1.00 78.87           C  
ATOM    408  C   MET A 257     -30.289  39.661 -28.986  1.00 74.68           C  
ATOM    409  O   MET A 257     -29.883  40.531 -28.225  1.00 81.18           O  
ATOM    410  N   GLY A 258     -30.148  38.356 -28.764  1.00 80.11           N  
ATOM    411  CA  GLY A 258     -29.486  37.795 -27.578  1.00 87.04           C  
ATOM    412  C   GLY A 258     -28.039  37.339 -27.734  1.00 90.40           C  
ATOM    413  O   GLY A 258     -27.480  36.757 -26.814  1.00 94.43           O  
ATOM    414  N   GLU A 259     -27.426  37.597 -28.885  1.00 96.85           N  
ATOM    415  CA  GLU A 259     -26.013  37.256 -29.097  1.00102.32           C  
ATOM    416  CB  GLU A 259     -25.629  37.287 -30.582  1.00108.26           C  
ATOM    417  CG  GLU A 259     -25.616  35.917 -31.261  1.00108.08           C  
ATOM    418  CD  GLU A 259     -25.442  35.997 -32.769  1.00111.74           C  
ATOM    419  OE1 GLU A 259     -25.900  36.991 -33.380  1.00114.48           O  
ATOM    420  OE2 GLU A 259     -24.850  35.057 -33.348  1.00105.46           O  
ATOM    421  C   GLU A 259     -25.086  38.166 -28.294  1.00115.95           C  
ATOM    422  O   GLU A 259     -23.964  37.778 -28.001  1.00121.97           O  
ATOM    423  N   ASP A 260     -25.545  39.369 -27.947  1.00130.67           N  
ATOM    424  CA  ASP A 260     -24.839  40.226 -26.977  1.00137.16           C  
ATOM    425  CB  ASP A 260     -25.565  41.558 -26.809  1.00146.17           C  
ATOM    426  CG  ASP A 260     -25.287  42.520 -27.939  1.00159.14           C  
ATOM    427  OD1 ASP A 260     -25.017  42.062 -29.076  1.00169.51           O  
ATOM    428  OD2 ASP A 260     -25.347  43.752 -27.691  1.00159.28           O  
ATOM    429  C   ASP A 260     -24.732  39.579 -25.605  1.00137.07           C  
ATOM    430  O   ASP A 260     -23.739  39.749 -24.905  1.00141.98           O  
ATOM    431  N   LYS A 261     -25.786  38.862 -25.230  1.00143.94           N  
ATOM    432  CA  LYS A 261     -25.862  38.138 -23.959  1.00140.38           C  
ATOM    433  CB  LYS A 261     -27.319  37.836 -23.620  1.00138.45           C  
ATOM    434  CG  LYS A 261     -28.210  39.058 -23.552  1.00143.63           C  
ATOM    435  CD  LYS A 261     -27.786  39.979 -22.432  1.00144.98           C  
ATOM    436  CE  LYS A 261     -28.769  41.118 -22.297  1.00154.01           C  
ATOM    437  NZ  LYS A 261     -28.375  42.001 -21.174  1.00160.80           N  
ATOM    438  C   LYS A 261     -25.096  36.820 -23.923  1.00135.82           C  
ATOM    439  O   LYS A 261     -24.794  36.329 -22.837  1.00128.66           O  
ATOM    440  N   ILE A 262     -24.814  36.234 -25.091  1.00139.67           N  
ATOM    441  CA  ILE A 262     -24.104  34.941 -25.172  1.00134.80           C  
ATOM    442  CB  ILE A 262     -24.180  34.282 -26.593  1.00131.47           C  
ATOM    443  CG1 ILE A 262     -24.237  32.749 -26.483  1.00128.12           C  
ATOM    444  CD1 ILE A 262     -24.722  32.039 -27.734  1.00116.92           C  
ATOM    445  CG2 ILE A 262     -23.004  34.679 -27.493  1.00129.32           C  
ATOM    446  C   ILE A 262     -22.649  35.058 -24.683  1.00133.12           C  
ATOM    447  O   ILE A 262     -21.929  36.014 -25.006  1.00121.98           O  
ATOM    448  N   LYS A 263     -22.241  34.058 -23.909  1.00132.30           N  
ATOM    449  CA  LYS A 263     -20.938  34.024 -23.247  1.00134.51           C  
ATOM    450  CB  LYS A 263     -20.903  32.831 -22.282  1.00135.86           C  
ATOM    451  CG  LYS A 263     -19.726  32.826 -21.322  1.00137.76           C  
ATOM    452  CD  LYS A 263     -19.981  31.978 -20.081  1.00139.62           C  
ATOM    453  CE  LYS A 263     -19.829  30.486 -20.341  1.00138.56           C  
ATOM    454  NZ  LYS A 263     -18.951  29.879 -19.304  1.00137.30           N  
ATOM    455  C   LYS A 263     -19.734  33.962 -24.198  1.00130.97           C  
ATOM    456  O   LYS A 263     -18.657  34.450 -23.857  1.00137.02           O  
ATOM    457  N   PHE A 264     -19.924  33.378 -25.380  1.00128.93           N  
ATOM    458  CA  PHE A 264     -18.834  33.115 -26.339  1.00131.28           C  
ATOM    459  CB  PHE A 264     -19.423  32.665 -27.697  1.00125.47           C  
ATOM    460  CG  PHE A 264     -18.417  32.632 -28.819  1.00119.38           C  
ATOM    461  CD1 PHE A 264     -18.089  33.805 -29.511  1.00115.80           C  
ATOM    462  CE1 PHE A 264     -17.154  33.793 -30.531  1.00114.48           C  
ATOM    463  CZ  PHE A 264     -16.541  32.600 -30.885  1.00121.31           C  
ATOM    464  CE2 PHE A 264     -16.864  31.420 -30.215  1.00119.79           C  
ATOM    465  CD2 PHE A 264     -17.794  31.440 -29.185  1.00118.72           C  
ATOM    466  C   PHE A 264     -17.818  34.273 -26.537  1.00128.97           C  
ATOM    467  O   PHE A 264     -18.206  35.432 -26.726  1.00133.46           O  
ATOM    468  N   LYS A 265     -16.528  33.912 -26.496  1.00122.91           N  
ATOM    469  CA  LYS A 265     -15.385  34.783 -26.836  1.00115.84           C  
ATOM    470  CB  LYS A 265     -14.505  35.071 -25.602  1.00110.09           C  
ATOM    471  CG  LYS A 265     -15.204  35.652 -24.369  1.00108.57           C  
ATOM    472  CD  LYS A 265     -16.177  36.794 -24.680  1.00108.33           C  
ATOM    473  CE  LYS A 265     -16.237  37.897 -23.629  1.00104.79           C  
ATOM    474  NZ  LYS A 265     -15.992  37.475 -22.223  1.00104.46           N  
ATOM    475  C   LYS A 265     -14.530  34.076 -27.899  1.00107.37           C  
ATOM    476  O   LYS A 265     -14.131  34.667 -28.903  1.00 93.83           O  
ATOM    477  N   LYS A 275     -19.670  32.028 -40.927  1.00124.88           N  
ATOM    478  CA  LYS A 275     -20.237  30.983 -40.077  1.00116.69           C  
ATOM    479  CB  LYS A 275     -19.670  31.071 -38.664  1.00120.80           C  
ATOM    480  CG  LYS A 275     -18.153  31.077 -38.582  1.00126.84           C  
ATOM    481  CD  LYS A 275     -17.713  31.594 -37.224  1.00134.37           C  
ATOM    482  CE  LYS A 275     -16.203  31.662 -37.108  1.00138.22           C  
ATOM    483  NZ  LYS A 275     -15.815  32.243 -35.794  1.00137.90           N  
ATOM    484  C   LYS A 275     -21.755  31.107 -40.000  1.00107.67           C  
ATOM    485  O   LYS A 275     -22.286  32.185 -39.737  1.00100.63           O  
ATOM    486  N   GLU A 276     -22.439  29.997 -40.233  1.00100.29           N  
ATOM    487  CA  GLU A 276     -23.909  29.937 -40.114  1.00 93.87           C  
ATOM    488  CB  GLU A 276     -24.490  28.822 -40.989  1.00 86.17           C  
ATOM    489  CG  GLU A 276     -23.745  27.503 -40.896  1.00 86.84           C  
ATOM    490  CD  GLU A 276     -24.462  26.354 -41.559  1.00 94.08           C  
ATOM    491  OE1 GLU A 276     -25.708  26.272 -41.465  1.00 99.81           O  
ATOM    492  OE2 GLU A 276     -23.771  25.504 -42.162  1.00 89.96           O  
ATOM    493  C   GLU A 276     -24.339  29.768 -38.640  1.00 98.72           C  
ATOM    494  O   GLU A 276     -23.502  29.504 -37.761  1.00 94.88           O  
ATOM    495  N   VAL A 277     -25.640  29.929 -38.390  1.00 91.43           N  
ATOM    496  CA  VAL A 277     -26.215  29.899 -37.038  1.00 91.30           C  
ATOM    497  CB  VAL A 277     -27.748  30.109 -37.087  1.00 91.60           C  
ATOM    498  CG1 VAL A 277     -28.425  29.757 -35.769  1.00 89.20           C  
ATOM    499  CG2 VAL A 277     -28.056  31.551 -37.433  1.00100.67           C  
ATOM    500  C   VAL A 277     -25.886  28.606 -36.284  1.00100.85           C  
ATOM    501  O   VAL A 277     -25.250  28.649 -35.224  1.00107.39           O  
ATOM    502  N   ALA A 278     -26.325  27.473 -36.837  1.00 96.57           N  
ATOM    503  CA  ALA A 278     -26.058  26.139 -36.271  1.00 89.78           C  
ATOM    504  CB  ALA A 278     -26.467  25.045 -37.250  1.00 87.84           C  
ATOM    505  C   ALA A 278     -24.598  25.963 -35.875  1.00 85.88           C  
ATOM    506  O   ALA A 278     -24.308  25.483 -34.784  1.00 90.52           O  
ATOM    507  N   ILE A 279     -23.696  26.378 -36.761  1.00 89.90           N  
ATOM    508  CA  ILE A 279     -22.248  26.335 -36.509  1.00 95.89           C  
ATOM    509  CB  ILE A 279     -21.420  26.780 -37.753  1.00105.67           C  
ATOM    510  CG1 ILE A 279     -21.606  25.801 -38.941  1.00106.75           C  
ATOM    511  CD1 ILE A 279     -20.890  24.472 -38.863  1.00106.64           C  
ATOM    512  CG2 ILE A 279     -19.936  26.991 -37.414  1.00108.24           C  
ATOM    513  C   ILE A 279     -21.905  27.234 -35.324  1.00 92.83           C  
ATOM    514  O   ILE A 279     -21.157  26.829 -34.443  1.00 87.33           O  
ATOM    515  N   ARG A 280     -22.442  28.451 -35.318  1.00 96.34           N  
ATOM    516  CA  ARG A 280     -22.164  29.401 -34.228  1.00 95.15           C  
ATOM    517  CB  ARG A 280     -22.669  30.831 -34.540  1.00 99.37           C  
ATOM    518  CG  ARG A 280     -21.639  31.708 -35.276  1.00105.55           C  
ATOM    519  CD  ARG A 280     -21.966  33.203 -35.236  1.00108.10           C  
ATOM    520  NE  ARG A 280     -23.410  33.450 -35.304  1.00107.27           N  
ATOM    521  CZ  ARG A 280     -24.166  33.328 -36.397  1.00106.47           C  
ATOM    522  NH1 ARG A 280     -23.644  32.978 -37.571  1.00112.81           N  
ATOM    523  NH2 ARG A 280     -25.470  33.564 -36.318  1.00103.39           N  
ATOM    524  C   ARG A 280     -22.670  28.902 -32.870  1.00 85.57           C  
ATOM    525  O   ARG A 280     -21.918  28.935 -31.902  1.00 80.23           O  
ATOM    526  N   ILE A 281     -23.904  28.396 -32.811  1.00 81.90           N  
ATOM    527  CA  ILE A 281     -24.458  27.834 -31.563  1.00 74.26           C  
ATOM    528  CB  ILE A 281     -25.905  27.315 -31.723  1.00 77.46           C  
ATOM    529  CG1 ILE A 281     -26.859  28.502 -31.877  1.00 79.05           C  
ATOM    530  CD1 ILE A 281     -28.295  28.135 -32.220  1.00 83.16           C  
ATOM    531  CG2 ILE A 281     -26.343  26.478 -30.508  1.00 74.84           C  
ATOM    532  C   ILE A 281     -23.592  26.712 -31.022  1.00 72.50           C  
ATOM    533  O   ILE A 281     -23.279  26.701 -29.838  1.00 82.69           O  
ATOM    534  N   PHE A 282     -23.209  25.780 -31.887  1.00 72.42           N  
ATOM    535  CA  PHE A 282     -22.349  24.651 -31.504  1.00 69.85           C  
ATOM    536  CB  PHE A 282     -22.200  23.690 -32.686  1.00 69.38           C  
ATOM    537  CG  PHE A 282     -21.375  22.462 -32.391  1.00 70.28           C  
ATOM    538  CD1 PHE A 282     -20.005  22.460 -32.609  1.00 67.49           C  
ATOM    539  CE1 PHE A 282     -19.253  21.326 -32.359  1.00 72.17           C  
ATOM    540  CZ  PHE A 282     -19.862  20.175 -31.891  1.00 70.41           C  
ATOM    541  CE2 PHE A 282     -21.221  20.162 -31.660  1.00 68.57           C  
ATOM    542  CD2 PHE A 282     -21.973  21.299 -31.917  1.00 71.41           C  
ATOM    543  C   PHE A 282     -20.977  25.106 -31.028  1.00 71.00           C  
ATOM    544  O   PHE A 282     -20.381  24.463 -30.187  1.00 77.13           O  
ATOM    545  N   GLN A 283     -20.475  26.196 -31.594  1.00 80.88           N  
ATOM    546  CA  GLN A 283     -19.204  26.796 -31.162  1.00 87.81           C  
ATOM    547  CB  GLN A 283     -18.780  27.920 -32.121  1.00 89.50           C  
ATOM    548  CG  GLN A 283     -18.103  27.428 -33.394  1.00 95.03           C  
ATOM    549  CD  GLN A 283     -16.743  26.787 -33.144  1.00103.18           C  
ATOM    550  OE1 GLN A 283     -16.499  25.645 -33.549  1.00100.93           O  
ATOM    551  NE2 GLN A 283     -15.852  27.515 -32.467  1.00107.06           N  
ATOM    552  C   GLN A 283     -19.316  27.343 -29.738  1.00 87.68           C  
ATOM    553  O   GLN A 283     -18.461  27.079 -28.890  1.00 81.13           O  
ATOM    554  N   GLY A 284     -20.383  28.100 -29.493  1.00 82.81           N  
ATOM    555  CA  GLY A 284     -20.728  28.567 -28.149  1.00 82.58           C  
ATOM    556  C   GLY A 284     -20.917  27.425 -27.158  1.00 82.18           C  
ATOM    557  O   GLY A 284     -20.422  27.474 -26.042  1.00 76.81           O  
ATOM    558  N   CYS A 285     -21.624  26.388 -27.583  1.00 76.04           N  
ATOM    559  CA  CYS A 285     -21.784  25.180 -26.792  1.00 72.89           C  
ATOM    560  CB  CYS A 285     -22.835  24.287 -27.482  1.00 75.29           C  
ATOM    561  SG  CYS A 285     -23.274  22.765 -26.702  1.00 83.43           S  
ATOM    562  C   CYS A 285     -20.413  24.482 -26.565  1.00 68.06           C  
ATOM    563  O   CYS A 285     -20.152  23.898 -25.514  1.00 70.57           O  
ATOM    564  N   GLN A 286     -19.524  24.589 -27.529  1.00 61.60           N  
ATOM    565  CA  GLN A 286     -18.197  23.989 -27.435  1.00 66.76           C  
ATOM    566  CB  GLN A 286     -17.578  23.983 -28.826  1.00 72.76           C  
ATOM    567  CG  GLN A 286     -16.585  22.877 -29.066  1.00 75.87           C  
ATOM    568  CD  GLN A 286     -15.803  23.103 -30.334  1.00 75.45           C  
ATOM    569  OE1 GLN A 286     -14.590  23.215 -30.291  1.00 82.57           O  
ATOM    570  NE2 GLN A 286     -16.491  23.203 -31.464  1.00 79.00           N  
ATOM    571  C   GLN A 286     -17.258  24.733 -26.475  1.00 63.91           C  
ATOM    572  O   GLN A 286     -16.433  24.144 -25.809  1.00 62.23           O  
ATOM    573  N   PHE A 287     -17.360  26.051 -26.475  1.00 73.83           N  
ATOM    574  CA  PHE A 287     -16.612  26.940 -25.578  1.00 75.08           C  
ATOM    575  CB  PHE A 287     -17.087  28.380 -25.866  1.00 83.68           C  
ATOM    576  CG  PHE A 287     -16.440  29.451 -25.027  1.00 99.41           C  
ATOM    577  CD1 PHE A 287     -15.243  30.048 -25.432  1.00106.81           C  
ATOM    578  CE1 PHE A 287     -14.660  31.061 -24.672  1.00103.37           C  
ATOM    579  CZ  PHE A 287     -15.275  31.496 -23.504  1.00103.00           C  
ATOM    580  CE2 PHE A 287     -16.475  30.923 -23.095  1.00101.67           C  
ATOM    581  CD2 PHE A 287     -17.059  29.917 -23.861  1.00101.84           C  
ATOM    582  C   PHE A 287     -16.867  26.536 -24.119  1.00 70.86           C  
ATOM    583  O   PHE A 287     -15.945  26.269 -23.343  1.00 71.08           O  
ATOM    584  N   ARG A 288     -18.144  26.470 -23.770  1.00 67.32           N  
ATOM    585  CA  ARG A 288     -18.576  26.140 -22.417  1.00 61.76           C  
ATOM    586  CB  ARG A 288     -20.084  26.375 -22.277  1.00 62.11           C  
ATOM    587  CG  ARG A 288     -20.698  25.925 -20.953  1.00 68.13           C  
ATOM    588  CD  ARG A 288     -20.040  26.499 -19.697  1.00 70.42           C  
ATOM    589  NE  ARG A 288     -20.176  25.595 -18.547  1.00 72.76           N  
ATOM    590  CZ  ARG A 288     -19.507  25.685 -17.393  1.00 74.14           C  
ATOM    591  NH1 ARG A 288     -18.608  26.657 -17.167  1.00 76.91           N  
ATOM    592  NH2 ARG A 288     -19.754  24.785 -16.444  1.00 73.50           N  
ATOM    593  C   ARG A 288     -18.186  24.721 -22.006  1.00 55.96           C  
ATOM    594  O   ARG A 288     -17.854  24.476 -20.846  1.00 53.81           O  
ATOM    595  N   SER A 289     -18.220  23.796 -22.957  1.00 57.70           N  
ATOM    596  CA  SER A 289     -17.760  22.417 -22.748  1.00 58.13           C  
ATOM    597  CB  SER A 289     -17.874  21.634 -24.051  1.00 58.95           C  
ATOM    598  OG  SER A 289     -17.704  20.258 -23.804  1.00 64.25           O  
ATOM    599  C   SER A 289     -16.330  22.338 -22.247  1.00 57.80           C  
ATOM    600  O   SER A 289     -16.040  21.613 -21.304  1.00 62.17           O  
ATOM    601  N   VAL A 290     -15.444  23.092 -22.890  1.00 58.77           N  
ATOM    602  CA  VAL A 290     -14.023  23.160 -22.503  1.00 60.75           C  
ATOM    603  CB  VAL A 290     -13.220  24.068 -23.490  1.00 64.52           C  
ATOM    604  CG1 VAL A 290     -11.810  24.361 -22.982  1.00 63.18           C  
ATOM    605  CG2 VAL A 290     -13.149  23.437 -24.870  1.00 63.18           C  
ATOM    606  C   VAL A 290     -13.827  23.659 -21.072  1.00 52.87           C  
ATOM    607  O   VAL A 290     -12.911  23.233 -20.390  1.00 56.68           O  
ATOM    608  N   GLU A 291     -14.654  24.606 -20.655  1.00 49.22           N  
ATOM    609  CA  GLU A 291     -14.574  25.152 -19.316  1.00 53.26           C  
ATOM    610  CB  GLU A 291     -15.342  26.468 -19.225  1.00 56.27           C  
ATOM    611  CG  GLU A 291     -14.783  27.550 -20.130  1.00 58.70           C  
ATOM    612  CD  GLU A 291     -15.383  28.928 -19.884  1.00 63.82           C  
ATOM    613  OE1 GLU A 291     -14.646  29.937 -20.021  1.00 65.22           O  
ATOM    614  OE2 GLU A 291     -16.591  29.005 -19.573  1.00 68.86           O  
ATOM    615  C   GLU A 291     -15.076  24.135 -18.294  1.00 52.43           C  
ATOM    616  O   GLU A 291     -14.531  24.029 -17.187  1.00 44.59           O  
ATOM    617  N   ALA A 292     -16.091  23.374 -18.695  1.00 52.49           N  
ATOM    618  CA  ALA A 292     -16.625  22.303 -17.876  1.00 52.27           C  
ATOM    619  CB  ALA A 292     -17.840  21.670 -18.540  1.00 50.98           C  
ATOM    620  C   ALA A 292     -15.540  21.277 -17.591  1.00 55.08           C  
ATOM    621  O   ALA A 292     -15.370  20.857 -16.434  1.00 60.30           O  
ATOM    622  N   VAL A 293     -14.756  20.928 -18.612  1.00 54.36           N  
ATOM    623  CA  VAL A 293     -13.648  19.980 -18.423  1.00 52.60           C  
ATOM    624  CB  VAL A 293     -12.955  19.607 -19.746  1.00 53.91           C  
ATOM    625  CG1 VAL A 293     -11.708  18.760 -19.497  1.00 53.63           C  
ATOM    626  CG2 VAL A 293     -13.901  18.864 -20.677  1.00 50.93           C  
ATOM    627  C   VAL A 293     -12.613  20.555 -17.474  1.00 53.43           C  
ATOM    628  O   VAL A 293     -12.072  19.836 -16.655  1.00 54.63           O  
ATOM    629  N   GLN A 294     -12.324  21.849 -17.596  1.00 56.82           N  
ATOM    630  CA  GLN A 294     -11.431  22.516 -16.639  1.00 58.99           C  
ATOM    631  CB  GLN A 294     -11.228  23.986 -16.995  1.00 62.69           C  
ATOM    632  CG  GLN A 294     -10.571  24.259 -18.341  1.00 66.42           C  
ATOM    633  CD  GLN A 294     -10.797  25.679 -18.855  1.00 71.80           C  
ATOM    634  OE1 GLN A 294     -11.481  26.487 -18.232  1.00 79.35           O  
ATOM    635  NE2 GLN A 294     -10.206  25.992 -19.995  1.00 78.91           N  
ATOM    636  C   GLN A 294     -11.983  22.409 -15.219  1.00 54.74           C  
ATOM    637  O   GLN A 294     -11.235  22.196 -14.286  1.00 54.15           O  
ATOM    638  N   GLU A 295     -13.301  22.541 -15.081  1.00 53.17           N  
ATOM    639  CA  GLU A 295     -13.959  22.494 -13.779  1.00 52.01           C  
ATOM    640  CB  GLU A 295     -15.352  23.086 -13.871  1.00 51.90           C  
ATOM    641  CG  GLU A 295     -15.378  24.599 -14.073  1.00 51.87           C  
ATOM    642  CD  GLU A 295     -16.658  25.099 -14.730  1.00 53.67           C  
ATOM    643  OE1 GLU A 295     -17.576  24.285 -15.006  1.00 54.26           O  
ATOM    644  OE2 GLU A 295     -16.747  26.316 -14.984  1.00 58.13           O  
ATOM    645  C   GLU A 295     -14.036  21.094 -13.176  1.00 55.99           C  
ATOM    646  O   GLU A 295     -13.807  20.919 -11.965  1.00 49.38           O  
ATOM    647  N   ILE A 296     -14.370  20.112 -14.017  1.00 55.20           N  
ATOM    648  CA  ILE A 296     -14.425  18.711 -13.598  1.00 54.16           C  
ATOM    649  CB  ILE A 296     -14.979  17.791 -14.720  1.00 53.91           C  
ATOM    650  CG1 ILE A 296     -16.427  18.158 -15.066  1.00 53.97           C  
ATOM    651  CD1 ILE A 296     -16.867  17.713 -16.445  1.00 55.79           C  
ATOM    652  CG2 ILE A 296     -14.934  16.324 -14.303  1.00 50.24           C  
ATOM    653  C   ILE A 296     -13.029  18.249 -13.168  1.00 57.24           C  
ATOM    654  O   ILE A 296     -12.888  17.551 -12.159  1.00 61.98           O  
ATOM    655  N   THR A 297     -12.011  18.657 -13.932  1.00 60.10           N  
ATOM    656  CA  THR A 297     -10.613  18.309 -13.654  1.00 58.14           C  
ATOM    657  CB  THR A 297      -9.675  18.797 -14.785  1.00 57.41           C  
ATOM    658  OG1 THR A 297      -9.990  18.094 -15.989  1.00 56.72           O  
ATOM    659  CG2 THR A 297      -8.203  18.523 -14.467  1.00 57.91           C  
ATOM    660  C   THR A 297     -10.180  18.835 -12.291  1.00 54.96           C  
ATOM    661  O   THR A 297      -9.549  18.117 -11.552  1.00 56.60           O  
ATOM    662  N   GLU A 298     -10.544  20.071 -11.969  1.00 57.84           N  
ATOM    663  CA  GLU A 298     -10.245  20.679 -10.658  1.00 61.80           C  
ATOM    664  CB  GLU A 298     -10.688  22.136 -10.634  1.00 64.98           C  
ATOM    665  CG  GLU A 298      -9.708  23.060 -11.318  1.00 71.43           C  
ATOM    666  CD  GLU A 298      -8.527  23.385 -10.421  1.00 81.07           C  
ATOM    667  OE1 GLU A 298      -8.743  24.193  -9.485  1.00 82.10           O  
ATOM    668  OE2 GLU A 298      -7.406  22.833 -10.647  1.00 75.29           O  
ATOM    669  C   GLU A 298     -10.908  19.967  -9.506  1.00 61.57           C  
ATOM    670  O   GLU A 298     -10.296  19.761  -8.467  1.00 63.31           O  
ATOM    671  N   TYR A 299     -12.175  19.623  -9.694  1.00 60.06           N  
ATOM    672  CA  TYR A 299     -12.922  18.834  -8.730  1.00 57.96           C  
ATOM    673  CB  TYR A 299     -14.370  18.676  -9.203  1.00 57.49           C  
ATOM    674  CG  TYR A 299     -15.240  17.930  -8.213  1.00 52.71           C  
ATOM    675  CD1 TYR A 299     -15.523  18.473  -6.960  1.00 53.05           C  
ATOM    676  CE1 TYR A 299     -16.308  17.801  -6.046  1.00 53.87           C  
ATOM    677  CZ  TYR A 299     -16.829  16.562  -6.390  1.00 55.57           C  
ATOM    678  OH  TYR A 299     -17.605  15.852  -5.522  1.00 60.20           O  
ATOM    679  CE2 TYR A 299     -16.549  15.995  -7.614  1.00 54.32           C  
ATOM    680  CD2 TYR A 299     -15.764  16.685  -8.523  1.00 53.22           C  
ATOM    681  C   TYR A 299     -12.296  17.445  -8.482  1.00 57.24           C  
ATOM    682  O   TYR A 299     -12.103  17.053  -7.332  1.00 53.91           O  
ATOM    683  N   ALA A 300     -12.004  16.717  -9.566  1.00 55.79           N  
ATOM    684  CA  ALA A 300     -11.269  15.423  -9.522  1.00 54.96           C  
ATOM    685  CB  ALA A 300     -10.863  14.997 -10.919  1.00 52.41           C  
ATOM    686  C   ALA A 300     -10.036  15.463  -8.619  1.00 56.89           C  
ATOM    687  O   ALA A 300      -9.896  14.627  -7.715  1.00 57.25           O  
ATOM    688  N   LYS A 301      -9.179  16.464  -8.840  1.00 61.71           N  
ATOM    689  CA  LYS A 301      -8.003  16.729  -7.987  1.00 66.42           C  
ATOM    690  CB  LYS A 301      -7.354  18.064  -8.332  1.00 74.84           C  
ATOM    691  CG  LYS A 301      -6.729  18.135  -9.718  1.00 82.02           C  
ATOM    692  CD  LYS A 301      -5.767  19.310  -9.813  1.00 85.99           C  
ATOM    693  CE  LYS A 301      -5.888  20.032 -11.134  1.00 93.02           C  
ATOM    694  NZ  LYS A 301      -5.055  21.260 -11.102  1.00 98.55           N  
ATOM    695  C   LYS A 301      -8.296  16.725  -6.493  1.00 65.02           C  
ATOM    696  O   LYS A 301      -7.489  16.242  -5.705  1.00 78.65           O  
ATOM    697  N   SER A 302      -9.455  17.243  -6.116  1.00 62.14           N  
ATOM    698  CA  SER A 302      -9.877  17.299  -4.716  1.00 60.24           C  
ATOM    699  CB  SER A 302     -10.942  18.374  -4.552  1.00 65.11           C  
ATOM    700  OG  SER A 302     -12.139  17.969  -5.181  1.00 67.71           O  
ATOM    701  C   SER A 302     -10.451  16.016  -4.144  1.00 57.72           C  
ATOM    702  O   SER A 302     -10.636  15.935  -2.919  1.00 52.91           O  
ATOM    703  N   ILE A 303     -10.779  15.041  -4.995  1.00 53.14           N  
ATOM    704  CA  ILE A 303     -11.320  13.782  -4.491  1.00 56.58           C  
ATOM    705  CB  ILE A 303     -11.929  12.882  -5.591  1.00 56.86           C  
ATOM    706  CG1 ILE A 303     -13.025  13.629  -6.356  1.00 55.09           C  
ATOM    707  CD1 ILE A 303     -13.496  12.905  -7.599  1.00 54.83           C  
ATOM    708  CG2 ILE A 303     -12.532  11.618  -4.966  1.00 54.95           C  
ATOM    709  C   ILE A 303     -10.158  13.070  -3.797  1.00 59.45           C  
ATOM    710  O   ILE A 303      -9.145  12.792  -4.440  1.00 54.80           O  
ATOM    711  N   PRO A 304     -10.288  12.785  -2.484  1.00 68.73           N  
ATOM    712  CA  PRO A 304      -9.155  12.209  -1.738  1.00 70.55           C  
ATOM    713  CB  PRO A 304      -9.795  11.780  -0.427  1.00 72.13           C  
ATOM    714  CG  PRO A 304     -10.861  12.811  -0.218  1.00 73.46           C  
ATOM    715  CD  PRO A 304     -11.437  13.034  -1.590  1.00 69.30           C  
ATOM    716  C   PRO A 304      -8.472  11.030  -2.418  1.00 71.34           C  
ATOM    717  O   PRO A 304      -9.122  10.058  -2.761  1.00 82.32           O  
ATOM    718  N   GLY A 305      -7.172  11.167  -2.655  1.00 76.02           N  
ATOM    719  CA  GLY A 305      -6.359  10.121  -3.249  1.00 73.66           C  
ATOM    720  C   GLY A 305      -6.437   9.991  -4.758  1.00 79.28           C  
ATOM    721  O   GLY A 305      -5.861   9.058  -5.312  1.00 89.49           O  
ATOM    722  N   PHE A 306      -7.134  10.900  -5.438  1.00 75.49           N  
ATOM    723  CA  PHE A 306      -7.170  10.871  -6.900  1.00 69.36           C  
ATOM    724  CB  PHE A 306      -8.303  11.762  -7.466  1.00 61.37           C  
ATOM    725  CG  PHE A 306      -8.242  11.947  -8.977  1.00 54.30           C  
ATOM    726  CD1 PHE A 306      -8.885  11.056  -9.827  1.00 51.72           C  
ATOM    727  CE1 PHE A 306      -8.830  11.207 -11.210  1.00 51.32           C  
ATOM    728  CZ  PHE A 306      -8.115  12.260 -11.761  1.00 52.09           C  
ATOM    729  CE2 PHE A 306      -7.445  13.149 -10.921  1.00 53.27           C  
ATOM    730  CD2 PHE A 306      -7.507  12.990  -9.544  1.00 50.84           C  
ATOM    731  C   PHE A 306      -5.794  11.280  -7.479  1.00 71.97           C  
ATOM    732  O   PHE A 306      -5.322  10.677  -8.457  1.00 64.31           O  
ATOM    733  N   VAL A 307      -5.182  12.317  -6.901  1.00 73.87           N  
ATOM    734  CA  VAL A 307      -3.891  12.828  -7.404  1.00 81.53           C  
ATOM    735  CB  VAL A 307      -3.523  14.227  -6.853  1.00 81.84           C  
ATOM    736  CG1 VAL A 307      -4.578  15.248  -7.253  1.00 79.94           C  
ATOM    737  CG2 VAL A 307      -3.296  14.214  -5.342  1.00 79.01           C  
ATOM    738  C   VAL A 307      -2.742  11.839  -7.140  1.00 87.61           C  
ATOM    739  O   VAL A 307      -1.800  11.736  -7.944  1.00 81.32           O  
ATOM    740  N   ASN A 308      -2.840  11.108  -6.023  1.00 85.51           N  
ATOM    741  CA  ASN A 308      -1.899  10.017  -5.705  1.00 79.69           C  
ATOM    742  CB  ASN A 308      -2.168   9.467  -4.316  1.00 75.64           C  
ATOM    743  CG  ASN A 308      -1.934  10.493  -3.232  1.00 83.60           C  
ATOM    744  OD1 ASN A 308      -1.221  11.477  -3.437  1.00 78.30           O  
ATOM    745  ND2 ASN A 308      -2.536  10.269  -2.062  1.00 87.83           N  
ATOM    746  C   ASN A 308      -1.900   8.864  -6.705  1.00 76.89           C  
ATOM    747  O   ASN A 308      -0.919   8.132  -6.803  1.00 84.28           O  
ATOM    748  N   LEU A 309      -2.995   8.691  -7.434  1.00 75.15           N  
ATOM    749  CA  LEU A 309      -3.017   7.747  -8.542  1.00 80.92           C  
ATOM    750  CB  LEU A 309      -4.381   7.720  -9.249  1.00 81.55           C  
ATOM    751  CG  LEU A 309      -5.631   7.355  -8.445  1.00 81.50           C  
ATOM    752  CD1 LEU A 309      -6.837   7.381  -9.378  1.00 76.78           C  
ATOM    753  CD2 LEU A 309      -5.499   5.996  -7.761  1.00 81.34           C  
ATOM    754  C   LEU A 309      -1.955   8.087  -9.569  1.00 76.01           C  
ATOM    755  O   LEU A 309      -1.399   9.186  -9.592  1.00 78.42           O  
ATOM    756  N   ASP A 310      -1.694   7.113 -10.418  1.00 75.68           N  
ATOM    757  CA  ASP A 310      -0.796   7.287 -11.524  1.00 80.48           C  
ATOM    758  CB  ASP A 310      -0.662   5.958 -12.279  1.00 84.12           C  
ATOM    759  CG  ASP A 310       0.457   5.967 -13.291  1.00 87.22           C  
ATOM    760  OD1 ASP A 310       1.482   6.629 -13.042  1.00 93.73           O  
ATOM    761  OD2 ASP A 310       0.313   5.300 -14.329  1.00 86.69           O  
ATOM    762  C   ASP A 310      -1.377   8.361 -12.433  1.00 79.00           C  
ATOM    763  O   ASP A 310      -2.538   8.268 -12.828  1.00 82.97           O  
ATOM    764  N   LEU A 311      -0.579   9.377 -12.757  1.00 78.49           N  
ATOM    765  CA  LEU A 311      -0.990  10.436 -13.693  1.00 82.18           C  
ATOM    766  CB  LEU A 311       0.159  11.429 -13.936  1.00 87.10           C  
ATOM    767  CG  LEU A 311      -0.174  12.795 -14.579  1.00 96.38           C  
ATOM    768  CD1 LEU A 311      -0.812  13.741 -13.569  1.00 98.50           C  
ATOM    769  CD2 LEU A 311       1.053  13.467 -15.193  1.00 94.38           C  
ATOM    770  C   LEU A 311      -1.544   9.914 -15.041  1.00 78.89           C  
ATOM    771  O   LEU A 311      -2.376  10.567 -15.646  1.00 84.95           O  
ATOM    772  N   ASN A 312      -1.104   8.749 -15.501  1.00 79.08           N  
ATOM    773  CA  ASN A 312      -1.673   8.154 -16.729  1.00 83.15           C  
ATOM    774  CB  ASN A 312      -0.798   7.003 -17.259  1.00 88.41           C  
ATOM    775  CG  ASN A 312       0.354   7.488 -18.114  1.00 88.05           C  
ATOM    776  OD1 ASN A 312       0.353   7.295 -19.330  1.00 92.98           O  
ATOM    777  ND2 ASN A 312       1.345   8.113 -17.486  1.00 84.12           N  
ATOM    778  C   ASN A 312      -3.100   7.651 -16.525  1.00 80.31           C  
ATOM    779  O   ASN A 312      -3.902   7.609 -17.461  1.00 68.80           O  
ATOM    780  N   ASP A 313      -3.394   7.238 -15.296  1.00 83.32           N  
ATOM    781  CA  ASP A 313      -4.746   6.836 -14.904  1.00 79.11           C  
ATOM    782  CB  ASP A 313      -4.669   5.858 -13.731  1.00 77.49           C  
ATOM    783  CG  ASP A 313      -4.245   4.465 -14.173  1.00 75.30           C  
ATOM    784  OD1 ASP A 313      -4.103   4.255 -15.422  1.00 65.37           O  
ATOM    785  OD2 ASP A 313      -4.092   3.586 -13.277  1.00 62.42           O  
ATOM    786  C   ASP A 313      -5.657   8.049 -14.613  1.00 73.96           C  
ATOM    787  O   ASP A 313      -6.763   8.137 -15.163  1.00 63.70           O  
ATOM    788  N   GLN A 314      -5.173   8.993 -13.803  1.00 63.68           N  
ATOM    789  CA  GLN A 314      -5.818  10.303 -13.682  1.00 63.51           C  
ATOM    790  CB  GLN A 314      -4.844  11.358 -13.160  1.00 57.49           C  
ATOM    791  CG  GLN A 314      -4.467  11.192 -11.707  1.00 60.10           C  
ATOM    792  CD  GLN A 314      -3.611  12.340 -11.184  1.00 69.69           C  
ATOM    793  OE1 GLN A 314      -3.830  13.513 -11.517  1.00 67.92           O  
ATOM    794  NE2 GLN A 314      -2.635  12.011 -10.344  1.00 74.02           N  
ATOM    795  C   GLN A 314      -6.372  10.754 -15.043  1.00 63.58           C  
ATOM    796  O   GLN A 314      -7.547  11.098 -15.158  1.00 68.26           O  
ATOM    797  N   VAL A 315      -5.514  10.719 -16.063  1.00 60.11           N  
ATOM    798  CA  VAL A 315      -5.885  11.097 -17.430  1.00 60.43           C  
ATOM    799  CB  VAL A 315      -4.637  11.191 -18.363  1.00 61.66           C  
ATOM    800  CG1 VAL A 315      -5.003  11.343 -19.849  1.00 58.50           C  
ATOM    801  CG2 VAL A 315      -3.775  12.371 -17.945  1.00 62.38           C  
ATOM    802  C   VAL A 315      -6.951  10.179 -18.017  1.00 59.10           C  
ATOM    803  O   VAL A 315      -7.916  10.657 -18.592  1.00 63.27           O  
ATOM    804  N   THR A 316      -6.772   8.874 -17.886  1.00 65.73           N  
ATOM    805  CA  THR A 316      -7.758   7.902 -18.384  1.00 72.89           C  
ATOM    806  CB  THR A 316      -7.307   6.475 -18.062  1.00 74.79           C  
ATOM    807  OG1 THR A 316      -5.950   6.309 -18.483  1.00 79.15           O  
ATOM    808  CG2 THR A 316      -8.216   5.438 -18.764  1.00 78.10           C  
ATOM    809  C   THR A 316      -9.167   8.097 -17.798  1.00 68.91           C  
ATOM    810  O   THR A 316     -10.174   8.074 -18.525  1.00 69.53           O  
ATOM    811  N   LEU A 317      -9.209   8.252 -16.480  1.00 63.09           N  
ATOM    812  CA  LEU A 317     -10.450   8.467 -15.738  1.00 63.93           C  
ATOM    813  CB  LEU A 317     -10.137   8.650 -14.252  1.00 57.53           C  
ATOM    814  CG  LEU A 317      -9.597   7.394 -13.550  1.00 56.23           C  
ATOM    815  CD1 LEU A 317      -9.300   7.724 -12.099  1.00 54.20           C  
ATOM    816  CD2 LEU A 317     -10.525   6.178 -13.652  1.00 54.99           C  
ATOM    817  C   LEU A 317     -11.208   9.682 -16.275  1.00 65.93           C  
ATOM    818  O   LEU A 317     -12.372   9.565 -16.713  1.00 58.02           O  
ATOM    819  N   LEU A 318     -10.522  10.827 -16.278  1.00 59.71           N  
ATOM    820  CA  LEU A 318     -11.089  12.065 -16.791  1.00 60.28           C  
ATOM    821  CB  LEU A 318     -10.074  13.188 -16.667  1.00 58.59           C  
ATOM    822  CG  LEU A 318      -9.952  13.683 -15.230  1.00 59.35           C  
ATOM    823  CD1 LEU A 318      -8.689  14.481 -15.059  1.00 64.64           C  
ATOM    824  CD2 LEU A 318     -11.131  14.539 -14.821  1.00 63.14           C  
ATOM    825  C   LEU A 318     -11.563  11.941 -18.231  1.00 60.79           C  
ATOM    826  O   LEU A 318     -12.677  12.321 -18.559  1.00 64.48           O  
ATOM    827  N   LYS A 319     -10.719  11.355 -19.061  1.00 63.21           N  
ATOM    828  CA  LYS A 319     -10.979  11.177 -20.481  1.00 66.01           C  
ATOM    829  CB  LYS A 319      -9.824  10.366 -21.069  1.00 80.60           C  
ATOM    830  CG  LYS A 319      -9.812  10.176 -22.571  1.00 85.79           C  
ATOM    831  CD  LYS A 319      -8.476   9.558 -22.974  1.00 90.22           C  
ATOM    832  CE  LYS A 319      -8.470   9.057 -24.405  1.00 94.91           C  
ATOM    833  NZ  LYS A 319      -8.902  10.110 -25.365  1.00101.13           N  
ATOM    834  C   LYS A 319     -12.315  10.502 -20.733  1.00 62.47           C  
ATOM    835  O   LYS A 319     -13.121  10.989 -21.510  1.00 66.82           O  
ATOM    836  N   TYR A 320     -12.558   9.389 -20.052  1.00 65.65           N  
ATOM    837  CA  TYR A 320     -13.874   8.696 -20.104  1.00 66.46           C  
ATOM    838  CB  TYR A 320     -13.704   7.210 -19.745  1.00 67.15           C  
ATOM    839  CG  TYR A 320     -13.121   6.373 -20.855  1.00 71.32           C  
ATOM    840  CD1 TYR A 320     -13.949   5.834 -21.831  1.00 78.39           C  
ATOM    841  CE1 TYR A 320     -13.437   5.062 -22.865  1.00 85.56           C  
ATOM    842  CZ  TYR A 320     -12.071   4.832 -22.940  1.00 89.13           C  
ATOM    843  OH  TYR A 320     -11.588   4.072 -23.987  1.00 93.62           O  
ATOM    844  CE2 TYR A 320     -11.220   5.355 -21.972  1.00 81.02           C  
ATOM    845  CD2 TYR A 320     -11.746   6.119 -20.936  1.00 72.66           C  
ATOM    846  C   TYR A 320     -14.958   9.326 -19.201  1.00 64.37           C  
ATOM    847  O   TYR A 320     -16.146   9.231 -19.495  1.00 63.70           O  
ATOM    848  N   GLY A 321     -14.544   9.940 -18.094  1.00 63.43           N  
ATOM    849  CA  GLY A 321     -15.478  10.485 -17.097  1.00 65.10           C  
ATOM    850  C   GLY A 321     -16.264  11.730 -17.510  1.00 67.23           C  
ATOM    851  O   GLY A 321     -17.467  11.810 -17.278  1.00 61.98           O  
ATOM    852  N   VAL A 322     -15.585  12.691 -18.131  1.00 64.94           N  
ATOM    853  CA  VAL A 322     -16.144  14.038 -18.329  1.00 65.89           C  
ATOM    854  CB  VAL A 322     -15.139  15.019 -18.975  1.00 66.14           C  
ATOM    855  CG1 VAL A 322     -13.993  15.310 -18.023  1.00 65.00           C  
ATOM    856  CG2 VAL A 322     -14.647  14.518 -20.329  1.00 73.48           C  
ATOM    857  C   VAL A 322     -17.484  14.129 -19.073  1.00 62.14           C  
ATOM    858  O   VAL A 322     -18.354  14.917 -18.696  1.00 59.11           O  
ATOM    859  N   HIS A 323     -17.659  13.339 -20.113  1.00 61.52           N  
ATOM    860  CA  HIS A 323     -18.920  13.371 -20.879  1.00 67.34           C  
ATOM    861  CB  HIS A 323     -18.781  12.575 -22.173  1.00 74.85           C  
ATOM    862  CG  HIS A 323     -17.787  13.178 -23.105  1.00 89.32           C  
ATOM    863  ND1 HIS A 323     -16.710  12.486 -23.614  1.00 95.11           N  
ATOM    864  CE1 HIS A 323     -15.992  13.301 -24.369  1.00103.01           C  
ATOM    865  NE2 HIS A 323     -16.552  14.499 -24.346  1.00 98.22           N  
ATOM    866  CD2 HIS A 323     -17.669  14.450 -23.552  1.00 94.79           C  
ATOM    867  C   HIS A 323     -20.112  12.879 -20.090  1.00 61.85           C  
ATOM    868  O   HIS A 323     -21.222  13.376 -20.259  1.00 62.88           O  
ATOM    869  N   GLU A 324     -19.860  11.892 -19.238  1.00 60.98           N  
ATOM    870  CA  GLU A 324     -20.849  11.390 -18.316  1.00 58.62           C  
ATOM    871  CB  GLU A 324     -20.337  10.100 -17.666  1.00 63.18           C  
ATOM    872  CG  GLU A 324     -20.255   8.946 -18.667  1.00 65.73           C  
ATOM    873  CD  GLU A 324     -19.643   7.670 -18.115  1.00 68.67           C  
ATOM    874  OE1 GLU A 324     -19.447   7.553 -16.886  1.00 68.32           O  
ATOM    875  OE2 GLU A 324     -19.327   6.774 -18.926  1.00 66.14           O  
ATOM    876  C   GLU A 324     -21.231  12.468 -17.302  1.00 53.19           C  
ATOM    877  O   GLU A 324     -22.406  12.667 -17.020  1.00 58.95           O  
ATOM    878  N   ILE A 325     -20.246  13.198 -16.809  1.00 46.02           N  
ATOM    879  CA  ILE A 325     -20.470  14.296 -15.869  1.00 47.76           C  
ATOM    880  CB  ILE A 325     -19.157  14.614 -15.136  1.00 45.34           C  
ATOM    881  CG1 ILE A 325     -18.778  13.415 -14.294  1.00 48.84           C  
ATOM    882  CD1 ILE A 325     -17.321  13.355 -13.952  1.00 51.07           C  
ATOM    883  CG2 ILE A 325     -19.257  15.840 -14.232  1.00 45.31           C  
ATOM    884  C   ILE A 325     -21.051  15.555 -16.540  1.00 53.08           C  
ATOM    885  O   ILE A 325     -21.764  16.321 -15.910  1.00 50.73           O  
ATOM    886  N   ILE A 326     -20.731  15.776 -17.806  1.00 58.29           N  
ATOM    887  CA  ILE A 326     -21.228  16.941 -18.539  1.00 59.55           C  
ATOM    888  CB  ILE A 326     -20.503  17.081 -19.904  1.00 65.52           C  
ATOM    889  CG1 ILE A 326     -19.169  17.811 -19.709  1.00 66.69           C  
ATOM    890  CD1 ILE A 326     -18.163  17.550 -20.813  1.00 73.83           C  
ATOM    891  CG2 ILE A 326     -21.345  17.824 -20.933  1.00 66.33           C  
ATOM    892  C   ILE A 326     -22.728  16.796 -18.703  1.00 55.32           C  
ATOM    893  O   ILE A 326     -23.476  17.721 -18.469  1.00 54.88           O  
ATOM    894  N   TYR A 327     -23.138  15.622 -19.144  1.00 55.65           N  
ATOM    895  CA  TYR A 327     -24.535  15.211 -19.114  1.00 54.24           C  
ATOM    896  CB  TYR A 327     -24.617  13.741 -19.482  1.00 58.65           C  
ATOM    897  CG  TYR A 327     -24.828  13.443 -20.940  1.00 65.89           C  
ATOM    898  CD1 TYR A 327     -23.810  13.666 -21.878  1.00 74.07           C  
ATOM    899  CE1 TYR A 327     -23.999  13.367 -23.221  1.00 74.94           C  
ATOM    900  CZ  TYR A 327     -25.216  12.828 -23.643  1.00 72.58           C  
ATOM    901  OH  TYR A 327     -25.400  12.554 -24.979  1.00 72.95           O  
ATOM    902  CE2 TYR A 327     -26.238  12.595 -22.726  1.00 67.42           C  
ATOM    903  CD2 TYR A 327     -26.038  12.885 -21.389  1.00 63.40           C  
ATOM    904  C   TYR A 327     -25.201  15.405 -17.735  1.00 54.71           C  
ATOM    905  O   TYR A 327     -26.335  15.854 -17.640  1.00 53.38           O  
ATOM    906  N   THR A 328     -24.502  15.031 -16.667  1.00 55.18           N  
ATOM    907  CA  THR A 328     -25.016  15.228 -15.312  1.00 53.99           C  
ATOM    908  CB  THR A 328     -24.097  14.591 -14.251  1.00 52.80           C  
ATOM    909  OG1 THR A 328     -24.035  13.167 -14.445  1.00 45.77           O  
ATOM    910  CG2 THR A 328     -24.623  14.840 -12.877  1.00 56.42           C  
ATOM    911  C   THR A 328     -25.219  16.711 -15.048  1.00 55.23           C  
ATOM    912  O   THR A 328     -26.299  17.127 -14.629  1.00 58.37           O  
ATOM    913  N   MET A 329     -24.185  17.492 -15.331  1.00 57.67           N  
ATOM    914  CA  MET A 329     -24.188  18.942 -15.152  1.00 58.29           C  
ATOM    915  CB  MET A 329     -22.848  19.532 -15.591  1.00 66.09           C  
ATOM    916  CG  MET A 329     -21.669  19.304 -14.649  1.00 72.41           C  
ATOM    917  SD  MET A 329     -20.109  19.731 -15.483  1.00 72.07           S  
ATOM    918  CE  MET A 329     -20.273  21.508 -15.617  1.00 69.29           C  
ATOM    919  C   MET A 329     -25.287  19.630 -15.963  1.00 57.32           C  
ATOM    920  O   MET A 329     -26.075  20.392 -15.423  1.00 58.00           O  
ATOM    921  N   LEU A 330     -25.322  19.372 -17.262  1.00 52.84           N  
ATOM    922  CA  LEU A 330     -26.401  19.876 -18.114  1.00 52.72           C  
ATOM    923  CB  LEU A 330     -26.373  19.241 -19.511  1.00 50.83           C  
ATOM    924  CG  LEU A 330     -25.370  19.800 -20.491  1.00 49.77           C  
ATOM    925  CD1 LEU A 330     -25.378  18.953 -21.745  1.00 52.46           C  
ATOM    926  CD2 LEU A 330     -25.693  21.233 -20.842  1.00 52.64           C  
ATOM    927  C   LEU A 330     -27.778  19.633 -17.520  1.00 50.83           C  
ATOM    928  O   LEU A 330     -28.609  20.520 -17.531  1.00 52.64           O  
ATOM    929  N   ALA A 331     -28.028  18.446 -16.993  1.00 51.60           N  
ATOM    930  CA  ALA A 331     -29.349  18.164 -16.427  1.00 50.88           C  
ATOM    931  CB  ALA A 331     -29.427  16.742 -15.925  1.00 50.86           C  
ATOM    932  C   ALA A 331     -29.736  19.165 -15.332  1.00 48.57           C  
ATOM    933  O   ALA A 331     -30.855  19.670 -15.331  1.00 49.26           O  
ATOM    934  N   SER A 332     -28.811  19.490 -14.438  1.00 48.08           N  
ATOM    935  CA  SER A 332     -29.024  20.593 -13.493  1.00 49.41           C  
ATOM    936  CB  SER A 332     -27.740  20.865 -12.687  1.00 48.18           C  
ATOM    937  OG  SER A 332     -27.418  19.747 -11.885  1.00 50.71           O  
ATOM    938  C   SER A 332     -29.545  21.900 -14.175  1.00 49.05           C  
ATOM    939  O   SER A 332     -30.396  22.605 -13.608  1.00 50.33           O  
ATOM    940  N   LEU A 333     -29.034  22.192 -15.373  1.00 45.44           N  
ATOM    941  CA  LEU A 333     -29.408  23.364 -16.174  1.00 47.96           C  
ATOM    942  CB  LEU A 333     -28.236  23.799 -17.050  1.00 52.10           C  
ATOM    943  CG  LEU A 333     -26.892  24.006 -16.345  1.00 56.55           C  
ATOM    944  CD1 LEU A 333     -25.856  24.476 -17.355  1.00 55.95           C  
ATOM    945  CD2 LEU A 333     -26.998  24.970 -15.173  1.00 56.30           C  
ATOM    946  C   LEU A 333     -30.608  23.225 -17.110  1.00 49.80           C  
ATOM    947  O   LEU A 333     -31.011  24.211 -17.720  1.00 50.67           O  
ATOM    948  N   MET A 334     -31.185  22.031 -17.211  1.00 52.28           N  
ATOM    949  CA  MET A 334     -32.292  21.772 -18.118  1.00 51.98           C  
ATOM    950  CB  MET A 334     -32.007  20.545 -18.951  1.00 50.92           C  
ATOM    951  CG  MET A 334     -30.969  20.773 -19.998  1.00 54.51           C  
ATOM    952  SD  MET A 334     -30.507  19.181 -20.685  1.00 53.91           S  
ATOM    953  CE  MET A 334     -29.650  19.716 -22.163  1.00 55.99           C  
ATOM    954  C   MET A 334     -33.623  21.520 -17.431  1.00 57.08           C  
ATOM    955  O   MET A 334     -33.693  21.043 -16.290  1.00 51.82           O  
ATOM    956  N   ASN A 335     -34.675  21.820 -18.184  1.00 60.24           N  
ATOM    957  CA  ASN A 335     -36.021  21.351 -17.919  1.00 57.31           C  
ATOM    958  CB  ASN A 335     -36.892  22.488 -17.387  1.00 60.78           C  
ATOM    959  CG  ASN A 335     -37.241  23.544 -18.438  1.00 62.23           C  
ATOM    960  OD1 ASN A 335     -37.046  23.374 -19.641  1.00 63.93           O  
ATOM    961  ND2 ASN A 335     -37.764  24.659 -17.963  1.00 64.93           N  
ATOM    962  C   ASN A 335     -36.534  20.771 -19.234  1.00 61.97           C  
ATOM    963  O   ASN A 335     -35.777  20.724 -20.215  1.00 58.50           O  
ATOM    964  N   LYS A 336     -37.804  20.356 -19.264  1.00 68.14           N  
ATOM    965  CA  LYS A 336     -38.390  19.728 -20.457  1.00 68.32           C  
ATOM    966  CB  LYS A 336     -39.818  19.245 -20.170  1.00 79.05           C  
ATOM    967  CG  LYS A 336     -40.851  20.314 -19.853  1.00 90.07           C  
ATOM    968  CD  LYS A 336     -42.203  19.671 -19.570  1.00102.35           C  
ATOM    969  CE  LYS A 336     -43.265  20.709 -19.224  1.00117.48           C  
ATOM    970  NZ  LYS A 336     -44.601  20.095 -18.966  1.00126.90           N  
ATOM    971  C   LYS A 336     -38.341  20.584 -21.741  1.00 64.33           C  
ATOM    972  O   LYS A 336     -38.254  20.048 -22.841  1.00 59.90           O  
ATOM    973  N   ASP A 337     -38.347  21.904 -21.596  1.00 62.33           N  
ATOM    974  CA  ASP A 337     -38.423  22.823 -22.742  1.00 64.52           C  
ATOM    975  CB  ASP A 337     -39.509  23.860 -22.470  1.00 64.90           C  
ATOM    976  CG  ASP A 337     -40.847  23.215 -22.196  1.00 66.71           C  
ATOM    977  OD1 ASP A 337     -41.313  22.398 -23.034  1.00 67.05           O  
ATOM    978  OD2 ASP A 337     -41.406  23.499 -21.122  1.00 68.53           O  
ATOM    979  C   ASP A 337     -37.154  23.545 -23.161  1.00 62.99           C  
ATOM    980  O   ASP A 337     -37.082  24.017 -24.289  1.00 66.85           O  
ATOM    981  N   GLY A 338     -36.172  23.673 -22.278  1.00 66.41           N  
ATOM    982  CA  GLY A 338     -34.917  24.366 -22.632  1.00 62.85           C  
ATOM    983  C   GLY A 338     -33.790  24.224 -21.620  1.00 56.00           C  
ATOM    984  O   GLY A 338     -33.917  23.482 -20.649  1.00 52.24           O  
ATOM    985  N   VAL A 339     -32.696  24.944 -21.884  1.00 51.93           N  
ATOM    986  CA  VAL A 339     -31.468  24.910 -21.084  1.00 52.18           C  
ATOM    987  CB  VAL A 339     -30.331  24.135 -21.835  1.00 55.16           C  
ATOM    988  CG1 VAL A 339     -29.941  24.783 -23.172  1.00 51.31           C  
ATOM    989  CG2 VAL A 339     -29.094  23.941 -20.954  1.00 54.54           C  
ATOM    990  C   VAL A 339     -30.970  26.311 -20.708  1.00 53.67           C  
ATOM    991  O   VAL A 339     -30.909  27.209 -21.550  1.00 50.51           O  
ATOM    992  N   LEU A 340     -30.574  26.487 -19.450  1.00 55.77           N  
ATOM    993  CA  LEU A 340     -29.883  27.709 -19.047  1.00 56.90           C  
ATOM    994  CB  LEU A 340     -29.758  27.803 -17.532  1.00 61.86           C  
ATOM    995  CG  LEU A 340     -30.996  28.150 -16.709  1.00 66.56           C  
ATOM    996  CD1 LEU A 340     -30.606  28.113 -15.242  1.00 71.05           C  
ATOM    997  CD2 LEU A 340     -31.571  29.516 -17.038  1.00 66.47           C  
ATOM    998  C   LEU A 340     -28.484  27.794 -19.658  1.00 55.64           C  
ATOM    999  O   LEU A 340     -27.736  26.813 -19.677  1.00 56.75           O  
ATOM   1000  N   ILE A 341     -28.139  28.975 -20.155  1.00 51.93           N  
ATOM   1001  CA  ILE A 341     -26.791  29.243 -20.652  1.00 53.16           C  
ATOM   1002  CB  ILE A 341     -26.738  29.198 -22.183  1.00 52.72           C  
ATOM   1003  CG1 ILE A 341     -27.679  30.236 -22.795  1.00 58.75           C  
ATOM   1004  CD1 ILE A 341     -27.284  30.624 -24.201  1.00 61.38           C  
ATOM   1005  CG2 ILE A 341     -27.109  27.802 -22.661  1.00 50.96           C  
ATOM   1006  C   ILE A 341     -26.276  30.575 -20.115  1.00 55.05           C  
ATOM   1007  O   ILE A 341     -27.025  31.341 -19.507  1.00 52.03           O  
ATOM   1008  N   SER A 342     -24.985  30.811 -20.334  1.00 60.25           N  
ATOM   1009  CA  SER A 342     -24.263  31.990 -19.836  1.00 64.38           C  
ATOM   1010  CB  SER A 342     -24.579  33.226 -20.659  1.00 67.40           C  
ATOM   1011  OG  SER A 342     -24.143  33.023 -21.977  1.00 73.49           O  
ATOM   1012  C   SER A 342     -24.533  32.240 -18.373  1.00 67.69           C  
ATOM   1013  O   SER A 342     -25.141  33.241 -17.992  1.00 72.84           O  
ATOM   1014  N   GLU A 343     -24.092  31.290 -17.563  1.00 75.81           N  
ATOM   1015  CA  GLU A 343     -24.315  31.297 -16.115  1.00 82.42           C  
ATOM   1016  CB  GLU A 343     -23.182  32.055 -15.409  1.00 93.72           C  
ATOM   1017  CG  GLU A 343     -21.924  31.196 -15.234  1.00106.63           C  
ATOM   1018  CD  GLU A 343     -20.653  32.007 -15.025  1.00113.41           C  
ATOM   1019  OE1 GLU A 343     -20.253  32.743 -15.962  1.00111.98           O  
ATOM   1020  OE2 GLU A 343     -20.049  31.894 -13.933  1.00109.07           O  
ATOM   1021  C   GLU A 343     -25.702  31.829 -15.776  1.00 75.36           C  
ATOM   1022  O   GLU A 343     -25.848  32.832 -15.091  1.00 76.67           O  
ATOM   1023  N   GLY A 344     -26.708  31.166 -16.343  1.00 74.07           N  
ATOM   1024  CA  GLY A 344     -28.127  31.496 -16.117  1.00 77.05           C  
ATOM   1025  C   GLY A 344     -28.676  32.796 -16.692  1.00 70.55           C  
ATOM   1026  O   GLY A 344     -29.781  33.197 -16.350  1.00 68.85           O  
ATOM   1027  N   GLN A 345     -27.918  33.453 -17.555  1.00 66.81           N  
ATOM   1028  CA  GLN A 345     -28.344  34.708 -18.152  1.00 72.71           C  
ATOM   1029  CB  GLN A 345     -27.128  35.556 -18.447  1.00 75.66           C  
ATOM   1030  CG  GLN A 345     -26.452  36.041 -17.191  1.00 78.29           C  
ATOM   1031  CD  GLN A 345     -25.335  37.001 -17.502  1.00 86.60           C  
ATOM   1032  OE1 GLN A 345     -24.953  37.177 -18.661  1.00 87.52           O  
ATOM   1033  NE2 GLN A 345     -24.796  37.625 -16.470  1.00 94.82           N  
ATOM   1034  C   GLN A 345     -29.163  34.557 -19.439  1.00 67.73           C  
ATOM   1035  O   GLN A 345     -29.910  35.468 -19.828  1.00 63.69           O  
ATOM   1036  N   GLY A 346     -28.979  33.428 -20.113  1.00 61.92           N  
ATOM   1037  CA  GLY A 346     -29.789  33.059 -21.269  1.00 59.63           C  
ATOM   1038  C   GLY A 346     -30.515  31.747 -21.046  1.00 55.29           C  
ATOM   1039  O   GLY A 346     -30.127  30.962 -20.195  1.00 55.73           O  
ATOM   1040  N   PHE A 347     -31.579  31.542 -21.816  1.00 55.38           N  
ATOM   1041  CA  PHE A 347     -32.341  30.297 -21.827  1.00 58.57           C  
ATOM   1042  CB  PHE A 347     -33.642  30.483 -21.060  1.00 54.72           C  
ATOM   1043  CG  PHE A 347     -34.521  29.269 -21.049  1.00 60.73           C  
ATOM   1044  CD1 PHE A 347     -34.373  28.291 -20.075  1.00 62.43           C  
ATOM   1045  CE1 PHE A 347     -35.206  27.179 -20.057  1.00 59.68           C  
ATOM   1046  CZ  PHE A 347     -36.196  27.040 -21.004  1.00 57.77           C  
ATOM   1047  CE2 PHE A 347     -36.351  28.002 -21.981  1.00 59.22           C  
ATOM   1048  CD2 PHE A 347     -35.521  29.109 -21.999  1.00 61.00           C  
ATOM   1049  C   PHE A 347     -32.613  29.885 -23.278  1.00 57.47           C  
ATOM   1050  O   PHE A 347     -33.438  30.494 -23.946  1.00 64.12           O  
ATOM   1051  N   MET A 348     -31.914  28.862 -23.758  1.00 52.76           N  
ATOM   1052  CA  MET A 348     -32.051  28.415 -25.128  1.00 53.12           C  
ATOM   1053  CB  MET A 348     -30.715  27.992 -25.711  1.00 55.36           C  
ATOM   1054  CG  MET A 348     -30.802  27.772 -27.220  1.00 60.64           C  
ATOM   1055  SD  MET A 348     -29.222  27.664 -28.069  1.00 69.57           S  
ATOM   1056  CE  MET A 348     -28.455  29.267 -27.786  1.00 62.44           C  
ATOM   1057  C   MET A 348     -33.035  27.259 -25.204  1.00 57.47           C  
ATOM   1058  O   MET A 348     -32.864  26.263 -24.504  1.00 60.30           O  
ATOM   1059  N   THR A 349     -34.039  27.377 -26.077  1.00 56.74           N  
ATOM   1060  CA  THR A 349     -35.147  26.427 -26.087  1.00 59.31           C  
ATOM   1061  CB  THR A 349     -36.463  27.013 -26.666  1.00 61.13           C  
ATOM   1062  OG1 THR A 349     -36.395  27.088 -28.096  1.00 60.02           O  
ATOM   1063  CG2 THR A 349     -36.771  28.399 -26.067  1.00 61.12           C  
ATOM   1064  C   THR A 349     -34.799  25.128 -26.814  1.00 59.05           C  
ATOM   1065  O   THR A 349     -33.987  25.082 -27.732  1.00 57.64           O  
ATOM   1066  N   ARG A 350     -35.458  24.076 -26.373  1.00 62.68           N  
ATOM   1067  CA  ARG A 350     -35.266  22.735 -26.888  1.00 62.14           C  
ATOM   1068  CB  ARG A 350     -36.023  21.768 -26.006  1.00 60.19           C  
ATOM   1069  CG  ARG A 350     -35.847  20.316 -26.361  1.00 63.43           C  
ATOM   1070  CD  ARG A 350     -36.607  19.513 -25.339  1.00 64.82           C  
ATOM   1071  NE  ARG A 350     -36.380  18.090 -25.480  1.00 66.75           N  
ATOM   1072  CZ  ARG A 350     -36.875  17.159 -24.661  1.00 70.16           C  
ATOM   1073  NH1 ARG A 350     -37.641  17.495 -23.617  1.00 72.43           N  
ATOM   1074  NH2 ARG A 350     -36.588  15.878 -24.878  1.00 65.04           N  
ATOM   1075  C   ARG A 350     -35.782  22.613 -28.307  1.00 65.04           C  
ATOM   1076  O   ARG A 350     -35.125  22.028 -29.150  1.00 61.41           O  
ATOM   1077  N   GLU A 351     -36.984  23.144 -28.525  1.00 73.15           N  
ATOM   1078  CA  GLU A 351     -37.625  23.242 -29.841  1.00 76.47           C  
ATOM   1079  CB  GLU A 351     -38.964  23.986 -29.678  1.00 88.97           C  
ATOM   1080  CG  GLU A 351     -39.842  24.131 -30.920  1.00 99.64           C  
ATOM   1081  CD  GLU A 351     -41.170  24.843 -30.630  1.00104.93           C  
ATOM   1082  OE1 GLU A 351     -41.826  24.535 -29.606  1.00102.37           O  
ATOM   1083  OE2 GLU A 351     -41.575  25.716 -31.430  1.00107.73           O  
ATOM   1084  C   GLU A 351     -36.718  23.940 -30.867  1.00 74.19           C  
ATOM   1085  O   GLU A 351     -36.643  23.519 -32.022  1.00 77.86           O  
ATOM   1086  N   PHE A 352     -36.014  24.981 -30.426  1.00 67.90           N  
ATOM   1087  CA  PHE A 352     -35.081  25.721 -31.273  1.00 64.65           C  
ATOM   1088  CB  PHE A 352     -34.637  27.006 -30.562  1.00 65.32           C  
ATOM   1089  CG  PHE A 352     -33.578  27.792 -31.298  1.00 65.14           C  
ATOM   1090  CD1 PHE A 352     -33.730  28.118 -32.634  1.00 66.29           C  
ATOM   1091  CE1 PHE A 352     -32.756  28.840 -33.309  1.00 67.55           C  
ATOM   1092  CZ  PHE A 352     -31.622  29.256 -32.648  1.00 73.34           C  
ATOM   1093  CE2 PHE A 352     -31.463  28.948 -31.309  1.00 71.67           C  
ATOM   1094  CD2 PHE A 352     -32.440  28.225 -30.643  1.00 69.45           C  
ATOM   1095  C   PHE A 352     -33.852  24.916 -31.635  1.00 68.41           C  
ATOM   1096  O   PHE A 352     -33.434  24.916 -32.793  1.00 73.21           O  
ATOM   1097  N   LEU A 353     -33.246  24.284 -30.627  1.00 76.03           N  
ATOM   1098  CA  LEU A 353     -32.049  23.444 -30.803  1.00 71.66           C  
ATOM   1099  CB  LEU A 353     -31.537  22.953 -29.454  1.00 66.80           C  
ATOM   1100  CG  LEU A 353     -30.741  23.974 -28.650  1.00 62.91           C  
ATOM   1101  CD1 LEU A 353     -30.695  23.599 -27.170  1.00 64.74           C  
ATOM   1102  CD2 LEU A 353     -29.343  24.112 -29.219  1.00 58.51           C  
ATOM   1103  C   LEU A 353     -32.339  22.247 -31.683  1.00 72.40           C  
ATOM   1104  O   LEU A 353     -31.582  21.965 -32.596  1.00 74.83           O  
ATOM   1105  N   LYS A 354     -33.441  21.563 -31.372  1.00 79.49           N  
ATOM   1106  CA  LYS A 354     -34.041  20.478 -32.190  1.00 81.15           C  
ATOM   1107  CB  LYS A 354     -35.419  20.136 -31.625  1.00 80.20           C  
ATOM   1108  CG  LYS A 354     -35.884  18.708 -31.793  1.00 81.91           C  
ATOM   1109  CD  LYS A 354     -37.205  18.556 -31.057  1.00 81.76           C  
ATOM   1110  CE  LYS A 354     -37.632  17.110 -30.943  1.00 87.55           C  
ATOM   1111  NZ  LYS A 354     -38.751  16.995 -29.964  1.00 91.84           N  
ATOM   1112  C   LYS A 354     -34.207  20.867 -33.657  1.00 85.73           C  
ATOM   1113  O   LYS A 354     -33.829  20.117 -34.567  1.00 87.33           O  
ATOM   1114  N   SER A 355     -34.771  22.056 -33.863  1.00 84.36           N  
ATOM   1115  CA  SER A 355     -35.036  22.582 -35.199  1.00 86.42           C  
ATOM   1116  CB  SER A 355     -35.968  23.783 -35.120  1.00 89.46           C  
ATOM   1117  OG  SER A 355     -35.292  24.890 -34.557  1.00 93.96           O  
ATOM   1118  C   SER A 355     -33.808  22.983 -36.007  1.00 84.51           C  
ATOM   1119  O   SER A 355     -33.940  23.267 -37.191  1.00 91.84           O  
ATOM   1120  N   LEU A 356     -32.630  23.042 -35.395  1.00 82.20           N  
ATOM   1121  CA  LEU A 356     -31.407  23.258 -36.166  1.00 82.24           C  
ATOM   1122  CB  LEU A 356     -30.184  23.304 -35.248  1.00 86.68           C  
ATOM   1123  CG  LEU A 356     -30.102  24.446 -34.235  1.00 90.72           C  
ATOM   1124  CD1 LEU A 356     -28.852  24.259 -33.387  1.00 90.73           C  
ATOM   1125  CD2 LEU A 356     -30.073  25.820 -34.905  1.00 88.85           C  
ATOM   1126  C   LEU A 356     -31.211  22.169 -37.224  1.00 82.48           C  
ATOM   1127  O   LEU A 356     -31.696  21.033 -37.079  1.00 78.11           O  
ATOM   1128  N   ARG A 357     -30.495  22.526 -38.286  1.00 83.48           N  
ATOM   1129  CA  ARG A 357     -30.185  21.575 -39.358  1.00 83.68           C  
ATOM   1130  CB  ARG A 357     -29.470  22.259 -40.540  1.00 80.59           C  
ATOM   1131  CG  ARG A 357     -27.992  22.596 -40.348  1.00 78.30           C  
ATOM   1132  CD  ARG A 357     -27.337  22.863 -41.688  1.00 74.61           C  
ATOM   1133  NE  ARG A 357     -25.911  23.214 -41.627  1.00 70.96           N  
ATOM   1134  CZ  ARG A 357     -24.905  22.354 -41.425  1.00 73.82           C  
ATOM   1135  NH1 ARG A 357     -23.654  22.803 -41.407  1.00 72.06           N  
ATOM   1136  NH2 ARG A 357     -25.125  21.052 -41.209  1.00 76.61           N  
ATOM   1137  C   ARG A 357     -29.337  20.423 -38.837  1.00 86.30           C  
ATOM   1138  O   ARG A 357     -28.635  20.563 -37.835  1.00 85.50           O  
ATOM   1139  N   LYS A 358     -29.390  19.299 -39.542  1.00 88.34           N  
ATOM   1140  CA  LYS A 358     -28.591  18.127 -39.182  1.00 87.16           C  
ATOM   1141  CB  LYS A 358     -29.153  16.857 -39.833  1.00 92.35           C  
ATOM   1142  CG  LYS A 358     -30.660  16.709 -39.611  1.00100.31           C  
ATOM   1143  CD  LYS A 358     -31.131  15.294 -39.297  1.00105.99           C  
ATOM   1144  CE  LYS A 358     -32.526  15.324 -38.667  1.00111.01           C  
ATOM   1145  NZ  LYS A 358     -32.926  14.049 -38.010  1.00110.43           N  
ATOM   1146  C   LYS A 358     -27.147  18.414 -39.599  1.00 82.65           C  
ATOM   1147  O   LYS A 358     -26.934  19.272 -40.454  1.00 81.23           O  
ATOM   1148  N   PRO A 359     -26.149  17.798 -38.959  1.00 82.02           N  
ATOM   1149  CA  PRO A 359     -26.305  16.908 -37.794  1.00 83.55           C  
ATOM   1150  CB  PRO A 359     -24.954  16.177 -37.757  1.00 78.95           C  
ATOM   1151  CG  PRO A 359     -23.990  17.170 -38.306  1.00 78.75           C  
ATOM   1152  CD  PRO A 359     -24.729  18.031 -39.290  1.00 78.14           C  
ATOM   1153  C   PRO A 359     -26.583  17.602 -36.430  1.00 80.20           C  
ATOM   1154  O   PRO A 359     -26.724  16.923 -35.408  1.00 85.89           O  
ATOM   1155  N   PHE A 360     -26.695  18.924 -36.429  1.00 72.91           N  
ATOM   1156  CA  PHE A 360     -26.723  19.699 -35.195  1.00 78.05           C  
ATOM   1157  CB  PHE A 360     -26.354  21.149 -35.499  1.00 75.01           C  
ATOM   1158  CG  PHE A 360     -24.954  21.317 -36.005  1.00 74.52           C  
ATOM   1159  CD1 PHE A 360     -23.872  20.972 -35.206  1.00 72.64           C  
ATOM   1160  CE1 PHE A 360     -22.575  21.131 -35.653  1.00 73.48           C  
ATOM   1161  CZ  PHE A 360     -22.335  21.648 -36.910  1.00 73.72           C  
ATOM   1162  CE2 PHE A 360     -23.406  22.002 -37.719  1.00 79.68           C  
ATOM   1163  CD2 PHE A 360     -24.710  21.830 -37.268  1.00 77.57           C  
ATOM   1164  C   PHE A 360     -28.034  19.651 -34.409  1.00 78.22           C  
ATOM   1165  O   PHE A 360     -28.019  19.786 -33.189  1.00 87.74           O  
ATOM   1166  N   GLY A 361     -29.150  19.455 -35.100  1.00 78.50           N  
ATOM   1167  CA  GLY A 361     -30.467  19.434 -34.470  1.00 78.54           C  
ATOM   1168  C   GLY A 361     -30.687  18.330 -33.453  1.00 82.57           C  
ATOM   1169  O   GLY A 361     -31.501  18.477 -32.546  1.00 89.98           O  
ATOM   1170  N   ASP A 362     -29.953  17.231 -33.607  1.00 86.21           N  
ATOM   1171  CA  ASP A 362     -30.108  16.027 -32.778  1.00 95.99           C  
ATOM   1172  CB  ASP A 362     -30.255  14.802 -33.696  1.00107.04           C  
ATOM   1173  CG  ASP A 362     -31.180  15.070 -34.894  1.00117.08           C  
ATOM   1174  OD1 ASP A 362     -32.399  15.273 -34.686  1.00120.35           O  
ATOM   1175  OD2 ASP A 362     -30.676  15.098 -36.041  1.00120.12           O  
ATOM   1176  C   ASP A 362     -28.936  15.840 -31.803  1.00 83.27           C  
ATOM   1177  O   ASP A 362     -28.779  14.787 -31.183  1.00 80.37           O  
ATOM   1178  N   PHE A 363     -28.130  16.880 -31.664  1.00 76.19           N  
ATOM   1179  CA  PHE A 363     -26.989  16.869 -30.778  1.00 75.20           C  
ATOM   1180  CB  PHE A 363     -26.050  18.001 -31.163  1.00 76.83           C  
ATOM   1181  CG  PHE A 363     -24.793  18.010 -30.365  1.00 80.45           C  
ATOM   1182  CD1 PHE A 363     -23.741  17.174 -30.705  1.00 83.35           C  
ATOM   1183  CE1 PHE A 363     -22.582  17.157 -29.948  1.00 87.10           C  
ATOM   1184  CZ  PHE A 363     -22.476  17.975 -28.835  1.00 87.54           C  
ATOM   1185  CE2 PHE A 363     -23.531  18.810 -28.484  1.00 85.34           C  
ATOM   1186  CD2 PHE A 363     -24.679  18.821 -29.244  1.00 82.23           C  
ATOM   1187  C   PHE A 363     -27.364  16.986 -29.290  1.00 75.90           C  
ATOM   1188  O   PHE A 363     -26.857  16.238 -28.452  1.00 72.82           O  
ATOM   1189  N   MET A 364     -28.228  17.947 -28.970  1.00 74.12           N  
ATOM   1190  CA  MET A 364     -28.637  18.199 -27.593  1.00 68.11           C  
ATOM   1191  CB  MET A 364     -28.961  19.671 -27.399  1.00 72.81           C  
ATOM   1192  CG  MET A 364     -27.754  20.582 -27.463  1.00 79.30           C  
ATOM   1193  SD  MET A 364     -26.580  20.302 -26.135  1.00 78.52           S  
ATOM   1194  CE  MET A 364     -27.595  20.696 -24.709  1.00 73.50           C  
ATOM   1195  C   MET A 364     -29.843  17.397 -27.158  1.00 66.93           C  
ATOM   1196  O   MET A 364     -30.044  17.207 -25.962  1.00 67.31           O  
ATOM   1197  N   GLU A 365     -30.656  16.939 -28.103  1.00 64.52           N  
ATOM   1198  CA  GLU A 365     -31.906  16.259 -27.754  1.00 63.02           C  
ATOM   1199  CB  GLU A 365     -32.713  15.954 -29.021  1.00 64.42           C  
ATOM   1200  CG  GLU A 365     -34.175  15.570 -28.790  1.00 66.39           C  
ATOM   1201  CD  GLU A 365     -35.023  16.622 -28.079  1.00 63.44           C  
ATOM   1202  OE1 GLU A 365     -34.685  17.818 -28.065  1.00 68.86           O  
ATOM   1203  OE2 GLU A 365     -36.067  16.253 -27.518  1.00 67.45           O  
ATOM   1204  C   GLU A 365     -31.721  15.004 -26.860  1.00 64.19           C  
ATOM   1205  O   GLU A 365     -32.489  14.811 -25.921  1.00 64.24           O  
ATOM   1206  N   PRO A 366     -30.702  14.166 -27.129  1.00 59.15           N  
ATOM   1207  CA  PRO A 366     -30.428  13.062 -26.208  1.00 63.81           C  
ATOM   1208  CB  PRO A 366     -29.220  12.380 -26.844  1.00 62.72           C  
ATOM   1209  CG  PRO A 366     -29.364  12.674 -28.293  1.00 59.69           C  
ATOM   1210  CD  PRO A 366     -29.871  14.073 -28.339  1.00 59.22           C  
ATOM   1211  C   PRO A 366     -30.099  13.488 -24.773  1.00 68.90           C  
ATOM   1212  O   PRO A 366     -30.460  12.787 -23.812  1.00 72.74           O  
ATOM   1213  N   LYS A 367     -29.430  14.629 -24.647  1.00 69.99           N  
ATOM   1214  CA  LYS A 367     -29.100  15.211 -23.352  1.00 67.62           C  
ATOM   1215  CB  LYS A 367     -28.048  16.304 -23.534  1.00 69.51           C  
ATOM   1216  CG  LYS A 367     -26.754  15.775 -24.128  1.00 76.00           C  
ATOM   1217  CD  LYS A 367     -25.931  16.844 -24.822  1.00 87.02           C  
ATOM   1218  CE  LYS A 367     -24.521  16.361 -25.161  1.00100.45           C  
ATOM   1219  NZ  LYS A 367     -23.490  17.413 -24.909  1.00110.95           N  
ATOM   1220  C   LYS A 367     -30.348  15.741 -22.656  1.00 62.71           C  
ATOM   1221  O   LYS A 367     -30.478  15.599 -21.451  1.00 66.57           O  
ATOM   1222  N   PHE A 368     -31.271  16.327 -23.419  1.00 60.38           N  
ATOM   1223  CA  PHE A 368     -32.608  16.686 -22.903  1.00 59.56           C  
ATOM   1224  CB  PHE A 368     -33.429  17.446 -23.964  1.00 59.26           C  
ATOM   1225  CG  PHE A 368     -33.122  18.921 -24.029  1.00 60.02           C  
ATOM   1226  CD1 PHE A 368     -33.573  19.779 -23.027  1.00 61.38           C  
ATOM   1227  CE1 PHE A 368     -33.273  21.133 -23.065  1.00 61.98           C  
ATOM   1228  CZ  PHE A 368     -32.522  21.655 -24.108  1.00 58.89           C  
ATOM   1229  CE2 PHE A 368     -32.070  20.812 -25.117  1.00 57.78           C  
ATOM   1230  CD2 PHE A 368     -32.369  19.455 -25.073  1.00 56.54           C  
ATOM   1231  C   PHE A 368     -33.396  15.466 -22.408  1.00 59.91           C  
ATOM   1232  O   PHE A 368     -33.966  15.491 -21.329  1.00 62.41           O  
ATOM   1233  N   GLU A 369     -33.408  14.410 -23.214  1.00 62.08           N  
ATOM   1234  CA  GLU A 369     -34.107  13.150 -22.905  1.00 65.27           C  
ATOM   1235  CB  GLU A 369     -33.957  12.142 -24.061  1.00 70.31           C  
ATOM   1236  CG  GLU A 369     -35.093  12.185 -25.069  1.00 77.38           C  
ATOM   1237  CD  GLU A 369     -34.736  11.656 -26.449  1.00 82.88           C  
ATOM   1238  OE1 GLU A 369     -33.584  11.256 -26.706  1.00 85.41           O  
ATOM   1239  OE2 GLU A 369     -35.635  11.659 -27.308  1.00 94.70           O  
ATOM   1240  C   GLU A 369     -33.636  12.486 -21.625  1.00 64.41           C  
ATOM   1241  O   GLU A 369     -34.451  11.923 -20.876  1.00 67.11           O  
ATOM   1242  N   PHE A 370     -32.319  12.514 -21.411  1.00 58.68           N  
ATOM   1243  CA  PHE A 370     -31.710  11.969 -20.192  1.00 54.34           C  
ATOM   1244  CB  PHE A 370     -30.180  11.891 -20.337  1.00 57.87           C  
ATOM   1245  CG  PHE A 370     -29.481  11.509 -19.070  1.00 57.85           C  
ATOM   1246  CD1 PHE A 370     -29.455  10.189 -18.653  1.00 58.42           C  
ATOM   1247  CE1 PHE A 370     -28.845   9.842 -17.459  1.00 58.11           C  
ATOM   1248  CZ  PHE A 370     -28.266  10.821 -16.666  1.00 57.75           C  
ATOM   1249  CE2 PHE A 370     -28.292  12.139 -17.066  1.00 58.31           C  
ATOM   1250  CD2 PHE A 370     -28.898  12.480 -18.262  1.00 58.55           C  
ATOM   1251  C   PHE A 370     -32.086  12.803 -18.970  1.00 52.28           C  
ATOM   1252  O   PHE A 370     -32.425  12.266 -17.913  1.00 46.13           O  
ATOM   1253  N   ALA A 371     -32.038  14.118 -19.140  1.00 52.81           N  
ATOM   1254  CA  ALA A 371     -32.249  15.046 -18.056  1.00 54.76           C  
ATOM   1255  CB  ALA A 371     -31.890  16.448 -18.513  1.00 57.50           C  
ATOM   1256  C   ALA A 371     -33.657  15.032 -17.471  1.00 55.38           C  
ATOM   1257  O   ALA A 371     -33.795  15.267 -16.268  1.00 62.57           O  
ATOM   1258  N   VAL A 372     -34.689  14.763 -18.277  1.00 55.12           N  
ATOM   1259  CA  VAL A 372     -36.072  14.723 -17.740  1.00 63.08           C  
ATOM   1260  CB  VAL A 372     -37.208  14.793 -18.812  1.00 66.42           C  
ATOM   1261  CG1 VAL A 372     -37.018  16.010 -19.701  1.00 67.85           C  
ATOM   1262  CG2 VAL A 372     -37.305  13.534 -19.669  1.00 70.88           C  
ATOM   1263  C   VAL A 372     -36.193  13.491 -16.858  1.00 59.32           C  
ATOM   1264  O   VAL A 372     -36.734  13.556 -15.766  1.00 62.68           O  
ATOM   1265  N   LYS A 373     -35.595  12.399 -17.311  1.00 62.69           N  
ATOM   1266  CA  LYS A 373     -35.491  11.168 -16.517  1.00 64.79           C  
ATOM   1267  CB  LYS A 373     -34.952  10.036 -17.390  1.00 66.66           C  
ATOM   1268  CG  LYS A 373     -35.878   9.727 -18.550  1.00 72.96           C  
ATOM   1269  CD  LYS A 373     -35.481   8.511 -19.356  1.00 81.45           C  
ATOM   1270  CE  LYS A 373     -36.550   8.226 -20.404  1.00 91.55           C  
ATOM   1271  NZ  LYS A 373     -36.768   6.774 -20.636  1.00 97.45           N  
ATOM   1272  C   LYS A 373     -34.635  11.354 -15.253  1.00 61.04           C  
ATOM   1273  O   LYS A 373     -35.045  10.989 -14.156  1.00 67.60           O  
ATOM   1274  N   PHE A 374     -33.472  11.963 -15.409  1.00 53.30           N  
ATOM   1275  CA  PHE A 374     -32.528  12.114 -14.313  1.00 54.97           C  
ATOM   1276  CB  PHE A 374     -31.159  12.545 -14.869  1.00 52.98           C  
ATOM   1277  CG  PHE A 374     -30.062  12.558 -13.844  1.00 50.58           C  
ATOM   1278  CD1 PHE A 374     -29.499  11.357 -13.387  1.00 50.12           C  
ATOM   1279  CE1 PHE A 374     -28.468  11.363 -12.452  1.00 46.53           C  
ATOM   1280  CZ  PHE A 374     -27.996  12.570 -11.956  1.00 48.62           C  
ATOM   1281  CE2 PHE A 374     -28.553  13.770 -12.399  1.00 49.95           C  
ATOM   1282  CD2 PHE A 374     -29.575  13.763 -13.340  1.00 47.42           C  
ATOM   1283  C   PHE A 374     -32.985  13.110 -13.265  1.00 55.46           C  
ATOM   1284  O   PHE A 374     -32.668  12.984 -12.073  1.00 53.45           O  
ATOM   1285  N   ASN A 375     -33.670  14.148 -13.713  1.00 60.73           N  
ATOM   1286  CA  ASN A 375     -34.131  15.177 -12.777  1.00 62.33           C  
ATOM   1287  CB  ASN A 375     -34.324  16.507 -13.494  1.00 55.69           C  
ATOM   1288  CG  ASN A 375     -33.009  17.139 -13.910  1.00 55.89           C  
ATOM   1289  OD1 ASN A 375     -31.919  16.847 -13.351  1.00 66.61           O  
ATOM   1290  ND2 ASN A 375     -33.091  18.024 -14.884  1.00 53.80           N  
ATOM   1291  C   ASN A 375     -35.355  14.752 -11.946  1.00 59.23           C  
ATOM   1292  O   ASN A 375     -35.535  15.244 -10.836  1.00 60.02           O  
ATOM   1293  N   ALA A 376     -36.120  13.776 -12.445  1.00 57.08           N  
ATOM   1294  CA  ALA A 376     -37.160  13.086 -11.660  1.00 57.56           C  
ATOM   1295  CB  ALA A 376     -37.709  11.919 -12.449  1.00 58.03           C  
ATOM   1296  C   ALA A 376     -36.686  12.592 -10.295  1.00 60.36           C  
ATOM   1297  O   ALA A 376     -37.470  12.512  -9.368  1.00 70.56           O  
ATOM   1298  N   LEU A 377     -35.400  12.289 -10.176  1.00 62.06           N  
ATOM   1299  CA  LEU A 377     -34.799  11.835  -8.916  1.00 60.54           C  
ATOM   1300  CB  LEU A 377     -33.459  11.166  -9.169  1.00 60.54           C  
ATOM   1301  CG  LEU A 377     -33.423  10.196 -10.329  1.00 66.46           C  
ATOM   1302  CD1 LEU A 377     -32.128   9.407 -10.350  1.00 74.01           C  
ATOM   1303  CD2 LEU A 377     -34.617   9.291 -10.229  1.00 66.58           C  
ATOM   1304  C   LEU A 377     -34.583  12.941  -7.910  1.00 60.85           C  
ATOM   1305  O   LEU A 377     -34.259  12.681  -6.765  1.00 55.13           O  
ATOM   1306  N   GLU A 378     -34.721  14.180  -8.342  1.00 63.35           N  
ATOM   1307  CA  GLU A 378     -34.717  15.302  -7.428  1.00 68.73           C  
ATOM   1308  CB  GLU A 378     -36.028  15.341  -6.653  1.00 74.97           C  
ATOM   1309  CG  GLU A 378     -37.229  15.494  -7.577  1.00 79.85           C  
ATOM   1310  CD  GLU A 378     -38.491  15.877  -6.848  1.00 82.61           C  
ATOM   1311  OE1 GLU A 378     -38.449  16.839  -6.048  1.00 84.76           O  
ATOM   1312  OE2 GLU A 378     -39.525  15.221  -7.090  1.00 90.71           O  
ATOM   1313  C   GLU A 378     -33.513  15.267  -6.504  1.00 67.17           C  
ATOM   1314  O   GLU A 378     -33.627  15.448  -5.303  1.00 71.86           O  
ATOM   1315  N   LEU A 379     -32.349  15.029  -7.091  1.00 64.21           N  
ATOM   1316  CA  LEU A 379     -31.106  15.070  -6.350  1.00 63.39           C  
ATOM   1317  CB  LEU A 379     -29.997  14.360  -7.132  1.00 65.65           C  
ATOM   1318  CG  LEU A 379     -30.287  12.925  -7.551  1.00 65.46           C  
ATOM   1319  CD1 LEU A 379     -29.166  12.395  -8.425  1.00 65.90           C  
ATOM   1320  CD2 LEU A 379     -30.463  12.070  -6.312  1.00 69.14           C  
ATOM   1321  C   LEU A 379     -30.746  16.531  -6.161  1.00 60.69           C  
ATOM   1322  O   LEU A 379     -31.061  17.368  -7.020  1.00 58.67           O  
ATOM   1323  N   ASP A 380     -30.087  16.833  -5.050  1.00 56.74           N  
ATOM   1324  CA  ASP A 380     -29.550  18.163  -4.816  1.00 58.56           C  
ATOM   1325  CB  ASP A 380     -30.091  18.759  -3.484  1.00 66.65           C  
ATOM   1326  CG  ASP A 380     -29.387  18.246  -2.232  1.00 73.59           C  
ATOM   1327  OD1 ASP A 380     -28.692  17.214  -2.252  1.00 79.34           O  
ATOM   1328  OD2 ASP A 380     -29.564  18.899  -1.184  1.00 88.31           O  
ATOM   1329  C   ASP A 380     -28.016  18.168  -4.962  1.00 56.22           C  
ATOM   1330  O   ASP A 380     -27.406  17.161  -5.289  1.00 55.38           O  
ATOM   1331  N   ASP A 381     -27.414  19.321  -4.748  1.00 53.33           N  
ATOM   1332  CA  ASP A 381     -25.989  19.511  -4.960  1.00 57.27           C  
ATOM   1333  CB  ASP A 381     -25.623  20.972  -4.696  1.00 55.61           C  
ATOM   1334  CG  ASP A 381     -26.179  21.893  -5.744  1.00 55.90           C  
ATOM   1335  OD1 ASP A 381     -25.817  21.689  -6.907  1.00 54.84           O  
ATOM   1336  OD2 ASP A 381     -26.984  22.795  -5.419  1.00 60.59           O  
ATOM   1337  C   ASP A 381     -25.098  18.627  -4.107  1.00 59.32           C  
ATOM   1338  O   ASP A 381     -24.028  18.208  -4.542  1.00 68.67           O  
ATOM   1339  N   SER A 382     -25.533  18.384  -2.882  1.00 61.49           N  
ATOM   1340  CA  SER A 382     -24.815  17.540  -1.945  1.00 60.56           C  
ATOM   1341  CB  SER A 382     -25.404  17.710  -0.547  1.00 60.84           C  
ATOM   1342  OG  SER A 382     -26.798  17.462  -0.573  1.00 70.73           O  
ATOM   1343  C   SER A 382     -24.799  16.067  -2.400  1.00 57.74           C  
ATOM   1344  O   SER A 382     -23.782  15.367  -2.239  1.00 57.36           O  
ATOM   1345  N   ASP A 383     -25.895  15.625  -3.002  1.00 51.96           N  
ATOM   1346  CA  ASP A 383     -25.951  14.289  -3.606  1.00 55.21           C  
ATOM   1347  CB  ASP A 383     -27.379  13.912  -4.017  1.00 58.44           C  
ATOM   1348  CG  ASP A 383     -28.398  14.189  -2.926  1.00 60.29           C  
ATOM   1349  OD1 ASP A 383     -28.130  13.876  -1.740  1.00 62.86           O  
ATOM   1350  OD2 ASP A 383     -29.460  14.730  -3.271  1.00 59.72           O  
ATOM   1351  C   ASP A 383     -25.062  14.227  -4.838  1.00 55.32           C  
ATOM   1352  O   ASP A 383     -24.258  13.309  -4.986  1.00 56.44           O  
ATOM   1353  N   LEU A 384     -25.240  15.222  -5.707  1.00 56.64           N  
ATOM   1354  CA  LEU A 384     -24.549  15.335  -6.974  1.00 51.96           C  
ATOM   1355  CB  LEU A 384     -25.013  16.596  -7.731  1.00 54.24           C  
ATOM   1356  CG  LEU A 384     -26.373  16.425  -8.435  1.00 53.35           C  
ATOM   1357  CD1 LEU A 384     -26.946  17.751  -8.914  1.00 51.21           C  
ATOM   1358  CD2 LEU A 384     -26.271  15.439  -9.599  1.00 51.24           C  
ATOM   1359  C   LEU A 384     -23.049  15.321  -6.810  1.00 47.49           C  
ATOM   1360  O   LEU A 384     -22.383  14.647  -7.564  1.00 44.48           O  
ATOM   1361  N   ALA A 385     -22.542  16.019  -5.800  1.00 46.21           N  
ATOM   1362  CA  ALA A 385     -21.098  16.077  -5.520  1.00 50.26           C  
ATOM   1363  CB  ALA A 385     -20.841  16.886  -4.265  1.00 54.65           C  
ATOM   1364  C   ALA A 385     -20.483  14.691  -5.367  1.00 52.09           C  
ATOM   1365  O   ALA A 385     -19.433  14.384  -5.937  1.00 55.44           O  
ATOM   1366  N   ILE A 386     -21.171  13.839  -4.623  1.00 54.15           N  
ATOM   1367  CA  ILE A 386     -20.678  12.500  -4.341  1.00 50.13           C  
ATOM   1368  CB  ILE A 386     -21.374  11.860  -3.122  1.00 49.35           C  
ATOM   1369  CG1 ILE A 386     -21.237  12.746  -1.885  1.00 46.62           C  
ATOM   1370  CD1 ILE A 386     -22.112  12.304  -0.732  1.00 49.64           C  
ATOM   1371  CG2 ILE A 386     -20.799  10.469  -2.861  1.00 47.80           C  
ATOM   1372  C   ILE A 386     -20.899  11.649  -5.566  1.00 46.95           C  
ATOM   1373  O   ILE A 386     -20.027  10.892  -5.950  1.00 48.11           O  
ATOM   1374  N   PHE A 387     -22.076  11.763  -6.168  1.00 47.78           N  
ATOM   1375  CA  PHE A 387     -22.376  11.013  -7.394  1.00 50.47           C  
ATOM   1376  CB  PHE A 387     -23.749  11.384  -7.954  1.00 48.00           C  
ATOM   1377  CG  PHE A 387     -24.151  10.590  -9.174  1.00 48.70           C  
ATOM   1378  CD1 PHE A 387     -24.167   9.198  -9.156  1.00 49.57           C  
ATOM   1379  CE1 PHE A 387     -24.544   8.470 -10.280  1.00 49.40           C  
ATOM   1380  CZ  PHE A 387     -24.929   9.138 -11.443  1.00 50.52           C  
ATOM   1381  CE2 PHE A 387     -24.902  10.516 -11.474  1.00 48.89           C  
ATOM   1382  CD2 PHE A 387     -24.517  11.235 -10.344  1.00 49.98           C  
ATOM   1383  C   PHE A 387     -21.316  11.233  -8.471  1.00 48.97           C  
ATOM   1384  O   PHE A 387     -20.880  10.295  -9.094  1.00 47.80           O  
ATOM   1385  N   ILE A 388     -20.908  12.481  -8.651  1.00 52.28           N  
ATOM   1386  CA  ILE A 388     -19.921  12.857  -9.659  1.00 53.85           C  
ATOM   1387  CB  ILE A 388     -19.823  14.403  -9.773  1.00 57.19           C  
ATOM   1388  CG1 ILE A 388     -20.921  14.906 -10.711  1.00 56.67           C  
ATOM   1389  CD1 ILE A 388     -21.179  16.393 -10.610  1.00 59.30           C  
ATOM   1390  CG2 ILE A 388     -18.479  14.861 -10.320  1.00 66.22           C  
ATOM   1391  C   ILE A 388     -18.573  12.173  -9.371  1.00 52.64           C  
ATOM   1392  O   ILE A 388     -17.966  11.565 -10.262  1.00 45.81           O  
ATOM   1393  N   ALA A 389     -18.139  12.258  -8.119  1.00 53.18           N  
ATOM   1394  CA  ALA A 389     -16.916  11.581  -7.642  1.00 54.25           C  
ATOM   1395  CB  ALA A 389     -16.731  11.822  -6.146  1.00 53.33           C  
ATOM   1396  C   ALA A 389     -16.932  10.085  -7.947  1.00 50.94           C  
ATOM   1397  O   ALA A 389     -15.974   9.536  -8.447  1.00 53.69           O  
ATOM   1398  N   VAL A 390     -18.057   9.446  -7.674  1.00 52.01           N  
ATOM   1399  CA  VAL A 390     -18.246   8.037  -7.988  1.00 49.94           C  
ATOM   1400  CB  VAL A 390     -19.628   7.545  -7.495  1.00 48.05           C  
ATOM   1401  CG1 VAL A 390     -19.955   6.154  -8.041  1.00 45.74           C  
ATOM   1402  CG2 VAL A 390     -19.684   7.556  -5.959  1.00 47.06           C  
ATOM   1403  C   VAL A 390     -18.068   7.735  -9.479  1.00 52.31           C  
ATOM   1404  O   VAL A 390     -17.478   6.718  -9.814  1.00 55.24           O  
ATOM   1405  N   ILE A 391     -18.584   8.598 -10.361  1.00 50.19           N  
ATOM   1406  CA  ILE A 391     -18.448   8.380 -11.804  1.00 53.87           C  
ATOM   1407  CB  ILE A 391     -19.250   9.398 -12.636  1.00 54.85           C  
ATOM   1408  CG1 ILE A 391     -20.749   9.161 -12.454  1.00 54.23           C  
ATOM   1409  CD1 ILE A 391     -21.581  10.355 -12.852  1.00 55.29           C  
ATOM   1410  CG2 ILE A 391     -18.886   9.298 -14.120  1.00 52.32           C  
ATOM   1411  C   ILE A 391     -16.981   8.428 -12.243  1.00 59.45           C  
ATOM   1412  O   ILE A 391     -16.558   7.583 -13.044  1.00 53.52           O  
ATOM   1413  N   ILE A 392     -16.244   9.435 -11.740  1.00 60.94           N  
ATOM   1414  CA  ILE A 392     -14.847   9.679 -12.121  1.00 63.92           C  
ATOM   1415  CB  ILE A 392     -14.250  10.937 -11.443  1.00 66.33           C  
ATOM   1416  CG1 ILE A 392     -14.908  12.188 -12.008  1.00 65.71           C  
ATOM   1417  CD1 ILE A 392     -14.463  13.490 -11.378  1.00 66.90           C  
ATOM   1418  CG2 ILE A 392     -12.734  11.025 -11.670  1.00 70.37           C  
ATOM   1419  C   ILE A 392     -13.970   8.481 -11.775  1.00 66.08           C  
ATOM   1420  O   ILE A 392     -13.167   8.049 -12.595  1.00 59.23           O  
ATOM   1421  N   LEU A 393     -14.145   7.951 -10.565  1.00 65.87           N  
ATOM   1422  CA  LEU A 393     -13.343   6.837 -10.053  1.00 62.48           C  
ATOM   1423  CB  LEU A 393     -13.155   7.008  -8.547  1.00 59.95           C  
ATOM   1424  CG  LEU A 393     -12.149   8.143  -8.305  1.00 70.49           C  
ATOM   1425  CD1 LEU A 393     -12.283   8.697  -6.918  1.00 79.49           C  
ATOM   1426  CD2 LEU A 393     -10.715   7.673  -8.496  1.00 74.48           C  
ATOM   1427  C   LEU A 393     -13.891   5.447 -10.419  1.00 59.14           C  
ATOM   1428  O   LEU A 393     -14.046   4.585  -9.563  1.00 59.38           O  
ATOM   1429  N   SER A 394     -14.152   5.243 -11.707  1.00 54.23           N  
ATOM   1430  CA  SER A 394     -14.576   3.959 -12.207  1.00 59.79           C  
ATOM   1431  CB  SER A 394     -15.472   4.158 -13.407  1.00 62.90           C  
ATOM   1432  OG  SER A 394     -16.604   4.926 -13.037  1.00 67.69           O  
ATOM   1433  C   SER A 394     -13.361   3.112 -12.583  1.00 64.96           C  
ATOM   1434  O   SER A 394     -12.604   3.461 -13.490  1.00 63.48           O  
ATOM   1435  N   GLY A 395     -13.191   1.992 -11.884  1.00 69.81           N  
ATOM   1436  CA  GLY A 395     -12.099   1.047 -12.145  1.00 68.85           C  
ATOM   1437  C   GLY A 395     -12.207   0.270 -13.451  1.00 68.90           C  
ATOM   1438  O   GLY A 395     -11.252  -0.400 -13.841  1.00 79.18           O  
ATOM   1439  N   ASP A 396     -13.344   0.365 -14.138  1.00 63.49           N  
ATOM   1440  CA  ASP A 396     -13.580  -0.407 -15.360  1.00 66.75           C  
ATOM   1441  CB  ASP A 396     -14.964  -1.080 -15.307  1.00 69.85           C  
ATOM   1442  CG  ASP A 396     -16.101  -0.090 -15.262  1.00 75.62           C  
ATOM   1443  OD1 ASP A 396     -16.460   0.393 -14.159  1.00 83.55           O  
ATOM   1444  OD2 ASP A 396     -16.640   0.204 -16.338  1.00 75.30           O  
ATOM   1445  C   ASP A 396     -13.404   0.382 -16.664  1.00 62.52           C  
ATOM   1446  O   ASP A 396     -13.994   0.030 -17.684  1.00 60.22           O  
ATOM   1447  N   ARG A 397     -12.576   1.423 -16.641  1.00 63.98           N  
ATOM   1448  CA  ARG A 397     -12.288   2.201 -17.857  1.00 68.84           C  
ATOM   1449  CB  ARG A 397     -11.829   3.619 -17.525  1.00 66.54           C  
ATOM   1450  CG  ARG A 397     -12.821   4.432 -16.712  1.00 64.87           C  
ATOM   1451  CD  ARG A 397     -14.165   4.613 -17.402  1.00 59.03           C  
ATOM   1452  NE  ARG A 397     -14.936   5.612 -16.674  1.00 60.42           N  
ATOM   1453  CZ  ARG A 397     -16.143   6.054 -17.002  1.00 60.43           C  
ATOM   1454  NH1 ARG A 397     -16.770   5.605 -18.091  1.00 56.82           N  
ATOM   1455  NH2 ARG A 397     -16.716   6.979 -16.229  1.00 61.65           N  
ATOM   1456  C   ARG A 397     -11.203   1.546 -18.699  1.00 73.94           C  
ATOM   1457  O   ARG A 397     -10.167   1.150 -18.159  1.00 78.70           O  
ATOM   1458  N   PRO A 398     -11.421   1.459 -20.025  1.00 79.35           N  
ATOM   1459  CA  PRO A 398     -10.402   0.945 -20.928  1.00 78.72           C  
ATOM   1460  CB  PRO A 398     -10.922   1.350 -22.303  1.00 81.07           C  
ATOM   1461  CG  PRO A 398     -12.402   1.363 -22.154  1.00 86.85           C  
ATOM   1462  CD  PRO A 398     -12.678   1.768 -20.738  1.00 85.57           C  
ATOM   1463  C   PRO A 398      -9.034   1.563 -20.698  1.00 79.92           C  
ATOM   1464  O   PRO A 398      -8.893   2.777 -20.771  1.00 89.43           O  
ATOM   1465  N   GLY A 399      -8.052   0.725 -20.380  1.00 77.15           N  
ATOM   1466  CA  GLY A 399      -6.643   1.121 -20.392  1.00 72.10           C  
ATOM   1467  C   GLY A 399      -6.089   1.634 -19.087  1.00 68.11           C  
ATOM   1468  O   GLY A 399      -5.098   2.362 -19.064  1.00 68.23           O  
ATOM   1469  N   LEU A 400      -6.710   1.255 -17.984  1.00 72.90           N  
ATOM   1470  CA  LEU A 400      -6.185   1.647 -16.679  1.00 81.01           C  
ATOM   1471  CB  LEU A 400      -7.271   1.545 -15.604  1.00 85.87           C  
ATOM   1472  CG  LEU A 400      -8.372   2.616 -15.673  1.00 83.24           C  
ATOM   1473  CD1 LEU A 400      -9.557   2.192 -14.825  1.00 83.17           C  
ATOM   1474  CD2 LEU A 400      -7.859   3.980 -15.234  1.00 78.10           C  
ATOM   1475  C   LEU A 400      -4.992   0.755 -16.353  1.00 79.61           C  
ATOM   1476  O   LEU A 400      -5.019  -0.450 -16.602  1.00 82.90           O  
ATOM   1477  N   LEU A 401      -3.938   1.359 -15.826  1.00 75.64           N  
ATOM   1478  CA  LEU A 401      -2.720   0.630 -15.480  1.00 79.28           C  
ATOM   1479  CB  LEU A 401      -1.493   1.576 -15.463  1.00 78.64           C  
ATOM   1480  CG  LEU A 401      -1.246   2.434 -16.736  1.00 72.95           C  
ATOM   1481  CD1 LEU A 401       0.091   3.145 -16.660  1.00 71.48           C  
ATOM   1482  CD2 LEU A 401      -1.351   1.659 -18.056  1.00 66.88           C  
ATOM   1483  C   LEU A 401      -2.880  -0.083 -14.148  1.00 82.82           C  
ATOM   1484  O   LEU A 401      -2.448  -1.218 -13.999  1.00109.35           O  
ATOM   1485  N   ASN A 402      -3.522   0.573 -13.191  1.00 82.43           N  
ATOM   1486  CA  ASN A 402      -3.598   0.068 -11.823  1.00 79.69           C  
ATOM   1487  CB  ASN A 402      -2.459   0.694 -11.015  1.00 80.85           C  
ATOM   1488  CG  ASN A 402      -2.306   0.085  -9.631  1.00 87.38           C  
ATOM   1489  OD1 ASN A 402      -2.743  -1.042  -9.373  1.00 99.21           O  
ATOM   1490  ND2 ASN A 402      -1.669   0.830  -8.727  1.00 80.66           N  
ATOM   1491  C   ASN A 402      -5.005   0.314 -11.194  1.00 75.38           C  
ATOM   1492  O   ASN A 402      -5.239   1.323 -10.529  1.00 69.47           O  
ATOM   1493  N   VAL A 403      -5.902  -0.647 -11.433  1.00 66.45           N  
ATOM   1494  CA  VAL A 403      -7.305  -0.640 -11.027  1.00 63.45           C  
ATOM   1495  CB  VAL A 403      -8.036  -1.830 -11.744  1.00 62.53           C  
ATOM   1496  CG1 VAL A 403      -9.459  -2.060 -11.244  1.00 63.90           C  
ATOM   1497  CG2 VAL A 403      -8.066  -1.621 -13.261  1.00 59.91           C  
ATOM   1498  C   VAL A 403      -7.543  -0.672  -9.492  1.00 69.68           C  
ATOM   1499  O   VAL A 403      -8.519  -0.112  -9.010  1.00 73.66           O  
ATOM   1500  N   LYS A 404      -6.667  -1.311  -8.731  1.00 73.86           N  
ATOM   1501  CA  LYS A 404      -6.919  -1.557  -7.301  1.00 83.93           C  
ATOM   1502  CB  LYS A 404      -5.853  -2.495  -6.726  1.00 96.11           C  
ATOM   1503  CG  LYS A 404      -6.008  -3.914  -7.257  1.00111.51           C  
ATOM   1504  CD  LYS A 404      -4.902  -4.865  -6.828  1.00118.42           C  
ATOM   1505  CE  LYS A 404      -5.129  -6.236  -7.449  1.00122.84           C  
ATOM   1506  NZ  LYS A 404      -4.130  -7.245  -7.010  1.00129.31           N  
ATOM   1507  C   LYS A 404      -7.118  -0.333  -6.383  1.00 83.98           C  
ATOM   1508  O   LYS A 404      -8.093  -0.295  -5.620  1.00 75.07           O  
ATOM   1509  N   PRO A 405      -6.206   0.664  -6.436  1.00 80.48           N  
ATOM   1510  CA  PRO A 405      -6.403   1.884  -5.616  1.00 81.25           C  
ATOM   1511  CB  PRO A 405      -5.071   2.638  -5.784  1.00 73.14           C  
ATOM   1512  CG  PRO A 405      -4.577   2.209  -7.118  1.00 69.44           C  
ATOM   1513  CD  PRO A 405      -4.980   0.758  -7.246  1.00 71.10           C  
ATOM   1514  C   PRO A 405      -7.604   2.774  -6.053  1.00 77.48           C  
ATOM   1515  O   PRO A 405      -8.179   3.466  -5.208  1.00 79.79           O  
ATOM   1516  N   ILE A 406      -7.938   2.763  -7.349  1.00 66.40           N  
ATOM   1517  CA  ILE A 406      -9.157   3.396  -7.884  1.00 69.64           C  
ATOM   1518  CB  ILE A 406      -9.258   3.195  -9.435  1.00 66.25           C  
ATOM   1519  CG1 ILE A 406      -8.194   4.037 -10.153  1.00 65.74           C  
ATOM   1520  CD1 ILE A 406      -7.992   3.705 -11.621  1.00 62.57           C  
ATOM   1521  CG2 ILE A 406     -10.652   3.536  -9.968  1.00 65.48           C  
ATOM   1522  C   ILE A 406     -10.422   2.832  -7.179  1.00 69.72           C  
ATOM   1523  O   ILE A 406     -11.199   3.578  -6.544  1.00 60.34           O  
ATOM   1524  N   GLU A 407     -10.607   1.517  -7.315  1.00 64.35           N  
ATOM   1525  CA  GLU A 407     -11.749   0.815  -6.742  1.00 63.38           C  
ATOM   1526  CB  GLU A 407     -11.723  -0.645  -7.159  1.00 61.86           C  
ATOM   1527  CG  GLU A 407     -11.953  -0.821  -8.653  1.00 68.81           C  
ATOM   1528  CD  GLU A 407     -12.180  -2.267  -9.095  1.00 77.06           C  
ATOM   1529  OE1 GLU A 407     -11.716  -3.202  -8.403  1.00 81.57           O  
ATOM   1530  OE2 GLU A 407     -12.813  -2.473 -10.161  1.00 77.83           O  
ATOM   1531  C   GLU A 407     -11.826   0.977  -5.212  1.00 64.49           C  
ATOM   1532  O   GLU A 407     -12.919   1.112  -4.663  1.00 63.80           O  
ATOM   1533  N   ASP A 408     -10.675   1.035  -4.541  1.00 61.87           N  
ATOM   1534  CA  ASP A 408     -10.635   1.300  -3.091  1.00 67.89           C  
ATOM   1535  CB  ASP A 408      -9.193   1.275  -2.557  1.00 75.34           C  
ATOM   1536  CG  ASP A 408      -8.534  -0.106  -2.641  1.00 81.33           C  
ATOM   1537  OD1 ASP A 408      -9.240  -1.138  -2.842  1.00 74.25           O  
ATOM   1538  OD2 ASP A 408      -7.282  -0.134  -2.504  1.00 81.35           O  
ATOM   1539  C   ASP A 408     -11.256   2.646  -2.701  1.00 65.88           C  
ATOM   1540  O   ASP A 408     -11.940   2.743  -1.693  1.00 65.37           O  
ATOM   1541  N   ILE A 409     -10.983   3.678  -3.489  1.00 65.90           N  
ATOM   1542  CA  ILE A 409     -11.598   4.985  -3.289  1.00 65.64           C  
ATOM   1543  CB  ILE A 409     -10.900   6.104  -4.106  1.00 71.13           C  
ATOM   1544  CG1 ILE A 409      -9.391   6.187  -3.807  1.00 76.88           C  
ATOM   1545  CD1 ILE A 409      -8.570   6.894  -4.883  1.00 80.82           C  
ATOM   1546  CG2 ILE A 409     -11.512   7.460  -3.760  1.00 73.76           C  
ATOM   1547  C   ILE A 409     -13.101   4.939  -3.662  1.00 59.11           C  
ATOM   1548  O   ILE A 409     -13.940   5.470  -2.925  1.00 52.89           O  
ATOM   1549  N   GLN A 410     -13.428   4.325  -4.802  1.00 53.26           N  
ATOM   1550  CA  GLN A 410     -14.814   4.220  -5.244  1.00 55.19           C  
ATOM   1551  CB  GLN A 410     -14.961   3.458  -6.559  1.00 52.44           C  
ATOM   1552  CG  GLN A 410     -16.287   3.775  -7.247  1.00 51.22           C  
ATOM   1553  CD  GLN A 410     -16.548   2.985  -8.518  1.00 53.22           C  
ATOM   1554  OE1 GLN A 410     -16.250   1.802  -8.594  1.00 68.94           O  
ATOM   1555  NE2 GLN A 410     -17.119   3.629  -9.514  1.00 52.37           N  
ATOM   1556  C   GLN A 410     -15.691   3.535  -4.211  1.00 57.12           C  
ATOM   1557  O   GLN A 410     -16.852   3.852  -4.079  1.00 60.31           O  
ATOM   1558  N   ASP A 411     -15.133   2.572  -3.504  1.00 63.15           N  
ATOM   1559  CA  ASP A 411     -15.860   1.884  -2.471  1.00 68.28           C  
ATOM   1560  CB  ASP A 411     -15.061   0.670  -1.984  1.00 81.07           C  
ATOM   1561  CG  ASP A 411     -15.817  -0.166  -0.938  1.00 98.16           C  
ATOM   1562  OD1 ASP A 411     -17.049  -0.358  -1.055  1.00103.47           O  
ATOM   1563  OD2 ASP A 411     -15.160  -0.641   0.014  1.00113.10           O  
ATOM   1564  C   ASP A 411     -16.189   2.839  -1.327  1.00 61.83           C  
ATOM   1565  O   ASP A 411     -17.317   2.852  -0.830  1.00 60.72           O  
ATOM   1566  N   ASN A 412     -15.226   3.651  -0.921  1.00 52.85           N  
ATOM   1567  CA  ASN A 412     -15.518   4.660   0.069  1.00 62.71           C  
ATOM   1568  CB  ASN A 412     -14.272   5.461   0.436  1.00 69.21           C  
ATOM   1569  CG  ASN A 412     -13.368   4.730   1.389  1.00 75.06           C  
ATOM   1570  OD1 ASN A 412     -13.713   3.679   1.933  1.00 79.80           O  
ATOM   1571  ND2 ASN A 412     -12.180   5.285   1.595  1.00 81.18           N  
ATOM   1572  C   ASN A 412     -16.581   5.617  -0.407  1.00 58.56           C  
ATOM   1573  O   ASN A 412     -17.449   5.989   0.368  1.00 56.29           O  
ATOM   1574  N   LEU A 413     -16.466   6.022  -1.672  1.00 55.54           N  
ATOM   1575  CA  LEU A 413     -17.357   6.997  -2.282  1.00 53.34           C  
ATOM   1576  CB  LEU A 413     -16.869   7.399  -3.678  1.00 49.31           C  
ATOM   1577  CG  LEU A 413     -15.633   8.288  -3.698  1.00 49.48           C  
ATOM   1578  CD1 LEU A 413     -15.141   8.419  -5.128  1.00 48.71           C  
ATOM   1579  CD2 LEU A 413     -15.849   9.679  -3.114  1.00 49.59           C  
ATOM   1580  C   LEU A 413     -18.777   6.486  -2.384  1.00 50.87           C  
ATOM   1581  O   LEU A 413     -19.710   7.229  -2.102  1.00 53.47           O  
ATOM   1582  N   LEU A 414     -18.931   5.234  -2.804  1.00 50.39           N  
ATOM   1583  CA  LEU A 414     -20.254   4.603  -2.928  1.00 48.61           C  
ATOM   1584  CB  LEU A 414     -20.135   3.249  -3.616  1.00 45.22           C  
ATOM   1585  CG  LEU A 414     -19.960   3.352  -5.147  1.00 47.69           C  
ATOM   1586  CD1 LEU A 414     -19.323   2.103  -5.757  1.00 47.82           C  
ATOM   1587  CD2 LEU A 414     -21.286   3.643  -5.868  1.00 45.19           C  
ATOM   1588  C   LEU A 414     -20.968   4.501  -1.577  1.00 50.31           C  
ATOM   1589  O   LEU A 414     -22.162   4.741  -1.489  1.00 51.21           O  
ATOM   1590  N   GLN A 415     -20.217   4.196  -0.524  1.00 53.23           N  
ATOM   1591  CA  GLN A 415     -20.766   4.149   0.817  1.00 58.33           C  
ATOM   1592  CB  GLN A 415     -19.761   3.562   1.792  1.00 60.78           C  
ATOM   1593  CG  GLN A 415     -19.649   2.069   1.638  1.00 63.90           C  
ATOM   1594  CD  GLN A 415     -18.573   1.489   2.510  1.00 72.13           C  
ATOM   1595  OE1 GLN A 415     -18.358   1.950   3.629  1.00 87.43           O  
ATOM   1596  NE2 GLN A 415     -17.876   0.487   2.006  1.00 76.81           N  
ATOM   1597  C   GLN A 415     -21.170   5.527   1.287  1.00 63.76           C  
ATOM   1598  O   GLN A 415     -22.275   5.689   1.858  1.00 65.55           O  
ATOM   1599  N   ALA A 416     -20.271   6.496   1.057  1.00 55.24           N  
ATOM   1600  CA  ALA A 416     -20.567   7.912   1.271  1.00 56.38           C  
ATOM   1601  CB  ALA A 416     -19.440   8.796   0.781  1.00 60.26           C  
ATOM   1602  C   ALA A 416     -21.865   8.302   0.587  1.00 55.99           C  
ATOM   1603  O   ALA A 416     -22.690   8.970   1.204  1.00 55.72           O  
ATOM   1604  N   LEU A 417     -22.049   7.836  -0.655  1.00 53.82           N  
ATOM   1605  CA  LEU A 417     -23.244   8.115  -1.439  1.00 52.91           C  
ATOM   1606  CB  LEU A 417     -23.060   7.661  -2.887  1.00 52.05           C  
ATOM   1607  CG  LEU A 417     -24.167   8.046  -3.881  1.00 53.65           C  
ATOM   1608  CD1 LEU A 417     -24.330   9.568  -4.003  1.00 54.38           C  
ATOM   1609  CD2 LEU A 417     -23.920   7.394  -5.234  1.00 51.41           C  
ATOM   1610  C   LEU A 417     -24.503   7.460  -0.859  1.00 57.24           C  
ATOM   1611  O   LEU A 417     -25.521   8.120  -0.661  1.00 57.38           O  
ATOM   1612  N   GLU A 418     -24.426   6.170  -0.579  1.00 60.47           N  
ATOM   1613  CA  GLU A 418     -25.538   5.479   0.046  1.00 62.98           C  
ATOM   1614  CB  GLU A 418     -25.167   4.028   0.301  1.00 68.13           C  
ATOM   1615  CG  GLU A 418     -26.315   3.212   0.887  1.00 74.14           C  
ATOM   1616  CD  GLU A 418     -26.230   1.745   0.538  1.00 82.88           C  
ATOM   1617  OE1 GLU A 418     -25.115   1.171   0.603  1.00 96.44           O  
ATOM   1618  OE2 GLU A 418     -27.280   1.173   0.184  1.00 89.66           O  
ATOM   1619  C   GLU A 418     -26.020   6.165   1.346  1.00 63.22           C  
ATOM   1620  O   GLU A 418     -27.226   6.357   1.543  1.00 61.64           O  
ATOM   1621  N   LEU A 419     -25.076   6.550   2.205  1.00 62.07           N  
ATOM   1622  CA  LEU A 419     -25.392   7.224   3.462  1.00 63.38           C  
ATOM   1623  CB  LEU A 419     -24.141   7.388   4.330  1.00 63.42           C  
ATOM   1624  CG  LEU A 419     -24.320   8.173   5.644  1.00 70.42           C  
ATOM   1625  CD1 LEU A 419     -25.441   7.621   6.521  1.00 68.57           C  
ATOM   1626  CD2 LEU A 419     -23.021   8.223   6.432  1.00 71.27           C  
ATOM   1627  C   LEU A 419     -26.026   8.592   3.217  1.00 68.17           C  
ATOM   1628  O   LEU A 419     -27.032   8.932   3.826  1.00 73.50           O  
ATOM   1629  N   GLN A 420     -25.408   9.376   2.339  1.00 70.74           N  
ATOM   1630  CA  GLN A 420     -25.950  10.674   1.913  1.00 67.84           C  
ATOM   1631  CB  GLN A 420     -25.069  11.277   0.805  1.00 61.71           C  
ATOM   1632  CG  GLN A 420     -25.635  12.529   0.132  1.00 64.05           C  
ATOM   1633  CD  GLN A 420     -25.782  13.713   1.069  1.00 62.01           C  
ATOM   1634  OE1 GLN A 420     -25.139  13.774   2.110  1.00 62.09           O  
ATOM   1635  NE2 GLN A 420     -26.614  14.677   0.684  1.00 60.67           N  
ATOM   1636  C   GLN A 420     -27.423  10.561   1.456  1.00 62.76           C  
ATOM   1637  O   GLN A 420     -28.273  11.325   1.885  1.00 59.85           O  
ATOM   1638  N   LEU A 421     -27.697   9.603   0.591  1.00 61.57           N  
ATOM   1639  CA  LEU A 421     -29.029   9.407   0.042  1.00 64.72           C  
ATOM   1640  CB  LEU A 421     -28.965   8.392  -1.096  1.00 59.72           C  
ATOM   1641  CG  LEU A 421     -28.171   8.855  -2.319  1.00 63.76           C  
ATOM   1642  CD1 LEU A 421     -28.281   7.782  -3.384  1.00 62.67           C  
ATOM   1643  CD2 LEU A 421     -28.625  10.196  -2.900  1.00 66.16           C  
ATOM   1644  C   LEU A 421     -30.051   8.950   1.072  1.00 71.86           C  
ATOM   1645  O   LEU A 421     -31.211   9.353   1.016  1.00 69.18           O  
ATOM   1646  N   LYS A 422     -29.619   8.094   1.992  1.00 77.47           N  
ATOM   1647  CA  LYS A 422     -30.473   7.671   3.102  1.00 81.97           C  
ATOM   1648  CB  LYS A 422     -29.838   6.493   3.877  1.00 84.06           C  
ATOM   1649  CG  LYS A 422     -30.219   5.139   3.289  1.00 84.35           C  
ATOM   1650  CD  LYS A 422     -29.243   4.022   3.632  1.00 88.41           C  
ATOM   1651  CE  LYS A 422     -29.875   2.645   3.419  1.00 88.78           C  
ATOM   1652  NZ  LYS A 422     -28.932   1.503   3.595  1.00 85.02           N  
ATOM   1653  C   LYS A 422     -30.812   8.861   4.017  1.00 75.91           C  
ATOM   1654  O   LYS A 422     -31.980   9.098   4.309  1.00 75.11           O  
ATOM   1655  N   LEU A 423     -29.793   9.621   4.409  1.00 71.79           N  
ATOM   1656  CA  LEU A 423     -29.953  10.762   5.313  1.00 78.48           C  
ATOM   1657  CB  LEU A 423     -28.599  11.257   5.811  1.00 78.17           C  
ATOM   1658  CG  LEU A 423     -27.853  10.348   6.778  1.00 79.77           C  
ATOM   1659  CD1 LEU A 423     -26.556  11.033   7.133  1.00 77.65           C  
ATOM   1660  CD2 LEU A 423     -28.644  10.003   8.035  1.00 78.05           C  
ATOM   1661  C   LEU A 423     -30.658  11.952   4.704  1.00 82.49           C  
ATOM   1662  O   LEU A 423     -31.592  12.494   5.294  1.00 95.81           O  
ATOM   1663  N   ASN A 424     -30.167  12.391   3.555  1.00 81.41           N  
ATOM   1664  CA  ASN A 424     -30.731  13.547   2.876  1.00 77.61           C  
ATOM   1665  CB  ASN A 424     -29.759  14.050   1.796  1.00 76.60           C  
ATOM   1666  CG  ASN A 424     -30.006  15.496   1.381  1.00 73.29           C  
ATOM   1667  OD1 ASN A 424     -29.927  15.826   0.205  1.00 76.93           O  
ATOM   1668  ND2 ASN A 424     -30.248  16.369   2.340  1.00 78.94           N  
ATOM   1669  C   ASN A 424     -32.128  13.288   2.301  1.00 75.86           C  
ATOM   1670  O   ASN A 424     -32.903  14.237   2.159  1.00 75.62           O  
ATOM   1671  N   HIS A 425     -32.441  12.028   1.973  1.00 70.62           N  
ATOM   1672  CA  HIS A 425     -33.767  11.664   1.446  1.00 75.89           C  
ATOM   1673  CB  HIS A 425     -33.718  11.455  -0.085  1.00 75.13           C  
ATOM   1674  CG  HIS A 425     -33.245  12.656  -0.843  1.00 83.86           C  
ATOM   1675  ND1 HIS A 425     -31.977  13.171  -0.696  1.00 87.59           N  
ATOM   1676  CE1 HIS A 425     -31.837  14.226  -1.472  1.00 85.61           C  
ATOM   1677  NE2 HIS A 425     -32.963  14.405  -2.133  1.00 86.79           N  
ATOM   1678  CD2 HIS A 425     -33.862  13.437  -1.758  1.00 85.74           C  
ATOM   1679  C   HIS A 425     -34.359  10.422   2.133  1.00 80.95           C  
ATOM   1680  O   HIS A 425     -34.596   9.412   1.459  1.00 79.59           O  
ATOM   1681  N   PRO A 426     -34.657  10.501   3.459  1.00 85.57           N  
ATOM   1682  CA  PRO A 426     -35.255   9.336   4.142  1.00 85.95           C  
ATOM   1683  CB  PRO A 426     -35.412   9.805   5.596  1.00 87.27           C  
ATOM   1684  CG  PRO A 426     -34.606  11.059   5.713  1.00 89.37           C  
ATOM   1685  CD  PRO A 426     -34.651  11.679   4.347  1.00 85.93           C  
ATOM   1686  C   PRO A 426     -36.616   8.974   3.570  1.00 85.90           C  
ATOM   1687  O   PRO A 426     -37.021   7.818   3.617  1.00 79.35           O  
ATOM   1688  N   GLU A 427     -37.302   9.987   3.046  1.00 95.01           N  
ATOM   1689  CA  GLU A 427     -38.510   9.838   2.247  1.00100.63           C  
ATOM   1690  CB  GLU A 427     -38.870  11.213   1.627  1.00110.80           C  
ATOM   1691  CG  GLU A 427     -37.876  11.747   0.575  1.00112.03           C  
ATOM   1692  CD  GLU A 427     -37.776  13.270   0.477  1.00117.99           C  
ATOM   1693  OE1 GLU A 427     -38.243  13.996   1.384  1.00120.76           O  
ATOM   1694  OE2 GLU A 427     -37.191  13.752  -0.520  1.00118.04           O  
ATOM   1695  C   GLU A 427     -38.369   8.761   1.154  1.00 99.77           C  
ATOM   1696  O   GLU A 427     -39.264   7.930   0.971  1.00 84.97           O  
ATOM   1697  N   SER A 428     -37.232   8.763   0.459  1.00 96.46           N  
ATOM   1698  CA  SER A 428     -37.046   7.948  -0.727  1.00 96.57           C  
ATOM   1699  CB  SER A 428     -36.580   8.824  -1.883  1.00 99.18           C  
ATOM   1700  OG  SER A 428     -36.670   8.103  -3.102  1.00 97.89           O  
ATOM   1701  C   SER A 428     -36.045   6.823  -0.495  1.00100.46           C  
ATOM   1702  O   SER A 428     -34.841   7.070  -0.328  1.00110.88           O  
ATOM   1703  N   SER A 429     -36.548   5.591  -0.488  1.00 95.15           N  
ATOM   1704  CA  SER A 429     -35.700   4.396  -0.437  1.00 96.60           C  
ATOM   1705  CB  SER A 429     -36.368   3.307   0.396  1.00100.73           C  
ATOM   1706  OG  SER A 429     -36.729   3.805   1.674  1.00108.89           O  
ATOM   1707  C   SER A 429     -35.437   3.888  -1.859  1.00 93.77           C  
ATOM   1708  O   SER A 429     -36.288   4.026  -2.748  1.00 91.98           O  
ATOM   1709  N   GLN A 430     -34.252   3.315  -2.060  1.00 88.77           N  
ATOM   1710  CA  GLN A 430     -33.761   2.859  -3.391  1.00 85.52           C  
ATOM   1711  CB  GLN A 430     -34.644   1.748  -3.968  1.00 90.97           C  
ATOM   1712  CG  GLN A 430     -34.911   0.634  -2.965  1.00100.70           C  
ATOM   1713  CD  GLN A 430     -33.654   0.134  -2.231  1.00106.70           C  
ATOM   1714  OE1 GLN A 430     -32.557   0.088  -2.797  1.00107.02           O  
ATOM   1715  NE2 GLN A 430     -33.815  -0.234  -0.964  1.00104.36           N  
ATOM   1716  C   GLN A 430     -33.543   3.973  -4.403  1.00 73.72           C  
ATOM   1717  O   GLN A 430     -33.547   3.766  -5.624  1.00 60.23           O  
ATOM   1718  N   LEU A 431     -33.288   5.153  -3.864  1.00 68.17           N  
ATOM   1719  CA  LEU A 431     -32.800   6.255  -4.649  1.00 69.02           C  
ATOM   1720  CB  LEU A 431     -32.835   7.527  -3.804  1.00 66.35           C  
ATOM   1721  CG  LEU A 431     -32.453   8.842  -4.453  1.00 65.43           C  
ATOM   1722  CD1 LEU A 431     -33.065   8.940  -5.842  1.00 65.11           C  
ATOM   1723  CD2 LEU A 431     -32.848  10.014  -3.551  1.00 68.98           C  
ATOM   1724  C   LEU A 431     -31.367   5.921  -5.074  1.00 66.06           C  
ATOM   1725  O   LEU A 431     -30.976   6.184  -6.207  1.00 59.98           O  
ATOM   1726  N   PHE A 432     -30.619   5.321  -4.144  1.00 61.22           N  
ATOM   1727  CA  PHE A 432     -29.288   4.763  -4.398  1.00 63.67           C  
ATOM   1728  CB  PHE A 432     -28.722   4.165  -3.096  1.00 61.67           C  
ATOM   1729  CG  PHE A 432     -27.342   3.570  -3.222  1.00 65.56           C  
ATOM   1730  CD1 PHE A 432     -26.218   4.382  -3.344  1.00 71.16           C  
ATOM   1731  CE1 PHE A 432     -24.945   3.828  -3.433  1.00 71.24           C  
ATOM   1732  CZ  PHE A 432     -24.782   2.455  -3.393  1.00 70.06           C  
ATOM   1733  CE2 PHE A 432     -25.890   1.634  -3.271  1.00 69.59           C  
ATOM   1734  CD2 PHE A 432     -27.158   2.190  -3.180  1.00 68.80           C  
ATOM   1735  C   PHE A 432     -29.284   3.739  -5.536  1.00 62.50           C  
ATOM   1736  O   PHE A 432     -28.466   3.828  -6.443  1.00 66.74           O  
ATOM   1737  N   ALA A 433     -30.197   2.784  -5.493  1.00 65.36           N  
ATOM   1738  CA  ALA A 433     -30.292   1.766  -6.545  1.00 66.73           C  
ATOM   1739  CB  ALA A 433     -31.299   0.693  -6.155  1.00 64.97           C  
ATOM   1740  C   ALA A 433     -30.688   2.383  -7.869  1.00 68.54           C  
ATOM   1741  O   ALA A 433     -30.193   1.998  -8.927  1.00 59.43           O  
ATOM   1742  N   LYS A 434     -31.606   3.337  -7.791  1.00 76.34           N  
ATOM   1743  CA  LYS A 434     -32.147   3.966  -8.978  1.00 82.80           C  
ATOM   1744  CB  LYS A 434     -33.335   4.822  -8.576  1.00 90.67           C  
ATOM   1745  CG  LYS A 434     -34.225   5.191  -9.736  1.00108.78           C  
ATOM   1746  CD  LYS A 434     -35.030   6.421  -9.389  1.00126.80           C  
ATOM   1747  CE  LYS A 434     -35.993   6.298  -8.216  1.00127.98           C  
ATOM   1748  NZ  LYS A 434     -36.797   7.552  -8.037  1.00127.70           N  
ATOM   1749  C   LYS A 434     -31.059   4.795  -9.676  1.00 73.44           C  
ATOM   1750  O   LYS A 434     -30.858   4.712 -10.897  1.00 76.06           O  
ATOM   1751  N   LEU A 435     -30.356   5.571  -8.867  1.00 63.55           N  
ATOM   1752  CA  LEU A 435     -29.221   6.363  -9.308  1.00 61.16           C  
ATOM   1753  CB  LEU A 435     -28.742   7.227  -8.145  1.00 57.33           C  
ATOM   1754  CG  LEU A 435     -27.612   8.206  -8.385  1.00 57.54           C  
ATOM   1755  CD1 LEU A 435     -27.837   9.019  -9.645  1.00 60.49           C  
ATOM   1756  CD2 LEU A 435     -27.455   9.124  -7.180  1.00 58.06           C  
ATOM   1757  C   LEU A 435     -28.054   5.546  -9.885  1.00 63.07           C  
ATOM   1758  O   LEU A 435     -27.397   5.991 -10.819  1.00 72.84           O  
ATOM   1759  N   LEU A 436     -27.788   4.363  -9.346  1.00 59.97           N  
ATOM   1760  CA  LEU A 436     -26.763   3.495  -9.928  1.00 65.50           C  
ATOM   1761  CB  LEU A 436     -26.404   2.347  -8.974  1.00 67.92           C  
ATOM   1762  CG  LEU A 436     -25.572   2.767  -7.756  1.00 66.09           C  
ATOM   1763  CD1 LEU A 436     -25.541   1.663  -6.717  1.00 68.45           C  
ATOM   1764  CD2 LEU A 436     -24.153   3.134  -8.139  1.00 68.84           C  
ATOM   1765  C   LEU A 436     -27.143   2.951 -11.306  1.00 66.69           C  
ATOM   1766  O   LEU A 436     -26.274   2.702 -12.138  1.00 69.52           O  
ATOM   1767  N   GLN A 437     -28.436   2.772 -11.537  1.00 72.66           N  
ATOM   1768  CA  GLN A 437     -28.937   2.305 -12.828  1.00 83.19           C  
ATOM   1769  CB  GLN A 437     -30.372   1.777 -12.677  1.00 89.79           C  
ATOM   1770  CG  GLN A 437     -30.409   0.482 -11.855  1.00 97.36           C  
ATOM   1771  CD  GLN A 437     -31.806  -0.013 -11.505  1.00100.52           C  
ATOM   1772  OE1 GLN A 437     -32.721   0.044 -12.323  1.00113.63           O  
ATOM   1773  NE2 GLN A 437     -31.966  -0.534 -10.288  1.00 96.69           N  
ATOM   1774  C   GLN A 437     -28.804   3.364 -13.927  1.00 83.08           C  
ATOM   1775  O   GLN A 437     -28.446   3.024 -15.053  1.00 78.00           O  
ATOM   1776  N   LYS A 438     -29.066   4.630 -13.570  1.00 84.51           N  
ATOM   1777  CA  LYS A 438     -28.759   5.823 -14.403  1.00 81.05           C  
ATOM   1778  CB  LYS A 438     -29.077   7.122 -13.634  1.00 85.01           C  
ATOM   1779  CG  LYS A 438     -30.538   7.390 -13.331  1.00 85.03           C  
ATOM   1780  CD  LYS A 438     -31.291   7.738 -14.598  1.00 90.13           C  
ATOM   1781  CE  LYS A 438     -32.791   7.757 -14.381  1.00 93.11           C  
ATOM   1782  NZ  LYS A 438     -33.464   7.271 -15.616  1.00 96.17           N  
ATOM   1783  C   LYS A 438     -27.295   5.929 -14.819  1.00 78.35           C  
ATOM   1784  O   LYS A 438     -26.981   6.345 -15.924  1.00 78.40           O  
ATOM   1785  N   MET A 439     -26.408   5.588 -13.897  1.00 79.87           N  
ATOM   1786  CA  MET A 439     -24.960   5.597 -14.134  1.00 76.27           C  
ATOM   1787  CB  MET A 439     -24.235   5.172 -12.863  1.00 73.84           C  
ATOM   1788  CG  MET A 439     -22.907   5.856 -12.655  1.00 74.18           C  
ATOM   1789  SD  MET A 439     -22.283   5.571 -10.987  1.00 72.10           S  
ATOM   1790  CE  MET A 439     -22.004   3.807 -11.024  1.00 75.67           C  
ATOM   1791  C   MET A 439     -24.565   4.668 -15.273  1.00 73.78           C  
ATOM   1792  O   MET A 439     -23.696   4.993 -16.064  1.00 74.77           O  
ATOM   1793  N   THR A 440     -25.231   3.520 -15.349  1.00 80.76           N  
ATOM   1794  CA  THR A 440     -24.981   2.523 -16.394  1.00 84.02           C  
ATOM   1795  CB  THR A 440     -25.476   1.121 -15.958  1.00 92.63           C  
ATOM   1796  OG1 THR A 440     -25.193   0.922 -14.564  1.00 93.94           O  
ATOM   1797  CG2 THR A 440     -24.796   0.014 -16.771  1.00 91.59           C  
ATOM   1798  C   THR A 440     -25.598   2.899 -17.738  1.00 70.59           C  
ATOM   1799  O   THR A 440     -25.024   2.585 -18.766  1.00 71.84           O  
ATOM   1800  N   ASP A 441     -26.764   3.542 -17.734  1.00 74.13           N  
ATOM   1801  CA  ASP A 441     -27.388   4.040 -18.987  1.00 83.26           C  
ATOM   1802  CB  ASP A 441     -28.727   4.745 -18.715  1.00 86.55           C  
ATOM   1803  CG  ASP A 441     -29.791   3.814 -18.155  1.00 96.18           C  
ATOM   1804  OD1 ASP A 441     -29.882   2.653 -18.610  1.00 97.66           O  
ATOM   1805  OD2 ASP A 441     -30.558   4.253 -17.265  1.00105.42           O  
ATOM   1806  C   ASP A 441     -26.471   5.053 -19.656  1.00 80.26           C  
ATOM   1807  O   ASP A 441     -26.123   4.939 -20.827  1.00 85.33           O  
ATOM   1808  N   LEU A 442     -26.075   6.018 -18.839  1.00 79.42           N  
ATOM   1809  CA  LEU A 442     -25.246   7.166 -19.194  1.00 70.64           C  
ATOM   1810  CB  LEU A 442     -24.894   7.922 -17.902  1.00 66.66           C  
ATOM   1811  CG  LEU A 442     -24.402   9.354 -17.909  1.00 63.77           C  
ATOM   1812  CD1 LEU A 442     -25.208  10.223 -18.863  1.00 67.53           C  
ATOM   1813  CD2 LEU A 442     -24.476   9.912 -16.496  1.00 58.24           C  
ATOM   1814  C   LEU A 442     -23.976   6.821 -19.931  1.00 71.99           C  
ATOM   1815  O   LEU A 442     -23.537   7.603 -20.751  1.00 77.32           O  
ATOM   1816  N   ARG A 443     -23.376   5.669 -19.637  1.00 76.74           N  
ATOM   1817  CA  ARG A 443     -22.234   5.176 -20.431  1.00 82.31           C  
ATOM   1818  CB  ARG A 443     -21.761   3.815 -19.935  1.00 84.19           C  
ATOM   1819  CG  ARG A 443     -21.009   3.842 -18.616  1.00 86.61           C  
ATOM   1820  CD  ARG A 443     -19.692   3.086 -18.743  1.00 90.39           C  
ATOM   1821  NE  ARG A 443     -18.869   3.243 -17.545  1.00 90.40           N  
ATOM   1822  CZ  ARG A 443     -18.714   2.358 -16.560  1.00 88.10           C  
ATOM   1823  NH1 ARG A 443     -19.302   1.166 -16.585  1.00 94.60           N  
ATOM   1824  NH2 ARG A 443     -17.930   2.669 -15.533  1.00 89.51           N  
ATOM   1825  C   ARG A 443     -22.576   5.044 -21.912  1.00 86.23           C  
ATOM   1826  O   ARG A 443     -21.931   5.653 -22.763  1.00 83.74           O  
ATOM   1827  N   GLN A 444     -23.604   4.253 -22.201  1.00 93.60           N  
ATOM   1828  CA  GLN A 444     -24.021   3.982 -23.582  1.00103.84           C  
ATOM   1829  CB  GLN A 444     -24.996   2.814 -23.620  1.00114.01           C  
ATOM   1830  CG  GLN A 444     -24.352   1.520 -23.176  1.00126.36           C  
ATOM   1831  CD  GLN A 444     -25.321   0.365 -23.206  1.00134.20           C  
ATOM   1832  OE1 GLN A 444     -25.839   0.015 -24.266  1.00156.19           O  
ATOM   1833  NE2 GLN A 444     -25.577  -0.238 -22.043  1.00162.47           N  
ATOM   1834  C   GLN A 444     -24.638   5.186 -24.275  1.00 98.74           C  
ATOM   1835  O   GLN A 444     -24.580   5.299 -25.500  1.00111.50           O  
ATOM   1836  N   ILE A 445     -25.233   6.071 -23.487  1.00 88.74           N  
ATOM   1837  CA  ILE A 445     -25.695   7.364 -23.969  1.00 89.69           C  
ATOM   1838  CB  ILE A 445     -26.564   8.063 -22.895  1.00 93.37           C  
ATOM   1839  CG1 ILE A 445     -27.854   7.265 -22.668  1.00 92.55           C  
ATOM   1840  CD1 ILE A 445     -28.609   7.642 -21.410  1.00 93.44           C  
ATOM   1841  CG2 ILE A 445     -26.912   9.492 -23.301  1.00 94.15           C  
ATOM   1842  C   ILE A 445     -24.510   8.253 -24.383  1.00 85.43           C  
ATOM   1843  O   ILE A 445     -24.604   8.986 -25.362  1.00 92.84           O  
ATOM   1844  N   VAL A 446     -23.419   8.196 -23.626  1.00 80.53           N  
ATOM   1845  CA  VAL A 446     -22.195   8.946 -23.942  1.00 81.66           C  
ATOM   1846  CB  VAL A 446     -21.251   9.015 -22.710  1.00 82.80           C  
ATOM   1847  CG1 VAL A 446     -19.809   9.358 -23.080  1.00 80.87           C  
ATOM   1848  CG2 VAL A 446     -21.776  10.054 -21.735  1.00 86.90           C  
ATOM   1849  C   VAL A 446     -21.468   8.386 -25.164  1.00 84.79           C  
ATOM   1850  O   VAL A 446     -20.730   9.119 -25.825  1.00 79.67           O  
ATOM   1851  N   THR A 447     -21.656   7.096 -25.446  1.00 87.87           N  
ATOM   1852  CA  THR A 447     -21.099   6.476 -26.650  1.00 91.21           C  
ATOM   1853  CB  THR A 447     -21.277   4.943 -26.635  1.00 96.34           C  
ATOM   1854  OG1 THR A 447     -20.684   4.405 -25.443  1.00 93.91           O  
ATOM   1855  CG2 THR A 447     -20.589   4.306 -27.830  1.00103.18           C  
ATOM   1856  C   THR A 447     -21.701   7.103 -27.916  1.00 88.03           C  
ATOM   1857  O   THR A 447     -20.966   7.466 -28.836  1.00 82.24           O  
ATOM   1858  N   GLU A 448     -23.025   7.242 -27.946  1.00 89.96           N  
ATOM   1859  CA  GLU A 448     -23.721   7.927 -29.048  1.00 86.60           C  
ATOM   1860  CB  GLU A 448     -25.225   8.004 -28.763  1.00 91.82           C  
ATOM   1861  CG  GLU A 448     -26.015   8.892 -29.733  1.00102.63           C  
ATOM   1862  CD  GLU A 448     -27.490   9.065 -29.369  1.00109.42           C  
ATOM   1863  OE1 GLU A 448     -28.056   8.221 -28.629  1.00112.33           O  
ATOM   1864  OE2 GLU A 448     -28.089  10.060 -29.843  1.00103.91           O  
ATOM   1865  C   GLU A 448     -23.167   9.335 -29.290  1.00 85.89           C  
ATOM   1866  O   GLU A 448     -22.934   9.729 -30.431  1.00 85.39           O  
ATOM   1867  N   HIS A 449     -22.980  10.083 -28.205  1.00 85.86           N  
ATOM   1868  CA  HIS A 449     -22.485  11.470 -28.254  1.00 83.73           C  
ATOM   1869  CB  HIS A 449     -22.593  12.109 -26.855  1.00 82.70           C  
ATOM   1870  CG  HIS A 449     -21.803  13.376 -26.674  1.00 83.99           C  
ATOM   1871  ND1 HIS A 449     -20.593  13.405 -26.015  1.00 86.10           N  
ATOM   1872  CE1 HIS A 449     -20.141  14.645 -25.978  1.00 94.34           C  
ATOM   1873  NE2 HIS A 449     -21.023  15.426 -26.575  1.00 92.01           N  
ATOM   1874  CD2 HIS A 449     -22.071  14.658 -27.020  1.00 84.69           C  
ATOM   1875  C   HIS A 449     -21.057  11.551 -28.806  1.00 81.49           C  
ATOM   1876  O   HIS A 449     -20.755  12.429 -29.618  1.00 82.17           O  
ATOM   1877  N   VAL A 450     -20.199  10.633 -28.359  1.00 80.40           N  
ATOM   1878  CA  VAL A 450     -18.820  10.518 -28.848  1.00 81.53           C  
ATOM   1879  CB  VAL A 450     -18.103   9.342 -28.158  1.00 87.49           C  
ATOM   1880  CG1 VAL A 450     -16.896   8.862 -28.950  1.00 91.90           C  
ATOM   1881  CG2 VAL A 450     -17.675   9.754 -26.760  1.00 96.81           C  
ATOM   1882  C   VAL A 450     -18.795  10.334 -30.359  1.00 79.56           C  
ATOM   1883  O   VAL A 450     -18.092  11.044 -31.073  1.00 76.81           O  
ATOM   1884  N   GLN A 451     -19.581   9.375 -30.825  1.00 84.83           N  
ATOM   1885  CA  GLN A 451     -19.688   9.076 -32.242  1.00 87.08           C  
ATOM   1886  CB  GLN A 451     -20.560   7.844 -32.436  1.00 93.43           C  
ATOM   1887  CG  GLN A 451     -19.851   6.585 -31.944  1.00102.39           C  
ATOM   1888  CD  GLN A 451     -20.760   5.381 -31.796  1.00110.83           C  
ATOM   1889  OE1 GLN A 451     -21.935   5.409 -32.181  1.00114.01           O  
ATOM   1890  NE2 GLN A 451     -20.217   4.309 -31.224  1.00115.74           N  
ATOM   1891  C   GLN A 451     -20.185  10.255 -33.068  1.00 83.31           C  
ATOM   1892  O   GLN A 451     -19.511  10.660 -34.020  1.00 85.93           O  
ATOM   1893  N   LEU A 452     -21.329  10.826 -32.687  1.00 83.33           N  
ATOM   1894  CA  LEU A 452     -21.900  12.004 -33.398  1.00 84.10           C  
ATOM   1895  CB  LEU A 452     -23.211  12.495 -32.741  1.00 88.47           C  
ATOM   1896  CG  LEU A 452     -23.915  13.779 -33.256  1.00 88.76           C  
ATOM   1897  CD1 LEU A 452     -24.467  13.643 -34.669  1.00 89.08           C  
ATOM   1898  CD2 LEU A 452     -25.043  14.192 -32.323  1.00 85.71           C  
ATOM   1899  C   LEU A 452     -20.895  13.158 -33.532  1.00 78.16           C  
ATOM   1900  O   LEU A 452     -20.909  13.882 -34.522  1.00 73.22           O  
ATOM   1901  N   LEU A 453     -20.022  13.312 -32.546  1.00 79.86           N  
ATOM   1902  CA  LEU A 453     -18.949  14.296 -32.630  1.00 90.09           C  
ATOM   1903  CB  LEU A 453     -18.320  14.541 -31.257  1.00 98.15           C  
ATOM   1904  CG  LEU A 453     -19.229  15.508 -30.491  1.00110.15           C  
ATOM   1905  CD1 LEU A 453     -19.149  15.381 -28.995  1.00114.50           C  
ATOM   1906  CD2 LEU A 453     -18.932  16.950 -30.863  1.00112.89           C  
ATOM   1907  C   LEU A 453     -17.896  13.925 -33.651  1.00 90.17           C  
ATOM   1908  O   LEU A 453     -17.554  14.747 -34.493  1.00 93.51           O  
ATOM   1909  N   GLN A 454     -17.399  12.696 -33.590  1.00 92.88           N  
ATOM   1910  CA  GLN A 454     -16.452  12.202 -34.601  1.00 98.49           C  
ATOM   1911  CB  GLN A 454     -16.034  10.762 -34.289  1.00102.14           C  
ATOM   1912  CG  GLN A 454     -15.070  10.714 -33.107  1.00108.67           C  
ATOM   1913  CD  GLN A 454     -14.685   9.312 -32.668  1.00112.50           C  
ATOM   1914  OE1 GLN A 454     -14.820   8.965 -31.492  1.00102.15           O  
ATOM   1915  NE2 GLN A 454     -14.180   8.507 -33.601  1.00114.45           N  
ATOM   1916  C   GLN A 454     -16.984  12.372 -36.037  1.00 89.29           C  
ATOM   1917  O   GLN A 454     -16.225  12.725 -36.947  1.00 84.59           O  
ATOM   1918  N   VAL A 455     -18.293  12.175 -36.204  1.00 84.52           N  
ATOM   1919  CA  VAL A 455     -18.999  12.489 -37.459  1.00 84.53           C  
ATOM   1920  CB  VAL A 455     -20.493  12.104 -37.361  1.00 88.00           C  
ATOM   1921  CG1 VAL A 455     -21.314  12.668 -38.528  1.00 84.35           C  
ATOM   1922  CG2 VAL A 455     -20.646  10.589 -37.269  1.00 88.29           C  
ATOM   1923  C   VAL A 455     -18.892  13.978 -37.809  1.00 83.94           C  
ATOM   1924  O   VAL A 455     -18.438  14.344 -38.890  1.00 80.71           O  
ATOM   1925  N   ILE A 456     -19.322  14.821 -36.878  1.00 86.32           N  
ATOM   1926  CA  ILE A 456     -19.316  16.281 -37.057  1.00 89.04           C  
ATOM   1927  CB  ILE A 456     -19.929  16.998 -35.820  1.00 91.12           C  
ATOM   1928  CG1 ILE A 456     -21.419  16.659 -35.669  1.00 94.48           C  
ATOM   1929  CD1 ILE A 456     -21.958  16.857 -34.263  1.00 96.13           C  
ATOM   1930  CG2 ILE A 456     -19.819  18.519 -35.930  1.00 90.57           C  
ATOM   1931  C   ILE A 456     -17.902  16.809 -37.363  1.00 89.04           C  
ATOM   1932  O   ILE A 456     -17.736  17.756 -38.135  1.00 91.31           O  
ATOM   1933  N   LYS A 457     -16.895  16.188 -36.759  1.00 93.22           N  
ATOM   1934  CA  LYS A 457     -15.495  16.519 -37.014  1.00 95.55           C  
ATOM   1935  CB  LYS A 457     -14.586  15.620 -36.149  1.00 99.50           C  
ATOM   1936  CG  LYS A 457     -13.101  15.578 -36.501  1.00100.83           C  
ATOM   1937  CD  LYS A 457     -12.407  16.907 -36.273  1.00101.85           C  
ATOM   1938  CE  LYS A 457     -10.931  16.794 -36.618  1.00107.78           C  
ATOM   1939  NZ  LYS A 457     -10.291  18.127 -36.745  1.00113.00           N  
ATOM   1940  C   LYS A 457     -15.192  16.373 -38.503  1.00 98.29           C  
ATOM   1941  O   LYS A 457     -14.653  17.292 -39.112  1.00 96.50           O  
ATOM   1942  N   LYS A 458     -15.580  15.236 -39.079  1.00 99.89           N  
ATOM   1943  CA  LYS A 458     -15.269  14.922 -40.472  1.00103.55           C  
ATOM   1944  CB  LYS A 458     -15.361  13.409 -40.689  1.00103.86           C  
ATOM   1945  CG  LYS A 458     -14.207  12.689 -40.013  1.00103.49           C  
ATOM   1946  CD  LYS A 458     -14.291  11.182 -40.120  1.00106.49           C  
ATOM   1947  CE  LYS A 458     -12.954  10.568 -39.743  1.00108.44           C  
ATOM   1948  NZ  LYS A 458     -13.036   9.096 -39.576  1.00107.14           N  
ATOM   1949  C   LYS A 458     -16.132  15.698 -41.477  1.00107.51           C  
ATOM   1950  O   LYS A 458     -15.604  16.341 -42.391  1.00118.68           O  
ATOM   1951  N   THR A 459     -17.448  15.666 -41.281  1.00101.98           N  
ATOM   1952  CA  THR A 459     -18.400  16.214 -42.253  1.00 95.08           C  
ATOM   1953  CB  THR A 459     -19.825  15.758 -41.932  1.00 95.43           C  
ATOM   1954  OG1 THR A 459     -20.131  16.079 -40.572  1.00101.79           O  
ATOM   1955  CG2 THR A 459     -19.945  14.271 -42.118  1.00 97.11           C  
ATOM   1956  C   THR A 459     -18.412  17.735 -42.371  1.00 97.33           C  
ATOM   1957  O   THR A 459     -18.695  18.260 -43.443  1.00 99.64           O  
ATOM   1958  N   GLU A 460     -18.113  18.433 -41.281  1.00102.46           N  
ATOM   1959  CA  GLU A 460     -18.140  19.902 -41.258  1.00107.17           C  
ATOM   1960  CB  GLU A 460     -18.956  20.417 -40.067  1.00101.43           C  
ATOM   1961  CG  GLU A 460     -20.285  19.699 -39.833  1.00 96.87           C  
ATOM   1962  CD  GLU A 460     -21.407  20.152 -40.750  1.00 97.96           C  
ATOM   1963  OE1 GLU A 460     -21.385  21.323 -41.190  1.00 88.54           O  
ATOM   1964  OE2 GLU A 460     -22.334  19.341 -41.003  1.00 89.93           O  
ATOM   1965  C   GLU A 460     -16.696  20.428 -41.229  1.00117.78           C  
ATOM   1966  O   GLU A 460     -16.062  20.511 -40.177  1.00127.80           O  
ATOM   1967  N   THR A 461     -16.189  20.759 -42.411  1.00128.62           N  
ATOM   1968  CA  THR A 461     -14.798  21.184 -42.603  1.00133.09           C  
ATOM   1969  CB  THR A 461     -14.379  21.059 -44.088  1.00132.21           C  
ATOM   1970  OG1 THR A 461     -15.227  21.883 -44.902  1.00128.66           O  
ATOM   1971  CG2 THR A 461     -14.467  19.604 -44.571  1.00124.82           C  
ATOM   1972  C   THR A 461     -14.545  22.628 -42.138  1.00133.09           C  
ATOM   1973  O   THR A 461     -13.459  22.938 -41.635  1.00122.59           O  
ATOM   1974  N   ASP A 462     -15.539  23.499 -42.341  1.00132.19           N  
ATOM   1975  CA  ASP A 462     -15.505  24.893 -41.869  1.00133.64           C  
ATOM   1976  CB  ASP A 462     -16.850  25.578 -42.153  1.00134.28           C  
ATOM   1977  CG  ASP A 462     -16.864  27.052 -41.763  1.00136.55           C  
ATOM   1978  OD1 ASP A 462     -17.184  27.368 -40.592  1.00135.61           O  
ATOM   1979  OD2 ASP A 462     -16.594  27.894 -42.646  1.00131.83           O  
ATOM   1980  C   ASP A 462     -15.227  24.954 -40.374  1.00139.16           C  
ATOM   1981  O   ASP A 462     -14.443  25.786 -39.910  1.00143.53           O  
ATOM   1982  N   MET A 463     -15.882  24.062 -39.636  1.00135.39           N  
ATOM   1983  CA  MET A 463     -15.836  24.057 -38.181  1.00130.09           C  
ATOM   1984  CB  MET A 463     -17.004  23.248 -37.646  1.00138.09           C  
ATOM   1985  CG  MET A 463     -17.051  23.168 -36.131  1.00144.24           C  
ATOM   1986  SD  MET A 463     -18.548  22.327 -35.620  1.00150.45           S  
ATOM   1987  CE  MET A 463     -19.682  23.707 -35.690  1.00153.49           C  
ATOM   1988  C   MET A 463     -14.554  23.487 -37.582  1.00119.48           C  
ATOM   1989  O   MET A 463     -14.222  22.315 -37.788  1.00105.12           O  
ATOM   1990  N   SER A 464     -13.887  24.317 -36.786  1.00111.69           N  
ATOM   1991  CA  SER A 464     -12.750  23.897 -35.992  1.00108.24           C  
ATOM   1992  CB  SER A 464     -11.804  25.073 -35.743  1.00110.25           C  
ATOM   1993  OG  SER A 464     -11.252  25.550 -36.958  1.00116.23           O  
ATOM   1994  C   SER A 464     -13.285  23.353 -34.670  1.00101.57           C  
ATOM   1995  O   SER A 464     -14.176  23.947 -34.068  1.00 95.91           O  
ATOM   1996  N   LEU A 465     -12.755  22.205 -34.254  1.00 93.95           N  
ATOM   1997  CA  LEU A 465     -13.071  21.581 -32.973  1.00 83.57           C  
ATOM   1998  CB  LEU A 465     -13.228  20.069 -33.149  1.00 91.63           C  
ATOM   1999  CG  LEU A 465     -13.573  19.228 -31.911  1.00 96.43           C  
ATOM   2000  CD1 LEU A 465     -14.952  19.590 -31.378  1.00 94.96           C  
ATOM   2001  CD2 LEU A 465     -13.513  17.747 -32.234  1.00 96.18           C  
ATOM   2002  C   LEU A 465     -11.924  21.871 -32.017  1.00 78.92           C  
ATOM   2003  O   LEU A 465     -10.769  21.815 -32.411  1.00 81.92           O  
ATOM   2004  N   HIS A 466     -12.244  22.145 -30.756  1.00 73.76           N  
ATOM   2005  CA  HIS A 466     -11.264  22.637 -29.801  1.00 64.56           C  
ATOM   2006  CB  HIS A 466     -11.939  23.117 -28.526  1.00 59.07           C  
ATOM   2007  CG  HIS A 466     -11.010  23.818 -27.588  1.00 54.59           C  
ATOM   2008  ND1 HIS A 466     -10.074  23.144 -26.841  1.00 53.15           N  
ATOM   2009  CE1 HIS A 466      -9.392  24.005 -26.111  1.00 51.57           C  
ATOM   2010  NE2 HIS A 466      -9.865  25.214 -26.344  1.00 49.65           N  
ATOM   2011  CD2 HIS A 466     -10.878  25.125 -27.267  1.00 50.00           C  
ATOM   2012  C   HIS A 466     -10.263  21.532 -29.487  1.00 70.23           C  
ATOM   2013  O   HIS A 466     -10.661  20.368 -29.403  1.00 70.00           O  
ATOM   2014  N   PRO A 467      -8.965  21.886 -29.339  1.00 68.82           N  
ATOM   2015  CA  PRO A 467      -7.927  20.882 -29.078  1.00 72.66           C  
ATOM   2016  CB  PRO A 467      -6.660  21.724 -28.829  1.00 72.81           C  
ATOM   2017  CG  PRO A 467      -6.895  22.965 -29.595  1.00 75.27           C  
ATOM   2018  CD  PRO A 467      -8.375  23.218 -29.581  1.00 71.04           C  
ATOM   2019  C   PRO A 467      -8.215  19.967 -27.898  1.00 68.24           C  
ATOM   2020  O   PRO A 467      -8.277  18.765 -28.091  1.00 72.66           O  
ATOM   2021  N   LEU A 468      -8.360  20.533 -26.702  1.00 69.78           N  
ATOM   2022  CA  LEU A 468      -8.724  19.783 -25.483  1.00 69.54           C  
ATOM   2023  CB  LEU A 468      -9.116  20.721 -24.326  1.00 68.19           C  
ATOM   2024  CG  LEU A 468      -9.543  20.026 -23.019  1.00 67.48           C  
ATOM   2025  CD1 LEU A 468      -8.455  19.067 -22.550  1.00 69.77           C  
ATOM   2026  CD2 LEU A 468      -9.916  20.974 -21.881  1.00 67.62           C  
ATOM   2027  C   LEU A 468      -9.854  18.795 -25.699  1.00 61.69           C  
ATOM   2028  O   LEU A 468      -9.791  17.671 -25.219  1.00 54.95           O  
ATOM   2029  N   LEU A 469     -10.880  19.222 -26.422  1.00 60.56           N  
ATOM   2030  CA  LEU A 469     -11.963  18.318 -26.757  1.00 67.62           C  
ATOM   2031  CB  LEU A 469     -13.112  19.025 -27.480  1.00 68.63           C  
ATOM   2032  CG  LEU A 469     -13.875  20.081 -26.659  1.00 71.76           C  
ATOM   2033  CD1 LEU A 469     -15.227  20.315 -27.315  1.00 72.99           C  
ATOM   2034  CD2 LEU A 469     -14.068  19.744 -25.177  1.00 72.83           C  
ATOM   2035  C   LEU A 469     -11.404  17.157 -27.550  1.00 73.11           C  
ATOM   2036  O   LEU A 469     -11.590  16.025 -27.144  1.00 75.89           O  
ATOM   2037  N   GLN A 470     -10.635  17.437 -28.603  1.00 82.93           N  
ATOM   2038  CA  GLN A 470     -10.035  16.384 -29.427  1.00 81.66           C  
ATOM   2039  CB  GLN A 470      -9.184  16.970 -30.542  1.00 91.13           C  
ATOM   2040  CG  GLN A 470      -9.997  17.731 -31.559  1.00100.72           C  
ATOM   2041  CD  GLN A 470      -9.203  18.149 -32.778  1.00107.61           C  
ATOM   2042  OE1 GLN A 470      -9.653  17.945 -33.906  1.00110.39           O  
ATOM   2043  NE2 GLN A 470      -8.024  18.747 -32.566  1.00108.98           N  
ATOM   2044  C   GLN A 470      -9.213  15.371 -28.622  1.00 83.11           C  
ATOM   2045  O   GLN A 470      -9.377  14.170 -28.840  1.00 87.91           O  
ATOM   2046  N   GLU A 471      -8.375  15.837 -27.686  1.00 73.19           N  
ATOM   2047  CA  GLU A 471      -7.653  14.947 -26.752  1.00 77.01           C  
ATOM   2048  CB  GLU A 471      -7.082  15.746 -25.589  1.00 77.54           C  
ATOM   2049  CG  GLU A 471      -5.827  16.535 -25.886  1.00 73.55           C  
ATOM   2050  CD  GLU A 471      -5.114  17.030 -24.630  1.00 76.84           C  
ATOM   2051  OE1 GLU A 471      -5.491  16.656 -23.486  1.00 75.69           O  
ATOM   2052  OE2 GLU A 471      -4.149  17.803 -24.789  1.00 79.98           O  
ATOM   2053  C   GLU A 471      -8.536  13.839 -26.143  1.00 87.33           C  
ATOM   2054  O   GLU A 471      -8.081  12.705 -25.939  1.00 86.85           O  
ATOM   2055  N   ILE A 472      -9.786  14.205 -25.851  1.00 89.08           N  
ATOM   2056  CA  ILE A 472     -10.749  13.345 -25.192  1.00 90.45           C  
ATOM   2057  CB  ILE A 472     -11.761  14.167 -24.355  1.00 94.32           C  
ATOM   2058  CG1 ILE A 472     -11.018  15.073 -23.368  1.00 93.09           C  
ATOM   2059  CD1 ILE A 472     -11.849  16.216 -22.843  1.00 92.23           C  
ATOM   2060  CG2 ILE A 472     -12.672  13.266 -23.533  1.00103.05           C  
ATOM   2061  C   ILE A 472     -11.470  12.434 -26.169  1.00 90.57           C  
ATOM   2062  O   ILE A 472     -11.902  11.404 -25.746  1.00 99.92           O  
ATOM   2063  N   TYR A 473     -11.538  12.762 -27.457  1.00 94.22           N  
ATOM   2064  CA  TYR A 473     -12.197  11.892 -28.469  1.00100.88           C  
ATOM   2065  CB  TYR A 473     -12.868  12.726 -29.566  1.00109.52           C  
ATOM   2066  CG  TYR A 473     -13.929  13.599 -28.980  1.00119.35           C  
ATOM   2067  CD1 TYR A 473     -13.581  14.747 -28.319  1.00125.22           C  
ATOM   2068  CE1 TYR A 473     -14.511  15.570 -27.727  1.00126.95           C  
ATOM   2069  CZ  TYR A 473     -15.829  15.242 -27.784  1.00125.88           C  
ATOM   2070  OH  TYR A 473     -16.709  16.112 -27.176  1.00117.99           O  
ATOM   2071  CE2 TYR A 473     -16.219  14.072 -28.437  1.00129.97           C  
ATOM   2072  CD2 TYR A 473     -15.265  13.256 -29.024  1.00129.34           C  
ATOM   2073  C   TYR A 473     -11.256  10.869 -29.101  1.00 98.18           C  
ATOM   2074  O   TYR A 473     -11.717   9.950 -29.777  1.00105.04           O  
ATOM   2075  N   LYS A 474      -9.952  11.027 -28.875  1.00101.86           N  
ATOM   2076  CA  LYS A 474      -8.942  10.128 -29.431  1.00112.58           C  
ATOM   2077  CB  LYS A 474      -7.524  10.660 -29.192  1.00117.99           C  
ATOM   2078  CG  LYS A 474      -7.197  12.020 -29.773  1.00123.88           C  
ATOM   2079  CD  LYS A 474      -7.239  12.067 -31.295  1.00128.12           C  
ATOM   2080  CE  LYS A 474      -6.298  13.141 -31.845  1.00129.03           C  
ATOM   2081  NZ  LYS A 474      -6.897  13.959 -32.938  1.00128.16           N  
ATOM   2082  C   LYS A 474      -9.044   8.785 -28.733  1.00116.63           C  
ATOM   2083  O   LYS A 474      -8.966   8.731 -27.508  1.00125.09           O  
ATOM   2084  N   ASP A 475      -9.205   7.709 -29.498  1.00116.64           N  
ATOM   2085  CA  ASP A 475      -9.255   6.350 -28.934  1.00118.85           C  
ATOM   2086  CB  ASP A 475      -7.917   5.985 -28.261  1.00121.29           C  
ATOM   2087  CG  ASP A 475      -6.708   6.462 -29.048  1.00122.34           C  
ATOM   2088  OD1 ASP A 475      -6.763   6.469 -30.300  1.00113.38           O  
ATOM   2089  OD2 ASP A 475      -5.706   6.835 -28.399  1.00125.98           O  
ATOM   2090  C   ASP A 475     -10.411   6.184 -27.935  1.00113.50           C  
ATOM   2091  O   ASP A 475     -10.262   5.556 -26.882  1.00111.84           O  
ATOM   2092  N   LEU A 476     -11.550   6.777 -28.270  1.00105.99           N  
ATOM   2093  CA  LEU A 476     -12.757   6.646 -27.478  1.00101.18           C  
ATOM   2094  CB  LEU A 476     -13.302   8.028 -27.080  1.00103.57           C  
ATOM   2095  CG  LEU A 476     -13.120   8.501 -25.629  1.00101.61           C  
ATOM   2096  CD1 LEU A 476     -13.856   9.809 -25.436  1.00108.16           C  
ATOM   2097  CD2 LEU A 476     -13.716   7.543 -24.634  1.00 99.78           C  
ATOM   2098  C   LEU A 476     -13.766   5.862 -28.312  1.00107.23           C  
ATOM   2099  O   LEU A 476     -14.346   6.394 -29.265  1.00100.98           O  
ATOM   2100  N   TYR A 477     -13.934   4.583 -27.969  1.00115.63           N  
ATOM   2101  CA  TYR A 477     -14.881   3.670 -28.648  1.00116.95           C  
ATOM   2102  CB  TYR A 477     -16.328   4.142 -28.441  1.00119.96           C  
ATOM   2103  CG  TYR A 477     -16.605   4.458 -26.984  1.00125.78           C  
ATOM   2104  CD1 TYR A 477     -16.540   3.455 -26.015  1.00123.51           C  
ATOM   2105  CE1 TYR A 477     -16.769   3.732 -24.676  1.00119.03           C  
ATOM   2106  CZ  TYR A 477     -17.056   5.030 -24.287  1.00120.51           C  
ATOM   2107  OH  TYR A 477     -17.281   5.299 -22.964  1.00122.15           O  
ATOM   2108  CE2 TYR A 477     -17.117   6.051 -25.221  1.00124.89           C  
ATOM   2109  CD2 TYR A 477     -16.884   5.764 -26.561  1.00127.30           C  
ATOM   2110  C   TYR A 477     -14.572   3.474 -30.129  1.00111.52           C  
ATOM   2111  O   TYR A 477     -13.432   3.662 -30.560  1.00104.03           O  
TER    2112      TYR A 477                                                      
ATOM   2113  N   HIS B 687      -1.930  13.981 -24.968  1.00 96.71           N  
ATOM   2114  CA  HIS B 687      -2.832  14.468 -23.866  1.00 95.31           C  
ATOM   2115  CB  HIS B 687      -3.287  13.301 -22.976  1.00 99.93           C  
ATOM   2116  CG  HIS B 687      -4.231  12.378 -23.666  1.00102.52           C  
ATOM   2117  ND1 HIS B 687      -4.070  11.010 -23.689  1.00103.77           N  
ATOM   2118  CE1 HIS B 687      -5.048  10.470 -24.395  1.00101.93           C  
ATOM   2119  NE2 HIS B 687      -5.828  11.438 -24.838  1.00 99.09           N  
ATOM   2120  CD2 HIS B 687      -5.335  12.640 -24.402  1.00103.22           C  
ATOM   2121  C   HIS B 687      -2.200  15.572 -23.031  1.00 91.95           C  
ATOM   2122  O   HIS B 687      -2.264  15.551 -21.800  1.00 90.01           O  
ATOM   2123  N   LYS B 688      -1.627  16.555 -23.718  1.00 94.27           N  
ATOM   2124  CA  LYS B 688      -0.783  17.573 -23.090  1.00 97.49           C  
ATOM   2125  CB  LYS B 688      -0.040  18.404 -24.145  1.00106.72           C  
ATOM   2126  CG  LYS B 688       0.734  17.599 -25.181  1.00110.50           C  
ATOM   2127  CD  LYS B 688       1.790  18.442 -25.892  1.00111.86           C  
ATOM   2128  CE  LYS B 688       2.004  18.012 -27.339  1.00109.44           C  
ATOM   2129  NZ  LYS B 688       2.254  16.554 -27.510  1.00108.83           N  
ATOM   2130  C   LYS B 688      -1.609  18.511 -22.226  1.00 87.82           C  
ATOM   2131  O   LYS B 688      -1.255  18.778 -21.076  1.00 84.50           O  
ATOM   2132  N   ILE B 689      -2.708  19.010 -22.794  1.00 83.76           N  
ATOM   2133  CA  ILE B 689      -3.597  19.933 -22.073  1.00 81.46           C  
ATOM   2134  CB  ILE B 689      -4.807  20.421 -22.892  1.00 86.18           C  
ATOM   2135  CG1 ILE B 689      -4.357  21.129 -24.187  1.00 89.25           C  
ATOM   2136  CD1 ILE B 689      -5.467  21.611 -25.109  1.00 87.92           C  
ATOM   2137  CG2 ILE B 689      -5.616  21.392 -22.036  1.00 89.40           C  
ATOM   2138  C   ILE B 689      -4.092  19.260 -20.807  1.00 74.91           C  
ATOM   2139  O   ILE B 689      -3.930  19.805 -19.716  1.00 70.93           O  
ATOM   2140  N   LEU B 690      -4.665  18.067 -20.957  1.00 71.87           N  
ATOM   2141  CA  LEU B 690      -5.081  17.263 -19.798  1.00 72.37           C  
ATOM   2142  CB  LEU B 690      -5.650  15.901 -20.208  1.00 73.04           C  
ATOM   2143  CG  LEU B 690      -7.154  15.827 -20.442  1.00 73.02           C  
ATOM   2144  CD1 LEU B 690      -7.500  14.454 -20.987  1.00 75.75           C  
ATOM   2145  CD2 LEU B 690      -7.955  16.095 -19.179  1.00 73.86           C  
ATOM   2146  C   LEU B 690      -3.959  17.058 -18.793  1.00 73.08           C  
ATOM   2147  O   LEU B 690      -4.168  17.261 -17.599  1.00 77.86           O  
ATOM   2148  N   HIS B 691      -2.782  16.661 -19.282  1.00 77.59           N  
ATOM   2149  CA  HIS B 691      -1.593  16.525 -18.432  1.00 78.63           C  
ATOM   2150  CB  HIS B 691      -0.362  16.117 -19.258  1.00 80.86           C  
ATOM   2151  CG  HIS B 691      -0.239  14.642 -19.472  1.00 83.66           C  
ATOM   2152  ND1 HIS B 691      -0.729  14.015 -20.595  1.00 88.09           N  
ATOM   2153  CE1 HIS B 691      -0.495  12.718 -20.516  1.00 86.95           C  
ATOM   2154  NE2 HIS B 691       0.130  12.480 -19.376  1.00 89.81           N  
ATOM   2155  CD2 HIS B 691       0.306  13.668 -18.705  1.00 83.82           C  
ATOM   2156  C   HIS B 691      -1.312  17.822 -17.677  1.00 77.59           C  
ATOM   2157  O   HIS B 691      -1.000  17.799 -16.470  1.00 76.11           O  
ATOM   2158  N   ARG B 692      -1.444  18.937 -18.397  1.00 77.22           N  
ATOM   2159  CA  ARG B 692      -1.113  20.262 -17.875  1.00 88.89           C  
ATOM   2160  CB  ARG B 692      -0.985  21.292 -19.006  1.00 98.34           C  
ATOM   2161  CG  ARG B 692      -0.269  22.592 -18.610  1.00103.80           C  
ATOM   2162  CD  ARG B 692      -0.080  23.548 -19.786  1.00112.47           C  
ATOM   2163  NE  ARG B 692       0.185  22.787 -21.012  1.00122.93           N  
ATOM   2164  CZ  ARG B 692      -0.601  22.711 -22.091  1.00132.37           C  
ATOM   2165  NH1 ARG B 692      -1.720  23.414 -22.199  1.00137.91           N  
ATOM   2166  NH2 ARG B 692      -0.237  21.933 -23.105  1.00137.71           N  
ATOM   2167  C   ARG B 692      -2.145  20.719 -16.869  1.00 83.50           C  
ATOM   2168  O   ARG B 692      -1.787  21.204 -15.786  1.00 88.99           O  
ATOM   2169  N   LEU B 693      -3.417  20.549 -17.220  1.00 79.16           N  
ATOM   2170  CA  LEU B 693      -4.525  20.833 -16.296  1.00 75.11           C  
ATOM   2171  CB  LEU B 693      -5.871  20.525 -16.952  1.00 73.85           C  
ATOM   2172  CG  LEU B 693      -6.313  21.495 -18.047  1.00 74.13           C  
ATOM   2173  CD1 LEU B 693      -7.524  20.957 -18.799  1.00 70.72           C  
ATOM   2174  CD2 LEU B 693      -6.593  22.872 -17.465  1.00 74.62           C  
ATOM   2175  C   LEU B 693      -4.381  20.057 -14.995  1.00 72.37           C  
ATOM   2176  O   LEU B 693      -4.615  20.597 -13.913  1.00 67.16           O  
ATOM   2177  N   LEU B 694      -3.955  18.804 -15.111  1.00 73.83           N  
ATOM   2178  CA  LEU B 694      -3.692  17.968 -13.938  1.00 83.13           C  
ATOM   2179  CB  LEU B 694      -3.600  16.496 -14.360  1.00 78.74           C  
ATOM   2180  CG  LEU B 694      -4.963  15.866 -14.666  1.00 77.58           C  
ATOM   2181  CD1 LEU B 694      -4.814  14.614 -15.512  1.00 80.48           C  
ATOM   2182  CD2 LEU B 694      -5.705  15.562 -13.377  1.00 78.51           C  
ATOM   2183  C   LEU B 694      -2.463  18.380 -13.098  1.00 89.57           C  
ATOM   2184  O   LEU B 694      -2.444  18.147 -11.889  1.00 89.93           O  
ATOM   2185  N   GLN B 695      -1.459  18.990 -13.730  1.00 94.55           N  
ATOM   2186  CA  GLN B 695      -0.243  19.412 -13.023  1.00104.96           C  
ATOM   2187  CB  GLN B 695       0.981  19.337 -13.947  1.00111.64           C  
ATOM   2188  CG  GLN B 695       1.521  17.917 -14.159  1.00115.15           C  
ATOM   2189  CD  GLN B 695       1.935  17.220 -12.863  1.00111.37           C  
ATOM   2190  OE1 GLN B 695       1.108  16.617 -12.182  1.00110.00           O  
ATOM   2191  NE2 GLN B 695       3.218  17.293 -12.526  1.00112.55           N  
ATOM   2192  C   GLN B 695      -0.337  20.776 -12.336  1.00103.45           C  
ATOM   2193  O   GLN B 695       0.339  20.987 -11.331  1.00 99.09           O  
ATOM   2194  N   GLU B 696      -1.157  21.685 -12.874  1.00107.69           N  
ATOM   2195  CA  GLU B 696      -1.490  22.963 -12.209  1.00110.74           C  
ATOM   2196  CB  GLU B 696      -2.533  23.739 -13.024  1.00111.31           C  
ATOM   2197  CG  GLU B 696      -2.682  25.223 -12.658  1.00113.71           C  
ATOM   2198  CD  GLU B 696      -3.689  25.509 -11.548  1.00113.96           C  
ATOM   2199  OE1 GLU B 696      -4.700  24.790 -11.415  1.00115.57           O  
ATOM   2200  OE2 GLU B 696      -3.478  26.489 -10.812  1.00114.02           O  
ATOM   2201  C   GLU B 696      -2.030  22.736 -10.798  1.00106.65           C  
ATOM   2202  O   GLU B 696      -1.344  22.980  -9.813  1.00106.23           O  
TER    2203      GLU B 696                                                      
HETATM 2204  OAB B05 A 501     -17.993  19.292 -28.723  1.00 75.78           O  
HETATM 2205  NBA B05 A 501     -18.747  19.148 -27.562  1.00 82.00           N  
HETATM 2206  OAC B05 A 501     -18.421  18.161 -26.637  1.00 91.64           O  
HETATM 2207  CAW B05 A 501     -19.835  19.997 -27.325  1.00 75.39           C  
HETATM 2208  CAP B05 A 501     -20.318  20.130 -26.064  1.00 76.61           C  
HETATM 2209  CAN B05 A 501     -20.397  20.704 -28.382  1.00 77.43           C  
HETATM 2210  CAM B05 A 501     -21.474  21.553 -28.162  1.00 78.40           C  
HETATM 2211  CAV B05 A 501     -21.979  21.688 -26.876  1.00 76.96           C  
HETATM 2212  CAZ B05 A 501     -21.388  20.965 -25.822  1.00 79.07           C  
HETATM 2213  CAT B05 A 501     -21.792  20.974 -24.372  1.00 75.68           C  
HETATM 2214  OAA B05 A 501     -21.677  19.925 -23.752  1.00 77.49           O  
HETATM 2215  NAR B05 A 501     -22.213  22.083 -23.781  1.00 76.32           N  
HETATM 2216  CAX B05 A 501     -22.287  22.206 -22.430  1.00 75.12           C  
HETATM 2217  CAL B05 A 501     -21.831  21.248 -21.521  1.00 76.49           C  
HETATM 2218  CAH B05 A 501     -21.934  21.447 -20.152  1.00 78.82           C  
HETATM 2219  CAI B05 A 501     -22.474  22.616 -19.652  1.00 74.93           C  
HETATM 2220  CAO B05 A 501     -22.921  23.580 -20.548  1.00 80.42           C  
HETATM 2221  CAY B05 A 501     -22.819  23.379 -21.925  1.00 77.15           C  
HETATM 2222  OAS B05 A 501     -23.287  24.340 -22.778  1.00 75.20           O  
HETATM 2223  CAQ B05 A 501     -24.692  24.362 -23.037  1.00 80.59           C  
HETATM 2224  CAU B05 A 501     -24.973  25.245 -24.230  1.00 80.96           C  
HETATM 2225  CAJ B05 A 501     -25.892  24.876 -25.210  1.00 78.18           C  
HETATM 2226  CAF B05 A 501     -26.115  25.707 -26.308  1.00 74.03           C  
HETATM 2227  CAE B05 A 501     -25.409  26.906 -26.425  1.00 76.67           C  
HETATM 2228  CAG B05 A 501     -24.475  27.285 -25.460  1.00 79.22           C  
HETATM 2229  CAK B05 A 501     -24.266  26.442 -24.369  1.00 84.55           C  
HETATM 2230  O   HOH A 601     -34.772   0.138  -9.516  1.00 62.08           O  
HETATM 2231  O   HOH A 602     -27.839  17.177 -12.233  1.00 46.18           O  
HETATM 2232  O   HOH A 603     -10.749  19.048 -39.266  1.00 89.23           O  
HETATM 2233  O   HOH A 604     -31.657  14.609 -10.013  1.00 63.73           O  
HETATM 2234  O   HOH A 605     -34.397  17.459 -10.219  1.00 53.18           O  
HETATM 2235  O   HOH A 606     -16.015  11.163 -21.395  1.00 85.33           O  
HETATM 2236  O   HOH A 607     -32.980  19.702  -6.188  1.00 56.32           O  
HETATM 2237  O   HOH A 608      -9.187  24.865 -13.915  1.00 74.47           O  
HETATM 2238  O   HOH A 609     -33.681  16.510   1.006  1.00 59.27           O  
HETATM 2239  O   HOH A 610     -39.084  27.685 -29.399  1.00 63.41           O  
HETATM 2240  O   HOH A 611     -26.270  28.501 -17.433  1.00 73.17           O  
HETATM 2241  O   HOH A 612     -32.480   2.405 -14.990  1.00 81.28           O  
HETATM 2242  O   HOH A 613      -3.841   3.941 -10.512  1.00 66.40           O  
HETATM 2243  O   HOH A 614     -16.090  24.640 -45.071  1.00 86.91           O  
HETATM 2244  O   HOH A 615     -39.472  20.405 -16.642  1.00 68.45           O  
HETATM 2245  O   HOH A 616     -25.055  20.421 -11.047  1.00 53.01           O  
HETATM 2246  O   HOH A 617      -1.765  10.133 -22.040  1.00 73.64           O  
HETATM 2247  O   HOH A 618     -29.584  30.630 -40.812  1.00 71.48           O  
HETATM 2248  O   HOH A 619     -17.788  17.366 -24.261  1.00101.51           O  
HETATM 2249  O   HOH A 620     -14.016   7.758 -15.119  1.00 48.89           O  
HETATM 2250  O   HOH A 621     -21.707  10.334   3.285  1.00 64.34           O  
HETATM 2251  O   HOH A 622      -6.577  13.686  -4.934  1.00 63.13           O  
HETATM 2252  O   HOH A 623     -21.074  26.856  -6.906  1.00 73.02           O  
HETATM 2253  O   HOH A 624     -17.538   7.756 -21.380  1.00 79.96           O  
HETATM 2254  O   HOH A 625     -28.186  15.554 -19.665  1.00 66.18           O  
END
